# Supplementary material for: Online college English education in Wuhan against the COVID-19 pandemic: Student and teacher readiness, challenges and implications
Source: PLoS One. 2021 Oct 1;16(10):e0258137. doi: 10.1371/journal.pone.0258137 (PMC8486088; doi:10.1371/journal.pone.0258137)
Supplement: S1 File — (ZIP) [file pone.0258137.s009.zip]

Archive with 3 entries (3 files):
- Questionnaire and interview results/Interview results.docx
- Questionnaire and interview results/Student questionnaire results-translated version in English_2352_2310.xlsx
- Questionnaire and interview results/Teacher questionnaire results-translated version in English_152_149.xlsx
