# Supplementary material for: Online college English education in Wuhan against the COVID-19 pandemic: Student and teacher readiness, challenges and implications
Source: PLoS One. 2021 Oct 1;16(10):e0258137. doi: 10.1371/journal.pone.0258137 (PMC8486088; doi:10.1371/journal.pone.0258137)
Supplement: S1 File — (ZIP) [file pone.0258137.s009.zip › Questionnaire and interview results/Student questionnaire results-translated version in English_2352_2310.xlsx]

## Sheet: Sheet1
Number	Time of submission	Time used	User IP	University	Discipline	Grade	Gender	Area	Device for online learning	Type of internet connection	TA1 I have access to a computer/tablet/mobile phone.	TA2 I have access to a computer/tablet/mobile phone with adequate software (Office software, software for online learning, QQ) for my online learning.	TA3 I have access to internet connection (broadband/Wifi/3G/4G).	TA4 I have access to stable internet connection (fast, few failures) for my online learning.	CIS1 I feel confident in performing the basic functions of Office programs (Word, Excel, and PowerPoint).	CIS2 I feel confident in my knowledge and skills of how to manage software for online English learning.	CIS3 I feel confident in using the Internet to find or gather information for English learning online.	SDL1 I manage time well in English learning.	SDL2 I seek assistance when facing English learning problems.	SDL3 I carry out my own English study plan.	SDL4 I set up goals for my English learning.	SDL5 I have higher expectations for my English learning performance.	LC1 I can direct my own English learning progress online.	LC2 I am not distracted by other online activities (online games, instant messages, Internet surfing) or distractions in my learning environment (TV, siblings playing) when learning English online.	LC3 I repeated the online instructional materials on the basis of my needs.	MFEL1 I am open to new ideas.	MFEL2 I have motivation to learn English online.	MFEL3 I improve from my mistakes.	MFEL4 I like to share my ideas with others online.	OCS1 I feel confident in using online tools (email, discussion) to effectively communicate with others in English.	OCS2 I feel confident in expressing myself (emotions and humor) through texts in English.	OCS3 I feel confident in posting questions in online English discussions.	What challenges have you encountered in your online English learning during this semester?	Are you willing to learn English either in a fully online or blended course in the future? Why?
1	2020/7/24 12:19:56	127sec	106.61.60.202(云南-昆明)	Wuhan Institute of Technology	Engineering	First-year	Male	Countryside	Smartphone	WIFI	Agree	Agree	Agree	Agree	Agree	Agree	Agree	Neutral	Neutral	Neutral	Agree	Neutral	Agree	Disagree	Agree	Neutral	Neutral	Agree	Disagree	Agree	Neutral	Neutral	挺好的	愿意，学习效率高
2	2020/7/24 12:19:59	119sec	183.192.140.55(上海-上海)	Wuhan Institute of Technology	Engineering	First-year	Male	City	Computer (desktop/ laptop)	WIFI	Strongly Agree	Strongly Agree	Strongly Agree	Neutral	Neutral	Neutral	Agree	Neutral	Agree	Agree	Agree	Agree	Agree	Neutral	Agree	Strongly Agree	Strongly Agree	Strongly Agree	Strongly Agree	Strongly Agree	Agree	Strongly Agree	有时候网络不稳定，有时候线下不容易做总结	愿意，形式多样，比较容易接受
3	2020/7/24 12:20:15	84sec	61.158.208.171(河南-洛阳)	Wuhan Institute of Technology	Engineering	First-year	Male	City	Computer (desktop/ laptop)	Broadband	Agree	Agree	Agree	Agree	Agree	Agree	Agree	Neutral	Agree	Agree	Agree	Agree	Agree	Neutral	Agree	Agree	Agree	Agree	Agree	Agree	Agree	Agree	无	无
4	2020/7/24 12:20:34	87sec	222.172.244.73(云南-昆明)	Wuhan Institute of Technology	Engineering	First-year	Male	City	Computer (desktop/ laptop)	Broadband	Neutral	Neutral	Neutral	Neutral	Neutral	Disagree	Neutral	Neutral	Neutral	Neutral	Neutral	Neutral	Neutral	Strongly Agree	Disagree	Disagree	Neutral	Neutral	Neutral	Neutral	Neutral	Neutral	作业课程太紧凑	不希望，太麻烦
5	2020/7/24 12:20:45	171sec	101.105.173.160(重庆-重庆)	Wuhan Institute of Technology	Engineering	First-year	Male	City	Computer (desktop/ laptop)	Broadband	Strongly Agree	Strongly Agree	Strongly Agree	Strongly Agree	Strongly Agree	Strongly Agree	Strongly Agree	Strongly Agree	Strongly Agree	Strongly Agree	Strongly Agree	Strongly Agree	Strongly Agree	Strongly Agree	Strongly Agree	Strongly Agree	Strongly Agree	Strongly Agree	Strongly Agree	Strongly Agree	Strongly Agree	Strongly Agree	作业评价知识点可以扩充一点	愿意，可以尝试
6	2020/7/24 12:21:02	60sec	118.182.156.210(甘肃-金昌)	Wuhan Institute of Technology	Engineering	First-year	Male	Countryside	Smartphone	3G/4G/5G	Neutral	Neutral	Neutral	Neutral	Neutral	Neutral	Neutral	Neutral	Neutral	Neutral	Neutral	Neutral	Neutral	Neutral	Neutral	Neutral	Neutral	Neutral	Neutral	Neutral	Neutral	Neutral	无	无
7	2020/7/24 12:21:14	106sec	120.219.6.125(河南-郑州)	Wuhan Institute of Technology	Engineering	First-year	Male	City	Smartphone	WIFI	Agree	Agree	Agree	Agree	Neutral	Neutral	Agree	Agree	Neutral	Agree	Agree	Neutral	Neutral	Neutral	Agree	Neutral	Agree	Agree	Agree	Agree	Agree	Agree	线上授课限制较多，无课本确实受限	愿意，弥补自己的不足
8	2020/7/24 12:22:03	93sec	183.198.65.66(河北-保定)	Wuhan Institute of Technology	Engineering	First-year	Male	Countryside	Smartphone	WIFI	Agree	Agree	Agree	Agree	Agree	Agree	Agree	Agree	Agree	Agree	Agree	Agree	Agree	Agree	Agree	Agree	Agree	Agree	Agree	Agree	Agree	Agree	无	在学校学习比较好
9	2020/7/24 12:23:10	124sec	58.243.250.19(安徽-合肥)	Wuhan Institute of Technology	Engineering	First-year	Male	Countryside	Computer (desktop/ laptop)	Broadband	Agree	Agree	Agree	Agree	Agree	Agree	Disagree	Neutral	Neutral	Neutral	Neutral	Neutral	Neutral	Neutral	Neutral	Neutral	Neutral	Agree	Agree	Agree	Neutral	Neutral	一般般。上课注意力无法集中	不愿意，注意力无法集中
10	2020/7/24 12:24:48	146sec	183.197.80.169(河北-邯郸)	Wuhan Institute of Technology	Engineering	First-year	Female	Countryside	Computer (desktop/ laptop)	WIFI	Strongly Agree	Strongly Agree	Strongly Agree	Strongly Agree	Agree	Agree	Neutral	Agree	Neutral	Neutral	Agree	Agree	Agree	Neutral	Neutral	Neutral	Agree	Agree	Agree	Agree	Agree	Agree	困难就是一直看着电脑感觉眼睛很累。	混合式比较赞同吧！感觉在线学习效率可能会比较低，而且容易分身，对眼睛还不好
11	2020/7/24 12:24:53	208sec	27.29.219.52(湖北-孝感)	Wuhan Institute of Technology	Engineering	First-year	Female	Countryside	Smartphone	WIFI	Neutral	Neutral	Neutral	Neutral	Neutral	Neutral	Neutral	Neutral	Neutral	Neutral	Neutral	Neutral	Neutral	Agree	Neutral	Agree	Neutral	Neutral	Neutral	Neutral	Neutral	Neutral	网络不稳定，线上学习效果不是很好	不愿意，学习效果与线下授课差别很大
12	2020/7/24 12:25:44	66sec	117.150.167.163(湖北-黄冈)	Wuhan Institute of Technology	Engineering	First-year	Male	City	Computer (desktop/ laptop)	WIFI	Neutral	Neutral	Neutral	Neutral	Neutral	Neutral	Neutral	Neutral	Neutral	Neutral	Neutral	Neutral	Neutral	Neutral	Neutral	Neutral	Neutral	Neutral	Neutral	Neutral	Neutral	Neutral	个人效率不高	愿意，可以多多尝试
13	2020/7/24 12:26:20	184sec	183.95.250.35(湖北-武汉)	Wuhan Institute of Technology	Engineering	First-year	Female	Countryside	Smartphone	WIFI	Agree	Agree	Agree	Neutral	Disagree	Disagree	Neutral	Disagree	Disagree	Disagree	Neutral	Disagree	Disagree	Neutral	Neutral	Disagree	Neutral	Neutral	Agree	Neutral	Neutral	Neutral	在家里学习劲头不如学校	愿意，因为在线学习相比线下形式更多，内容更丰富
14	2020/7/24 12:26:52	64sec	123.155.171.154(浙江-嘉兴)	Wuhan Institute of Technology	Science	First-year	Male	City	Smartphone	3G/4G/5G	Neutral	Disagree	Neutral	Neutral	Neutral	Neutral	Neutral	Neutral	Neutral	Neutral	Neutral	Neutral	Neutral	Agree	Neutral	Neutral	Neutral	Neutral	Neutral	Agree	Neutral	Neutral	无	会
15	2020/7/24 12:27:07	71sec	118.181.123.93(甘肃-庆阳)	Wuhan Institute of Technology	Engineering	First-year	Male	Countryside	Computer (desktop/ laptop)	WIFI	Agree	Agree	Agree	Neutral	Neutral	Neutral	Agree	Neutral	Neutral	Neutral	Agree	Neutral	Agree	Agree	Neutral	Neutral	Agree	Neutral	Agree	Agree	Agree	Agree	上课困难	愿意
16	2020/7/24 12:27:11	102sec	171.113.232.25(湖北-武汉)	Wuhan Institute of Technology	Engineering	First-year	Male	City	Computer (desktop/ laptop)	WIFI	Agree	Agree	Agree	Agree	Agree	Agree	Agree	Agree	Agree	Agree	Agree	Agree	Agree	Neutral	Neutral	Agree	Agree	Agree	Agree	Agree	Agree	Agree	很合适	愿意
17	2020/7/24 12:27:27	98sec	120.229.9.83(广东-深圳)	Wuhan Institute of Technology	Engineering	First-year	Male	City	Computer (desktop/ laptop)	WIFI	Strongly Agree	Strongly Agree	Strongly Agree	Strongly Agree	Strongly Agree	Strongly Agree	Strongly Agree	Strongly Agree	Strongly Agree	Strongly Agree	Strongly Agree	Strongly Agree	Strongly Agree	Strongly Agree	Strongly Agree	Strongly Agree	Strongly Agree	Strongly Agree	Strongly Agree	Strongly Agree	Strongly Agree	Strongly Agree	无	可以，线上教学感觉不错
18	2020/7/24 12:27:32	101sec	223.104.101.15(河北-沧州)	Wuhan Institute of Technology	Engineering	First-year	Female	City	Smartphone	WIFI	Strongly Agree	Strongly Agree	Strongly Agree	Strongly Agree	Agree	Agree	Agree	Agree	Agree	Agree	Agree	Agree	Agree	Agree	Agree	Agree	Agree	Agree	Agree	Agree	Agree	Agree	没困难	愿意
19	2020/7/24 12:27:38	96sec	183.219.3.156(江西-上饶)	Wuhan Institute of Technology	Engineering	First-year	Female	Countryside	Smartphone	WIFI	Neutral	Neutral	Neutral	Neutral	Agree	Agree	Agree	Agree	Agree	Agree	Agree	Agree	Agree	Agree	Agree	Agree	Neutral	Agree	Agree	Agree	Agree	Agree	有时候断网	愿意
20	2020/7/24 12:27:52	72sec	43.227.137.176(湖北-武汉)	Wuhan Institute of Technology	Engineering	First-year	Male	City	Computer (desktop/ laptop)	WIFI	Neutral	Neutral	Neutral	Neutral	Neutral	Neutral	Neutral	Neutral	Neutral	Neutral	Neutral	Neutral	Neutral	Neutral	Neutral	Neutral	Neutral	Neutral	Neutral	Neutral	Neutral	Neutral	无	无
21	2020/7/24 12:28:05	598sec	106.33.100.20(河南-郑州)	Wuhan Institute of Technology	Engineering	First-year	Male	Countryside	Smartphone	WIFI	Agree	Agree	Agree	Neutral	Neutral	Neutral	Agree	Neutral	Neutral	Neutral	Agree	Agree	Agree	Neutral	Neutral	Agree	Agree	Agree	Neutral	Agree	Strongly Agree	Strongly Agree	看法：虽说开学延期，但老师们积极准备，在网上进行授课，在本学期大学英语课中老师有计划有目的的进行授课，给老师点赞。 困难：宽带.wifi不通畅	我更希望在校学习，这样可以及时和身边老师学生交流。
22	2020/7/24 12:28:10	141sec	120.8.218.150(河北-邯郸)	Wuhan Institute of Technology	Engineering	First-year	Male	Countryside	Computer (desktop/ laptop)	WIFI	Strongly Agree	Strongly Agree	Strongly Agree	Strongly Agree	Agree	Neutral	Agree	Agree	Agree	Agree	Agree	Agree	Agree	Agree	Agree	Agree	Agree	Agree	Agree	Agree	Agree	Agree	我觉得线上学习的效率没有线下好	混合式教学可以接受
23	2020/7/24 12:28:26	86sec	183.95.251.133(湖北-武汉)	Wuhan Institute of Technology	Science	First-year	Male	Countryside	Computer (desktop/ laptop)	WIFI	Agree	Disagree	Agree	Agree	Agree	Agree	Agree	Agree	Agree	Agree	Agree	Agree	Agree	Agree	Agree	Agree	Agree	Agree	Agree	Agree	Agree	Agree	无	吴
24	2020/7/24 12:28:53	138sec	183.93.171.162(湖北-仙桃)	Wuhan Institute of Technology	Engineering	First-year	Female	City	Computer (desktop/ laptop)	WIFI	Strongly Agree	Strongly Agree	Strongly Agree	Strongly Agree	Strongly Agree	Neutral	Strongly Agree	Strongly Agree	Strongly Agree	Strongly Agree	Strongly Agree	Strongly Agree	Strongly Agree	Strongly Agree	Strongly Agree	Strongly Agree	Strongly Agree	Strongly Agree	Strongly Agree	Strongly Agree	Strongly Agree	Strongly Agree	不能面对面互动	混合式教育很好，像有时候天气不好不能出门时，线上教育就很好
25	2020/7/24 12:28:58	87sec	27.227.121.183(甘肃-白银)	Wuhan Institute of Technology	Engineering	First-year	Male	Countryside	Smartphone	3G/4G/5G	Strongly Agree	Neutral	Strongly Agree	Agree	Strongly Agree	Strongly Agree	Strongly Agree	Strongly Agree	Strongly Agree	Strongly Agree	Strongly Agree	Strongly Agree	Strongly Agree	Strongly Agree	Strongly Agree	Agree	Strongly Agree	Strongly Agree	Strongly Agree	Strongly Agree	Strongly Agree	Strongly Agree	无	可以！
27	2020/7/24 12:29:53	211sec	223.104.109.26(河南-驻马店)	Wuhan Institute of Technology	Engineering	First-year	Female	Countryside	Smartphone	3G/4G/5G	Agree	Agree	Agree	Agree	Agree	Neutral	Agree	Neutral	Neutral	Neutral	Neutral	Neutral	Agree	Neutral	Neutral	Neutral	Agree	Agree	Neutral	Agree	Neutral	Agree	无	我愿意以混合式教学方式学习英语，能够较好的督促学习
28	2020/7/24 12:29:58	131sec	42.89.160.7(甘肃-张掖)	Wuhan Institute of Technology	Engineering	First-year	Female	City	Computer (desktop/ laptop)	WIFI	Strongly Agree	Strongly Agree	Strongly Agree	Neutral	Neutral	Agree	Neutral	Neutral	Agree	Neutral	Neutral	Agree	Agree	Neutral	Neutral	Agree	Neutral	Neutral	Agree	Neutral	Neutral	Neutral	无	愿意 有些知识点可以在线反复学习观看
29	2020/7/24 12:30:05	75sec	117.136.116.252(安徽-未知)	Wuhan Institute of Technology	Engineering	First-year	Female	City	Computer (desktop/ laptop)	WIFI	Neutral	Neutral	Disagree	Disagree	Disagree	Disagree	Disagree	Neutral	Neutral	Neutral	Neutral	Neutral	Disagree	Neutral	Disagree	Strongly disagree	Disagree	Disagree	Agree	Neutral	Neutral	Neutral	一般	不太愿意
30	2020/7/24 12:30:19	124sec	118.181.247.216(甘肃-金昌)	Wuhan Institute of Technology	Engineering	First-year	Male	Countryside	Computer (desktop/ laptop)	Broadband	Agree	Agree	Agree	Agree	Agree	Agree	Agree	Neutral	Neutral	Neutral	Agree	Agree	Agree	Agree	Agree	Neutral	Neutral	Neutral	Neutral	Neutral	Neutral	Neutral	不是学的很懂	不是很愿意，因为很多东西是在课堂才可以学到
31	2020/7/24 12:30:20	265sec	43.227.137.236(湖北-武汉)	Wuhan Institute of Technology	Engineering	First-year	Male	Countryside	Computer (desktop/ laptop)	WIFI	Agree	Agree	Neutral	Neutral	Neutral	Disagree	Neutral	Neutral	Neutral	Neutral	Agree	Neutral	Neutral	Neutral	Neutral	Neutral	Disagree	Neutral	Agree	Neutral	Neutral	Neutral	沟通比较困难	不愿意，互动比较少，交流不够方便
32	2020/7/24 12:30:35	199sec	183.95.182.37(湖北-黄冈)	Wuhan Institute of Technology	Engineering	First-year	Male	City	Computer (desktop/ laptop)	WIFI	Strongly Agree	Strongly Agree	Strongly Agree	Agree	Neutral	Disagree	Agree	Neutral	Agree	Neutral	Strongly Agree	Neutral	Neutral	Disagree	Neutral	Agree	Strongly Agree	Agree	Neutral	Strongly Agree	Agree	Neutral	英语在线的课程使用了多个软件，导致一些作业要分开做，比较麻烦	混合式还行，在线就算了，在线学习有很多麻烦。
33	2020/7/24 12:31:00	126sec	171.80.59.224(湖北-襄阳)	Wuhan Institute of Technology	Science	First-year	Female	City	Smartphone	WIFI	Agree	Agree	Strongly Agree	Agree	Neutral	Agree	Agree	Neutral	Agree	Agree	Neutral	Agree	Agree	Agree	Agree	Agree	Agree	Agree	Neutral	Agree	Agree	Agree	无	否，做笔记不方便
34	2020/7/24 12:31:06	153sec	119.103.222.228(湖北-武汉)	Wuhan Institute of Technology	Engineering	First-year	Male	Countryside	Smartphone	3G/4G/5G	Agree	Neutral	Agree	Neutral	Disagree	Disagree	Neutral	Strongly disagree	Disagree	Neutral	Disagree	Neutral	Disagree	Neutral	Disagree	Agree	Neutral	Neutral	Neutral	Neutral	Disagree	Disagree	没啥	可以
35	2020/7/24 12:31:08	106sec	49.118.112.187(新疆-乌鲁木齐)	Wuhan Institute of Technology	Engineering	First-year	Male	City	Smartphone	3G/4G/5G	Neutral	Neutral	Neutral	Neutral	Neutral	Neutral	Neutral	Neutral	Agree	Neutral	Neutral	Neutral	Neutral	Neutral	Neutral	Neutral	Neutral	Neutral	Neutral	Neutral	Neutral	Neutral	就感觉没啥用 非得要一手机一电脑上课搞不懂都	不愿意，麻烦
36	2020/7/24 12:32:25	162sec	103.98.241.227(湖北-武汉)	Wuhan Institute of Technology	Science	First-year	Male	Countryside	Smartphone	WIFI	Agree	Agree	Agree	Disagree	Disagree	Disagree	Agree	Disagree	Disagree	Neutral	Neutral	Neutral	Neutral	Neutral	Neutral	Neutral	Neutral	Neutral	Disagree	Neutral	Neutral	Neutral	效果很不错，困难的话就是网络波动严重，签到的平台不稳定。	不愿意，因为感觉没有在教室那样集中注意力，网络形式太容易分心了
37	2020/7/24 12:32:26	223sec	117.150.166.247(湖北-黄冈)	Wuhan Institute of Technology	Engineering	First-year	Male	City	Computer (desktop/ laptop)	WIFI	Agree	Agree	Agree	Agree	Agree	Agree	Agree	Agree	Agree	Agree	Agree	Agree	Agree	Agree	Agree	Agree	Agree	Agree	Agree	Neutral	Neutral	Neutral	想学好，我会努力	不愿意，线上学习自制力比较差
38	2020/7/24 12:37:36	92sec	106.34.102.3(河南-郑州)	Wuhan Institute of Technology	Engineering	First-year	Male	Countryside	Computer (desktop/ laptop)	3G/4G/5G	Agree	Agree	Agree	Agree	Agree	Agree	Neutral	Agree	Agree	Neutral	Agree	Neutral	Neutral	Agree	Neutral	Agree	Neutral	Agree	Neutral	Neutral	Neutral	Agree	不能检查	可以吧 以课堂为主就好了
39	2020/7/24 12:37:41	100sec	117.155.101.6(湖北-荆门)	Wuhan Institute of Technology	Engineering	First-year	Male	City	Smartphone	WIFI	Agree	Agree	Agree	Agree	Neutral	Neutral	Agree	Neutral	Neutral	Neutral	Agree	Neutral	Neutral	Neutral	Agree	Neutral	Agree	Agree	Neutral	Neutral	Agree	Neutral	讨论问题不方便	愿意
40	2020/7/24 12:38:27	118sec	117.136.15.32(四川-成都)	Wuhan Institute of Technology	Engineering	First-year	Male	City	Computer (desktop/ laptop)	WIFI	Agree	Agree	Agree	Agree	Neutral	Neutral	Neutral	Neutral	Agree	Agree	Agree	Neutral	Agree	Agree	Neutral	Agree	Agree	Agree	Agree	Agree	Agree	Agree	很好，没有意见	最好是线下教学，线上教学效果没有线下好
41	2020/7/24 12:41:29	63sec	122.188.80.108(湖北-恩施)	Wuhan Institute of Technology	Engineering	First-year	Male	City	Smartphone	WIFI	Strongly disagree	Strongly disagree	Strongly disagree	Strongly disagree	Strongly disagree	Strongly disagree	Strongly disagree	Strongly disagree	Strongly disagree	Strongly disagree	Strongly disagree	Strongly disagree	Strongly disagree	Strongly disagree	Strongly disagree	Strongly disagree	Strongly disagree	Strongly disagree	Strongly disagree	Strongly disagree	Strongly disagree	Strongly disagree	无	希望
42	2020/7/24 12:43:18	149sec	223.104.214.103(四川-宜宾)	Wuhan Institute of Technology	Engineering	First-year	Female	Countryside	Computer (desktop/ laptop)	3G/4G/5G	Agree	Agree	Agree	Agree	Neutral	Agree	Strongly Agree	Neutral	Agree	Agree	Agree	Agree	Agree	Strongly disagree	Neutral	Agree	Agree	Agree	Agree	Strongly Agree	Agree	Agree	无线下教学，效果不是特别好	愿意，网上资源可以固定，没什么不好的，混合教学不错
43	2020/7/24 12:43:19	65sec	110.182.26.205(山西-临汾)	Wuhan Institute of Technology	Science	First-year	Male	City	Computer (desktop/ laptop)	WIFI	Neutral	Neutral	Neutral	Neutral	Neutral	Neutral	Neutral	Neutral	Neutral	Neutral	Neutral	Neutral	Strongly disagree	Neutral	Neutral	Strongly disagree	Neutral	Neutral	Neutral	Neutral	Strongly disagree	Neutral	实践少	愿意，有一定好处
44	2020/7/24 12:44:32	60sec	117.155.226.132(湖北-黄石)	Wuhan Institute of Technology	Engineering	First-year	Male	City	Computer (desktop/ laptop)	WIFI	Strongly Agree	Strongly Agree	Strongly Agree	Strongly Agree	Strongly Agree	Strongly Agree	Strongly Agree	Strongly Agree	Strongly Agree	Strongly Agree	Strongly Agree	Strongly Agree	Strongly Agree	Strongly Agree	Strongly Agree	Strongly Agree	Strongly Agree	Strongly Agree	Strongly Agree	Strongly Agree	Strongly Agree	Strongly Agree	无	愿意
45	2020/7/24 12:45:03	83sec	114.135.162.175(贵州-六盘水)	Wuhan Institute of Technology	Science	First-year	Male	Countryside	Computer (desktop/ laptop)	3G/4G/5G	Agree	Agree	Agree	Agree	Agree	Agree	Agree	Agree	Agree	Agree	Agree	Agree	Agree	Neutral	Agree	Disagree	Agree	Agree	Neutral	Neutral	Agree	Agree	我感觉飞了	不愿意，我更喜欢现场教学
46	2020/7/24 12:46:14	142sec	182.139.14.158(四川-成都)	Wuhan Institute of Technology	Engineering	First-year	Male	Countryside	Computer (desktop/ laptop)	WIFI	Strongly Agree	Strongly Agree	Strongly Agree	Neutral	Neutral	Agree	Neutral	Neutral	Neutral	Neutral	Agree	Agree	Agree	Agree	Neutral	Agree	Agree	Agree	Agree	Agree	Agree	Neutral	英语是长期学习，一时不学，回来再抓有点难	不想在线教育，太容易分神
47	2020/7/24 12:47:51	105sec	139.207.121.94(四川-成都)	Wuhan Institute of Technology	Engineering	Second-year	Female	City	Computer (desktop/ laptop)	WIFI	Agree	Agree	Agree	Neutral	Disagree	Disagree	Neutral	Disagree	Disagree	Disagree	Neutral	Neutral	Neutral	Neutral	Neutral	Agree	Agree	Agree	Neutral	Agree	Agree	Agree	。	混合式
48	2020/7/24 12:48:39	464sec	43.227.139.9(湖北-武汉)	Wuhan Institute of Technology	Engineering	First-year	Male	City	Computer (desktop/ laptop)	Broadband	Agree	Agree	Agree	Agree	Neutral	Neutral	Neutral	Neutral	Disagree	Disagree	Neutral	Disagree	Disagree	Disagree	Neutral	Disagree	Neutral	Neutral	Neutral	Neutral	Neutral	Neutral	学习的新方式，一开始不太习惯，但慢慢的可以适应	可以的，获取知识的方式更便捷
49	2020/7/24 12:50:51	243sec	220.172.48.98(贵州-贵阳)	Wuhan Institute of Technology	Engineering	First-year	Male	City	Computer (desktop/ laptop)	3G/4G/5G	Strongly Agree	Strongly Agree	Strongly Agree	Agree	Agree	Agree	Agree	Neutral	Disagree	Neutral	Neutral	Agree	Disagree	Strongly disagree	Disagree	Neutral	Disagree	Neutral	Neutral	Strongly Agree	Agree	Agree	本质上没学到什么，没什么学习环境，自己不自己。	不愿意，我认为在线学习没用效果，只是在应付。
50	2020/7/24 12:51:47	77sec	122.242.123.79(浙江-金华)	Wuhan Institute of Technology	Engineering	First-year	Male	City	Smartphone	3G/4G/5G	Strongly Agree	Strongly Agree	Strongly Agree	Agree	Agree	Agree	Agree	Agree	Neutral	Neutral	Agree	Neutral	Agree	Agree	Agree	Neutral	Neutral	Agree	Agree	Agree	Agree	Agree	可以	愿意
51	2020/7/24 12:52:03	122sec	117.153.149.12(湖北-荆门)	Wuhan Institute of Technology	Engineering	Second-year	Male	City	Smartphone	WIFI	Agree	Agree	Agree	Agree	Agree	Neutral	Agree	Neutral	Neutral	Neutral	Neutral	Neutral	Neutral	Neutral	Neutral	Neutral	Agree	Agree	Neutral	Neutral	Neutral	Agree	感觉线上教学和课堂教学差别不大。但有时可能因网速原因出现一些小的问题。	愿意。效果还不错。
52	2020/7/24 12:56:21	62sec	106.108.85.160(贵州-贵阳)	Wuhan Institute of Technology	Engineering	First-year	Male	City	Computer (desktop/ laptop)	WIFI	Agree	Agree	Agree	Agree	Agree	Agree	Agree	Agree	Agree	Agree	Agree	Agree	Agree	Agree	Agree	Agree	Agree	Agree	Agree	Agree	Agree	Agree	无	不愿意，效率太低
53	2020/7/24 12:58:20	208sec	39.149.80.181(河南-周口)	Wuhan Institute of Technology	Engineering	First-year	Female	City	Smartphone	WIFI	Strongly Agree	Strongly Agree	Agree	Neutral	Agree	Strongly Agree	Agree	Agree	Agree	Strongly Agree	Strongly Agree	Strongly Agree	Agree	Agree	Neutral	Agree	Strongly Agree	Strongly Agree	Strongly Agree	Strongly Agree	Agree	Strongly Agree	尽力而为。设备和网络原因引起的上课效率低，情绪低落。	愿意，给害羞的同学表达自我的机会
54	2020/7/24 13:02:15	110sec	223.104.110.62(北京-北京)	Wuhan Institute of Technology	Engineering	First-year	Male	Countryside	Computer (desktop/ laptop)	Broadband	Strongly Agree	Strongly Agree	Strongly Agree	Strongly Agree	Strongly Agree	Strongly Agree	Strongly Agree	Strongly Agree	Strongly Agree	Strongly disagree	Strongly disagree	Strongly Agree	Strongly Agree	Strongly disagree	Strongly Agree	Strongly Agree	Strongly Agree	Strongly Agree	Strongly Agree	Strongly Agree	Strongly Agree	Strongly Agree	还好	可以，还好
55	2020/7/24 13:04:25	72sec	221.236.241.8(四川-甘孜)	Wuhan Institute of Technology	Engineering	First-year	Male	Countryside	Computer (desktop/ laptop)	WIFI	Agree	Neutral	Agree	Agree	Neutral	Agree	Strongly Agree	Agree	Agree	Neutral	Neutral	Agree	Agree	Neutral	Agree	Agree	Agree	Strongly Agree	Strongly Agree	Agree	Agree	Neutral	看个人自觉	愿意，挺不错的
56	2020/7/24 13:07:58	61sec	61.158.147.102(河南-洛阳)	China University of Geosciences (Wuhan)	Art	Second-year	Female	City	Computer (desktop/ laptop)	WIFI	Strongly Agree	Strongly Agree	Strongly Agree	Agree	Strongly Agree	Strongly Agree	Strongly Agree	Strongly Agree	Strongly Agree	Agree	Strongly Agree	Strongly Agree	Strongly Agree	Strongly Agree	Strongly Agree	Strongly Agree	Strongly Agree	Strongly Agree	Strongly Agree	Strongly Agree	Strongly Agree	Strongly Agree	无	愿意
57	2020/7/24 13:08:10	83sec	117.150.242.67(湖北-随州)	China University of Geosciences (Wuhan)	Administration	Second-year	Female	City	Computer (desktop/ laptop)	WIFI	Strongly Agree	Strongly Agree	Strongly Agree	Agree	Agree	Agree	Agree	Neutral	Disagree	Disagree	Agree	Neutral	Neutral	Strongly disagree	Agree	Agree	Agree	Strongly Agree	Strongly Agree	Strongly Agree	Agree	Agree	暂无	愿意
58	2020/7/24 13:09:34	77sec	117.136.53.81(湖北-武汉)	Jianghan University	Science	Second-year	Male	Countryside	Computer (desktop/ laptop)	WIFI	Strongly Agree	Strongly Agree	Strongly Agree	Strongly Agree	Strongly Agree	Strongly Agree	Strongly Agree	Strongly Agree	Strongly Agree	Strongly Agree	Strongly Agree	Strongly Agree	Strongly Agree	Strongly Agree	Strongly Agree	Strongly Agree	Strongly Agree	Strongly Agree	Strongly Agree	Strongly Agree	Strongly Agree	Strongly Agree	非常好	愿意
59	2020/7/24 13:10:33	125sec	42.224.224.21(河南-洛阳)	Jianghan University	Engineering	Second-year	Female	City	Computer (desktop/ laptop)	WIFI	Strongly Agree	Strongly Agree	Strongly Agree	Strongly Agree	Strongly Agree	Strongly Agree	Strongly Agree	Strongly Agree	Strongly Agree	Strongly Agree	Strongly Agree	Strongly Agree	Strongly Agree	Strongly Agree	Strongly Agree	Strongly Agree	Strongly Agree	Strongly Agree	Strongly Agree	Strongly Agree	Strongly Agree	Strongly Agree	网上作业的时候打字会很麻烦	我愿意，线下教学效率不如线上
60	2020/7/24 13:10:40	109sec	171.113.158.93(湖北-武汉)	Jianghan University	Education	Second-year	Female	Countryside	Smartphone	WIFI	Agree	Agree	Agree	Agree	Neutral	Neutral	Neutral	Neutral	Neutral	Neutral	Neutral	Neutral	Neutral	Neutral	Neutral	Neutral	Neutral	Neutral	Neutral	Neutral	Neutral	Neutral	无	愿意
61	2020/7/24 13:10:49	62sec	111.41.222.190(黑龙江-齐齐哈尔)	Jianghan University	Art	Second-year	Male	City	Computer (desktop/ laptop)	WIFI	Strongly Agree	Strongly Agree	Strongly Agree	Strongly Agree	Strongly Agree	Strongly Agree	Strongly Agree	Strongly Agree	Strongly Agree	Strongly Agree	Strongly Agree	Strongly Agree	Strongly Agree	Strongly Agree	Strongly Agree	Strongly Agree	Strongly Agree	Strongly Agree	Strongly Agree	Strongly Agree	Strongly Agree	Strongly Agree	没有	愿意
62	2020/7/24 13:10:50	95sec	117.151.123.86(湖北-武汉)	Jianghan University	Art	Second-year	Male	Countryside	Smartphone	WIFI	Neutral	Agree	Agree	Neutral	Neutral	Agree	Agree	Agree	Agree	Agree	Agree	Agree	Agree	Agree	Agree	Agree	Agree	Agree	Agree	Agree	Agree	Agree	很好，老师讲的好	愿意
63	2020/7/24 13:10:51	120sec	221.232.16.85(湖北-武汉)	Jianghan University	Science	Second-year	Male	Countryside	Computer (desktop/ laptop)	Broadband	Agree	Agree	Agree	Neutral	Neutral	Strongly Agree	Agree	Neutral	Neutral	Neutral	Disagree	Agree	Agree	Agree	Strongly Agree	Strongly Agree	Strongly Agree	Neutral	Disagree	Strongly Agree	Strongly Agree	Strongly Agree	无	愿意，人要尝试接受新的事物
64	2020/7/24 13:11:04	124sec	223.104.47.169(北京-北京)	Jianghan University	Administration	Second-year	Female	Countryside	Smartphone	WIFI	Agree	Agree	Agree	Neutral	Neutral	Neutral	Neutral	Neutral	Neutral	Neutral	Neutral	Neutral	Neutral	Neutral	Neutral	Neutral	Neutral	Neutral	Neutral	Neutral	Neutral	Neutral	无	愿意
65	2020/7/24 13:11:07	137sec	49.94.64.202(江苏-南京)	Jianghan University	Science	Second-year	Female	City	Computer (desktop/ laptop)	WIFI	Strongly Agree	Strongly Agree	Strongly Agree	Strongly Agree	Agree	Strongly Agree	Strongly Agree	Agree	Agree	Agree	Strongly Agree	Agree	Agree	Neutral	Agree	Agree	Agree	Strongly Agree	Neutral	Agree	Agree	Strongly Agree	挺好的	不愿意，想要线下上课
66	2020/7/24 13:11:09	101sec	39.149.225.231(河南-信阳)	Jianghan University	Art	Second-year	Female	City	Computer (desktop/ laptop)	WIFI	Neutral	Neutral	Neutral	Neutral	Neutral	Neutral	Neutral	Neutral	Neutral	Neutral	Neutral	Neutral	Neutral	Neutral	Neutral	Neutral	Neutral	Neutral	Neutral	Neutral	Neutral	Neutral	没有	也行
67	2020/7/24 13:11:28	73sec	43.227.137.199(湖北-武汉)	Jianghan University	Engineering	Second-year	Male	City	Computer (desktop/ laptop)	WIFI	Strongly Agree	Strongly Agree	Strongly Agree	Strongly Agree	Strongly Agree	Strongly Agree	Strongly Agree	Strongly Agree	Strongly Agree	Strongly Agree	Strongly Agree	Strongly Agree	Strongly Agree	Strongly Agree	Strongly Agree	Strongly Agree	Strongly Agree	Strongly Agree	Strongly Agree	Strongly Agree	Strongly Agree	Strongly Agree	非常赞同	愿意
68	2020/7/24 13:11:33	154sec	110.189.37.39(四川-南充)	Jianghan University	Engineering	Second-year	Female	City	Smartphone	WIFI	Strongly Agree	Strongly Agree	Strongly Agree	Agree	Neutral	Neutral	Neutral	Neutral	Disagree	Disagree	Neutral	Disagree	Neutral	Disagree	Neutral	Neutral	Neutral	Neutral	Disagree	Neutral	Neutral	Neutral	个人时间安排不合理	可以
69	2020/7/24 13:11:43	88sec	210.42.72.1(湖北-武汉)	Jianghan University	Art	Second-year	Female	City	Computer (desktop/ laptop)	WIFI	Strongly Agree	Strongly Agree	Strongly Agree	Strongly Agree	Strongly Agree	Strongly Agree	Strongly Agree	Strongly Agree	Strongly Agree	Strongly Agree	Strongly Agree	Strongly Agree	Strongly Agree	Strongly Agree	Strongly Agree	Strongly Agree	Strongly Agree	Strongly Agree	Strongly Agree	Strongly Agree	Strongly Agree	Strongly Agree	无	愿意。方便快捷，资源丰富。
70	2020/7/24 13:11:47	112sec	101.80.34.95(上海-上海)	Jianghan University	Art	Second-year	Female	City	Computer (desktop/ laptop)	WIFI	Agree	Strongly Agree	Strongly Agree	Neutral	Agree	Neutral	Agree	Disagree	Agree	Neutral	Agree	Agree	Agree	Neutral	Neutral	Agree	Agree	Agree	Agree	Strongly Agree	Agree	Agree	暂时没有苦难，在线学习给我反复复习阅读的机会	可以接受，在线学习节约了我们路上的时间，课件也可以反复观看重复复习。
71	2020/7/24 13:12:03	134sec	111.176.140.138(湖北-宜昌)	Jianghan University	Education	Second-year	Female	Countryside	Smartphone	WIFI	Agree	Agree	Agree	Agree	Neutral	Neutral	Neutral	Neutral	Neutral	Neutral	Neutral	Neutral	Neutral	Neutral	Neutral	Neutral	Neutral	Neutral	Neutral	Neutral	Neutral	Neutral	如果在线学习就更好了，自己学习无法及时答疑解惑	不希望，线下更好
72	2020/7/24 13:12:59	243sec	171.82.224.208(湖北-武汉)	Jianghan University	History	Second-year	Female	City	Computer (desktop/ laptop)	WIFI	Strongly Agree	Strongly Agree	Strongly Agree	Agree	Neutral	Agree	Agree	Agree	Agree	Strongly Agree	Agree	Agree	Agree	Neutral	Agree	Agree	Agree	Agree	Agree	Agree	Strongly Agree	Agree	网络不可能一直稳定，长期看电子设备眼睛疼，考试的时候网络容易出问题，网络阅卷不够智能化。	愿意，只要好好调整教学方式，学生自己也在不断适应了之后，包括日后不断完善的教学条件，这种方式还是有优越性的，是大势所趋。
73	2020/7/24 13:13:01	61sec	124.226.31.240(广西-来宾)	Jianghan University	Medicine	Second-year	Male	Countryside	Computer (desktop/ laptop)	Broadband	Neutral	Neutral	Neutral	Neutral	Neutral	Neutral	Neutral	Neutral	Neutral	Neutral	Neutral	Neutral	Neutral	Neutral	Neutral	Neutral	Neutral	Neutral	Neutral	Neutral	Neutral	Neutral	无	无
74	2020/7/24 13:13:45	66sec	171.82.190.187(湖北-武汉)	Jianghan University	Art	Second-year	Male	City	Computer (desktop/ laptop)	WIFI	Strongly Agree	Strongly Agree	Strongly Agree	Strongly Agree	Strongly Agree	Strongly Agree	Strongly Agree	Strongly Agree	Strongly Agree	Strongly Agree	Strongly Agree	Strongly Agree	Strongly Agree	Strongly Agree	Strongly Agree	Strongly Agree	Strongly Agree	Strongly Agree	Strongly Agree	Strongly Agree	Strongly Agree	Strongly Agree	️	️
75	2020/7/24 13:14:28	85sec	116.116.194.230(内蒙古-通辽)	China University of Geosciences (Wuhan)	Philosophy	Second-year	Male	Countryside	Computer (desktop/ laptop)	WIFI	Strongly Agree	Strongly Agree	Strongly Agree	Strongly Agree	Neutral	Neutral	Agree	Disagree	Disagree	Disagree	Neutral	Agree	Agree	Neutral	Neutral	Neutral	Neutral	Agree	Agree	Agree	Agree	Neutral	没啥困难，挺好的	愿意，因为给分高
76	2020/7/24 13:14:46	256sec	113.57.246.204(湖北-武汉)	Jianghan University	Engineering	Second-year	Female	Countryside	Computer (desktop/ laptop)	WIFI	Strongly Agree	Agree	Strongly Agree	Agree	Neutral	Neutral	Agree	Neutral	Neutral	Agree	Agree	Neutral	Neutral	Neutral	Neutral	Neutral	Agree	Agree	Agree	Agree	Agree	Agree	在线课程可以让我更好把控课程的时间，可以反复观看录播课程以及课件，困难就是前期没有课本，但是后来解决了	愿意，线下和线上各取优点，学的更开心
77	2020/7/24 13:15:55	149sec	171.15.123.115(河南-郑州)	China University of Geosciences (Wuhan)	Art	Second-year	Female	City	Computer (desktop/ laptop)	Broadband	Strongly Agree	Strongly Agree	Strongly Agree	Agree	Strongly Agree	Strongly Agree	Strongly Agree	Agree	Agree	Agree	Strongly Agree	Strongly Agree	Strongly Agree	Neutral	Strongly Agree	Strongly Agree	Strongly Agree	Strongly Agree	Strongly Agree	Strongly Agree	Strongly Agree	Strongly Agree	作业适中，进度也比较稳定，基本上很少有问题不过如果是录播+直播效果可能就更好了	愿意，因为在线比较方便，可以随时进行复习
78	2020/7/24 13:16:25	67sec	183.95.250.12(湖北-武汉)	Jianghan University	Art	Second-year	Male	Countryside	Computer (desktop/ laptop)	WIFI	Strongly disagree	Agree	Disagree	Strongly disagree	Disagree	Agree	Disagree	Disagree	Disagree	Disagree	Agree	Agree	Agree	Strongly Agree	Strongly Agree	Strongly Agree	Strongly Agree	Strongly Agree	Strongly Agree	Strongly Agree	Strongly Agree	Strongly Agree	挺好的	可以考虑一下
79	2020/7/24 13:17:28	149sec	120.227.136.120(湖南-益阳)	China University of Geosciences (Wuhan)	Engineering	First-year	Male	Countryside	Computer (desktop/ laptop)	WIFI	Strongly disagree	Strongly disagree	Strongly disagree	Disagree	Disagree	Neutral	Neutral	Agree	Neutral	Neutral	Disagree	Neutral	Neutral	Neutral	Neutral	Neutral	Neutral	Neutral	Disagree	Strongly disagree	Strongly disagree	Disagree	学习效率低	不愿以在线教学方式学习，都是可以接受混合式学习方式学习
80	2020/7/24 13:17:31	74sec	183.92.249.178(湖北-武汉)	Jianghan University	Literature	Second-year	Female	City	Computer (desktop/ laptop)	3G/4G/5G	Neutral	Neutral	Neutral	Neutral	Neutral	Neutral	Neutral	Neutral	Neutral	Neutral	Neutral	Neutral	Neutral	Neutral	Neutral	Neutral	Neutral	Neutral	Neutral	Neutral	Neutral	Neutral	无	无
81	2020/7/24 13:17:36	452sec	117.136.52.42(湖北-武汉)	Jianghan University	Engineering	Second-year	Female	Countryside	Smartphone	3G/4G/5G	Agree	Agree	Neutral	Neutral	Neutral	Agree	Agree	Neutral	Neutral	Neutral	Neutral	Neutral	Neutral	Neutral	Neutral	Neutral	Neutral	Neutral	Neutral	Neutral	Neutral	Neutral	学习效果不怎么好，影响视力。遇到的困难是易受环境的影响和干扰，耗流量网速不佳	不愿意，更接受线下实时教学。线上教学学习效果不好，对视力也有影响。
82	2020/7/24 13:18:13	139sec	111.18.210.209(陕西-渭南)	China University of Geosciences (Wuhan)	Administration	Second-year	Female	City	Computer (desktop/ laptop)	WIFI	Strongly Agree	Strongly Agree	Strongly Agree	Strongly Agree	Strongly Agree	Strongly Agree	Strongly Agree	Neutral	Neutral	Disagree	Agree	Agree	Neutral	Disagree	Neutral	Neutral	Agree	Agree	Agree	Agree	Agree	Agree	在线被迫学大英，感觉反而比在学校学的更扎实，因为每节课都有作业所以老师讲的都要认真看，但线下可能就不会这样了因为很松	不愿意 线上学习很难受
83	2020/7/24 13:20:34	162sec	171.82.29.40(湖北-武汉)	Jianghan University	Art	Second-year	Female	Countryside	Computer (desktop/ laptop)	3G/4G/5G	Agree	Agree	Neutral	Disagree	Neutral	Neutral	Neutral	Neutral	Agree	Neutral	Agree	Agree	Neutral	Neutral	Neutral	Agree	Agree	Neutral	Neutral	Neutral	Neutral	Neutral	还好	不太希望 线上会忘记签到之类 用的软件太多太乱
84	2020/7/24 13:21:03	110sec	117.136.53.12(湖北-武汉)	Jianghan University	Economics	Second-year	Female	City	Computer (desktop/ laptop)	WIFI	Strongly Agree	Strongly Agree	Strongly Agree	Strongly Agree	Strongly Agree	Strongly Agree	Strongly Agree	Strongly Agree	Strongly Agree	Strongly Agree	Strongly Agree	Strongly Agree	Strongly Agree	Strongly Agree	Strongly Agree	Strongly Agree	Strongly Agree	Strongly Agree	Strongly Agree	Strongly Agree	Strongly Agree	Strongly Agree	无	不愿意 线上效果不好
85	2020/7/24 13:21:08	202sec	119.98.51.131(湖北-武汉)	Jianghan University	Medicine	Second-year	Male	City	Computer (desktop/ laptop)	WIFI	Agree	Agree	Strongly Agree	Agree	Neutral	Agree	Strongly Agree	Neutral	Neutral	Neutral	Neutral	Neutral	Neutral	Neutral	Agree	Neutral	Agree	Agree	Agree	Agree	Agree	Neutral	学习资料难以查询，难以有效的安排自己学习计划	不是很愿意，效率不高，无法很好的管理自己
86	2020/7/24 13:21:19	127sec	223.104.66.60(广东-广州)	China University of Geosciences (Wuhan)	Administration	Second-year	Female	City	Computer (desktop/ laptop)	WIFI	Strongly Agree	Strongly Agree	Strongly Agree	Strongly Agree	Strongly Agree	Strongly Agree	Strongly Agree	Neutral	Agree	Neutral	Strongly Agree	Agree	Agree	Neutral	Neutral	Agree	Agree	Agree	Agree	Agree	Agree	Agree	线下互动更多	更希望线下学习，面对面学习效率更高，互动更强
87	2020/7/24 13:21:34	60sec	171.83.57.228(湖北-武汉)	Jianghan University	Medicine	Second-year	Female	City	Computer (desktop/ laptop)	WIFI	Strongly disagree	Strongly disagree	Strongly disagree	Strongly disagree	Strongly disagree	Strongly disagree	Strongly disagree	Strongly disagree	Strongly disagree	Strongly disagree	Strongly disagree	Strongly disagree	Strongly disagree	Strongly disagree	Strongly disagree	Strongly disagree	Strongly disagree	Strongly disagree	Strongly disagree	Strongly disagree	Strongly disagree	Strongly disagree	没有困难	原因
88	2020/7/24 13:21:47	131sec	117.136.99.185(广西-玉林)	Jianghan University	Medicine	First-year	Female	Countryside	Smartphone	3G/4G/5G	Neutral	Neutral	Agree	Neutral	Disagree	Disagree	Neutral	Neutral	Agree	Agree	Neutral	Disagree	Neutral	Neutral	Agree	Agree	Neutral	Neutral	Agree	Agree	Agree	Neutral	英语听力不好提高	混合式教学
89	2020/7/24 13:22:21	91sec	111.60.179.215(湖北-荆州)	Jianghan University	Engineering	Second-year	Female	City	Computer (desktop/ laptop)	Broadband	Strongly Agree	Strongly Agree	Strongly Agree	Strongly Agree	Agree	Agree	Agree	Agree	Agree	Agree	Agree	Agree	Agree	Agree	Agree	Agree	Agree	Agree	Agree	Agree	Agree	Agree	。。	。
90	2020/7/24 13:22:31	100sec	171.41.89.93(湖北-黄冈)	Jianghan University	Science	Second-year	Male	Countryside	Computer (desktop/ laptop)	Broadband	Strongly disagree	Strongly disagree	Strongly disagree	Strongly disagree	Strongly disagree	Neutral	Strongly disagree	Strongly disagree	Strongly disagree	Strongly disagree	Strongly disagree	Strongly disagree	Strongly disagree	Disagree	Neutral	Disagree	Disagree	Disagree	Neutral	Disagree	Neutral	Neutral	无	不愿意，线上注意力下降
91	2020/7/24 13:23:03	122sec	223.77.82.11(湖北-荆门)	Jianghan University	Engineering	Second-year	Male	Countryside	Computer (desktop/ laptop)	WIFI	Agree	Agree	Agree	Neutral	Neutral	Neutral	Agree	Neutral	Neutral	Neutral	Neutral	Neutral	Neutral	Neutral	Neutral	Neutral	Neutral	Neutral	Neutral	Neutral	Neutral	Neutral	知识点掌握的不牢	不愿意，认为线下教育还是主流，效果也比较好
92	2020/7/24 13:23:40	343sec	171.82.214.160(湖北-武汉)	Jianghan University	Engineering	Second-year	Female	City	Computer (desktop/ laptop)	WIFI	Strongly Agree	Strongly Agree	Strongly Agree	Agree	Neutral	Agree	Agree	Neutral	Agree	Agree	Agree	Neutral	Agree	Agree	Neutral	Agree	Agree	Agree	Neutral	Agree	Agree	Neutral	英语课程在线学习很好，但是有时候上课网络不好，听的有点吃力	愿意，学习时间自由
93	2020/7/24 13:23:41	154sec	171.113.205.67(湖北-武汉)	Jianghan University	Science	Second-year	Female	Countryside	Computer (desktop/ laptop)	3G/4G/5G	Agree	Agree	Agree	Neutral	Agree	Neutral	Neutral	Neutral	Agree	Neutral	Neutral	Agree	Neutral	Neutral	Agree	Agree	Agree	Agree	Agree	Agree	Agree	Agree	没有办法的办法，不能很好把控时间	不愿意，自己可以用一些软件学英语挺好的，但线下教学的话互动更多，对学习更有帮助
94	2020/7/24 13:23:47	165sec	171.82.226.166(湖北-武汉)	Jianghan University	Medicine	Second-year	Male	City	Smartphone	WIFI	Agree	Agree	Agree	Agree	Disagree	Neutral	Neutral	Disagree	Disagree	Disagree	Disagree	Disagree	Disagree	Disagree	Disagree	Disagree	Disagree	Agree	Agree	Agree	Agree	Neutral	网上学习效果不佳	并不喜欢线上学习，感觉不如传统教育方式有效
95	2020/7/24 13:23:47	167sec	223.107.252.143(江苏-泰州)	Jianghan University	Engineering	Second-year	Male	Countryside	Computer (desktop/ laptop)	Broadband	Strongly Agree	Strongly Agree	Strongly Agree	Strongly Agree	Strongly Agree	Strongly Agree	Strongly Agree	Neutral	Neutral	Neutral	Neutral	Neutral	Neutral	Strongly disagree	Neutral	Neutral	Neutral	Neutral	Neutral	Neutral	Neutral	Neutral	非常好 无困难	愿意 方便，可以选择时间补习
96	2020/7/24 13:23:53	91sec	171.82.224.229(湖北-武汉)	Jianghan University	Engineering	Second-year	Male	City	Computer (desktop/ laptop)	Broadband	Strongly Agree	Strongly Agree	Strongly Agree	Strongly Agree	Strongly Agree	Strongly Agree	Strongly Agree	Strongly disagree	Strongly disagree	Strongly disagree	Strongly disagree	Strongly disagree	Strongly disagree	Strongly disagree	Strongly disagree	Strongly disagree	Strongly disagree	Strongly disagree	Strongly disagree	Strongly disagree	Strongly disagree	Strongly disagree	1	2
97	2020/7/24 13:24:24	211sec	117.152.208.114(湖北-武汉)	Jianghan University	Economics	Second-year	Male	City	Smartphone	WIFI	Agree	Agree	Strongly Agree	Agree	Agree	Agree	Agree	Agree	Agree	Agree	Agree	Neutral	Neutral	Neutral	Agree	Agree	Agree	Agree	Neutral	Neutral	Neutral	Neutral	一般，设备存在限制。	不愿意，教学举措目前不够完善，实行有困难。
98	2020/7/24 13:24:26	139sec	1.206.125.69(贵州-黔西南)	Jianghan University	Medicine	First-year	Female	Countryside	Computer (desktop/ laptop)	Broadband	Strongly Agree	Strongly Agree	Strongly Agree	Strongly Agree	Strongly Agree	Strongly Agree	Strongly Agree	Strongly Agree	Strongly Agree	Strongly Agree	Strongly Agree	Strongly Agree	Strongly Agree	Strongly Agree	Strongly Agree	Strongly Agree	Strongly Agree	Strongly Agree	Strongly Agree	Strongly Agree	Strongly Agree	Strongly Agree	我觉得还是要面对面上课，这样跟老师好沟通	混合式教学，因为这样老师和同学的沟通渠道很多
99	2020/7/24 13:24:39	179sec	119.103.224.92(湖北-武汉)	Jianghan University	Engineering	Second-year	Male	Countryside	Computer (desktop/ laptop)	WIFI	Strongly Agree	Strongly Agree	Strongly Agree	Strongly Agree	Strongly Agree	Strongly Agree	Strongly Agree	Strongly Agree	Strongly Agree	Strongly Agree	Strongly Agree	Strongly Agree	Strongly Agree	Strongly Agree	Strongly Agree	Strongly Agree	Strongly Agree	Strongly Agree	Strongly Agree	Strongly Agree	Strongly Agree	Strongly Agree	知识点在书中的地方，图片显示不是很清楚，如果能发布ppt介绍知识点会更好	愿意，感觉比课堂效率高
100	2020/7/24 13:24:58	190sec	112.32.104.109(安徽-合肥)	Jianghan University	Science	Second-year	Male	City	Computer (desktop/ laptop)	Broadband	Strongly Agree	Strongly Agree	Strongly Agree	Strongly Agree	Neutral	Neutral	Agree	Neutral	Neutral	Neutral	Agree	Neutral	Strongly Agree	Agree	Neutral	Neutral	Neutral	Neutral	Neutral	Agree	Neutral	Agree	主要靠自觉，英语这门课考试线上教学不方便	愿意，感觉挺好的
101	2020/7/24 13:25:10	87sec	101.248.101.81(西藏-那曲)	Jianghan University	Law	Second-year	Male	City	Computer (desktop/ laptop)	Broadband	Neutral	Agree	Agree	Agree	Neutral	Neutral	Neutral	Agree	Agree	Agree	Neutral	Agree	Neutral	Neutral	Agree	Agree	Agree	Neutral	Neutral	Neutral	Neutral	Agree	无	愿意，更加自由，时间能自由分配
102	2020/7/24 13:25:21	236sec	183.93.112.62(湖北-荆州)	Jianghan University	Economics	Second-year	Male	Countryside	Smartphone	WIFI	Agree	Agree	Agree	Agree	Agree	Neutral	Neutral	Neutral	Neutral	Neutral	Neutral	Neutral	Neutral	Neutral	Neutral	Neutral	Neutral	Neutral	Neutral	Neutral	Disagree	Disagree	没有书本	愿意 自由、便捷
103	2020/7/24 13:25:39	96sec	27.17.106.69(湖北-武汉)	Jianghan University	Engineering	Second-year	Male	City	Computer (desktop/ laptop)	Broadband	Strongly Agree	Strongly Agree	Strongly Agree	Strongly Agree	Agree	Agree	Agree	Neutral	Agree	Agree	Agree	Strongly Agree	Agree	Strongly Agree	Strongly Agree	Strongly Agree	Strongly Agree	Strongly Agree	Strongly Agree	Strongly Agree	Strongly Agree	Strongly Agree	网络考试不稳定	愿意，因为这会更方便
104	2020/7/24 13:25:59	187sec	221.13.63.50(贵州-遵义)	Jianghan University	Engineering	First-year	Female	City	Computer (desktop/ laptop)	3G/4G/5G	Strongly Agree	Strongly Agree	Strongly Agree	Strongly Agree	Strongly Agree	Strongly Agree	Strongly Agree	Neutral	Neutral	Agree	Agree	Neutral	Neutral	Neutral	Neutral	Agree	Agree	Agree	Neutral	Strongly Agree	Agree	Strongly Agree	可以反复查看，方便	非常愿意
105	2020/7/24 13:26:23	153sec	1.205.3.18(贵州-遵义)	Jianghan University	Administration	Second-year	Female	Countryside	Computer (desktop/ laptop)	Broadband	Strongly Agree	Strongly Agree	Strongly Agree	Neutral	Strongly Agree	Agree	Strongly Agree	Neutral	Neutral	Neutral	Neutral	Agree	Agree	Strongly disagree	Disagree	Agree	Agree	Agree	Agree	Agree	Agree	Agree	老师很好，没有困难。	不愿意，喜欢传统授课方式。混合式教学有的老师不适应，效果不理想。
106	2020/7/24 13:27:16	240sec	117.136.34.80(广东-广州)	Jianghan University	Medicine	First-year	Female	Countryside	Smartphone	WIFI	Agree	Agree	Agree	Neutral	Neutral	Neutral	Agree	Neutral	Neutral	Agree	Agree	Neutral	Neutral	Agree	Agree	Neutral	Agree	Agree	Agree	Agree	Agree	Agree	还好	愿意
107	2020/7/24 13:27:17	313sec	171.81.185.83(湖北-仙桃)	Jianghan University	Economics	Second-year	Male	Countryside	Smartphone	3G/4G/5G	Agree	Neutral	Agree	Neutral	Disagree	Neutral	Agree	Disagree	Neutral	Neutral	Neutral	Neutral	Neutral	Disagree	Disagree	Neutral	Neutral	Neutral	Neutral	Neutral	Neutral	Neutral	我觉得这种学习模式效果不如课堂上的好，网络问题和周围环境有很大影响	不希望
108	2020/7/24 13:27:43	70sec	183.94.175.131(湖北-武汉)	Jianghan University	Science	Second-year	Male	Countryside	Computer (desktop/ laptop)	WIFI	Neutral	Neutral	Neutral	Neutral	Neutral	Neutral	Neutral	Neutral	Neutral	Neutral	Neutral	Neutral	Neutral	Neutral	Neutral	Neutral	Neutral	Neutral	Neutral	Neutral	Neutral	Neutral	无	愿意，方便
109	2020/7/24 13:28:13	68sec	117.136.23.117(湖北-武汉)	Jianghan University	Art	Second-year	Female	Countryside	Smartphone	WIFI	Agree	Agree	Agree	Agree	Agree	Agree	Agree	Agree	Agree	Agree	Agree	Agree	Agree	Agree	Agree	Agree	Agree	Agree	Agree	Agree	Agree	Agree	无	愿意
110	2020/7/24 13:28:14	76sec	111.60.119.110(湖北-武汉)	Jianghan University	Literature	Second-year	Female	City	Computer (desktop/ laptop)	WIFI	Strongly Agree	Strongly Agree	Strongly Agree	Strongly Agree	Strongly Agree	Agree	Agree	Agree	Agree	Agree	Strongly Agree	Agree	Strongly Agree	Agree	Strongly Agree	Strongly Agree	Strongly Agree	Strongly Agree	Strongly Agree	Agree	Strongly Agree	Agree	语言环境不够	愿意 线上途径更多
111	2020/7/24 13:28:51	192sec	39.149.139.96(河南-郑州)	Jianghan University	Engineering	Second-year	Male	Countryside	Computer (desktop/ laptop)	WIFI	Strongly Agree	Strongly Agree	Strongly Agree	Strongly Agree	Neutral	Neutral	Agree	Neutral	Neutral	Neutral	Neutral	Neutral	Neutral	Agree	Neutral	Neutral	Neutral	Disagree	Disagree	Disagree	Agree	Neutral	整体还行，线上有点不方便	不会吧应该，还是感觉线下效果好
112	2020/7/24 13:28:58	104sec	111.173.145.217(湖北-咸宁)	Jianghan University	Art	First-year	Female	Countryside	Computer (desktop/ laptop)	WIFI	Strongly Agree	Strongly Agree	Strongly Agree	Agree	Strongly Agree	Strongly Agree	Strongly Agree	Strongly Agree	Strongly Agree	Strongly Agree	Strongly Agree	Agree	Agree	Strongly Agree	Strongly Agree	Strongly Agree	Strongly Agree	Strongly Agree	Strongly Agree	Strongly Agree	Strongly Agree	Strongly Agree	无	不愿意，还是课堂好，更有氛围
113	2020/7/24 13:29:06	160sec	103.98.241.215(湖北-武汉)	Jianghan University	Art	First-year	Female	City	Smartphone	WIFI	Agree	Neutral	Agree	Neutral	Agree	Strongly Agree	Strongly Agree	Disagree	Disagree	Disagree	Disagree	Neutral	Neutral	Disagree	Neutral	Agree	Agree	Neutral	Agree	Agree	Strongly disagree	Neutral	很好，就是因为某种疾病，我不太会讲话，无法表达自己	我还是喜欢在线课堂，这样更有真实感
114	2020/7/24 13:29:29	94sec	111.60.60.39(湖北-宜昌)	Jianghan University	Art	Second-year	Female	City	Smartphone	WIFI	Agree	Agree	Agree	Agree	Agree	Agree	Agree	Agree	Agree	Agree	Agree	Agree	Agree	Agree	Agree	Strongly Agree	Strongly Agree	Strongly Agree	Strongly Agree	Agree	Agree	Agree	很少有困难出现	我愿意，这样方便自己也方便老师
115	2020/7/24 13:29:30	117sec	27.18.127.2(湖北-武汉)	Jianghan University	Art	First-year	Female	City	Smartphone	WIFI	Agree	Agree	Agree	Agree	Agree	Agree	Agree	Neutral	Agree	Neutral	Neutral	Agree	Agree	Agree	Agree	Agree	Agree	Agree	Agree	Agree	Agree	Agree	希望面对面教学，享受课程体验感！	不愿意，我更喜欢线下教学方式！
116	2020/7/24 13:29:36	128sec	117.136.74.231(湖北-武汉)	Jianghan University	Art	First-year	Female	City	Tablet	3G/4G/5G	Strongly Agree	Strongly Agree	Strongly Agree	Agree	Strongly Agree	Strongly Agree	Strongly Agree	Strongly Agree	Strongly Agree	Strongly Agree	Strongly Agree	Strongly Agree	Strongly Agree	Strongly Agree	Strongly Agree	Strongly Agree	Strongly Agree	Strongly Agree	Strongly Agree	Strongly Agree	Strongly Agree	Strongly Agree	没看法	愿意
117	2020/7/24 13:29:51	159sec	171.43.212.221(湖北-武汉)	Jianghan University	Art	First-year	Female	Countryside	Computer (desktop/ laptop)	WIFI	Strongly Agree	Strongly Agree	Strongly Agree	Agree	Neutral	Neutral	Agree	Neutral	Agree	Neutral	Agree	Agree	Agree	Agree	Agree	Agree	Agree	Agree	Agree	Agree	Agree	Agree	无	愿意，方便
118	2020/7/24 13:29:52	143sec	223.87.243.193(四川-成都)	Jianghan University	Art	First-year	Female	City	Computer (desktop/ laptop)	WIFI	Agree	Agree	Agree	Neutral	Neutral	Agree	Agree	Neutral	Neutral	Neutral	Agree	Neutral	Neutral	Neutral	Neutral	Neutral	Agree	Agree	Neutral	Neutral	Agree	Agree	无	不太愿意，专注度不够高
119	2020/7/24 13:30:01	81sec	112.224.22.227(山东-济南)	China University of Geosciences (Wuhan)	Administration	Second-year	Female	City	Computer (desktop/ laptop)	WIFI	Agree	Agree	Agree	Agree	Agree	Agree	Agree	Neutral	Neutral	Agree	Neutral	Agree	Neutral	Neutral	Agree	Agree	Agree	Agree	Agree	Agree	Agree	Agree	无	无
120	2020/7/24 13:30:11	141sec	117.136.83.124(湖北-武汉)	Jianghan University	Art	First-year	Female	Countryside	Computer (desktop/ laptop)	WIFI	Agree	Agree	Agree	Agree	Agree	Agree	Agree	Agree	Neutral	Agree	Agree	Agree	Agree	Agree	Agree	Agree	Agree	Agree	Neutral	Agree	Neutral	Agree	可以	愿意用混合式教学，线下线上相结合更有效率
121	2020/7/24 13:30:38	89sec	27.18.156.163(湖北-武汉)	Jianghan University	Art	Second-year	Female	City	Tablet	WIFI	Strongly Agree	Strongly Agree	Strongly Agree	Strongly Agree	Strongly Agree	Strongly Agree	Strongly Agree	Strongly Agree	Strongly Agree	Strongly Agree	Neutral	Neutral	Neutral	Neutral	Neutral	Agree	Agree	Neutral	Disagree	Disagree	Agree	Disagree	无	都行
122	2020/7/24 13:30:41	61sec	117.136.23.138(湖北-武汉)	Jianghan University	Art	First-year	Male	City	Computer (desktop/ laptop)	Broadband	Strongly Agree	Strongly Agree	Strongly Agree	Strongly Agree	Strongly Agree	Strongly Agree	Strongly Agree	Strongly Agree	Strongly Agree	Strongly Agree	Strongly Agree	Strongly Agree	Strongly Agree	Strongly Agree	Strongly Agree	Strongly Agree	Strongly Agree	Strongly Agree	Strongly Agree	Strongly Agree	Strongly Agree	Strongly Agree	非常好	希望
123	2020/7/24 13:30:42	140sec	117.136.3.21(内蒙古-呼和浩特)	Jianghan University	Art	First-year	Female	City	Smartphone	3G/4G/5G	Agree	Agree	Agree	Neutral	Neutral	Agree	Agree	Neutral	Neutral	Neutral	Agree	Agree	Neutral	Agree	Neutral	Agree	Agree	Agree	Agree	Agree	Agree	Agree	没有看法，本学期英语课程很棒	愿意，更能激发学习兴趣
124	2020/7/24 13:30:47	177sec	117.188.80.169(贵州-黔南)	Jianghan University	Science	First-year	Female	Countryside	Smartphone	3G/4G/5G	Neutral	Neutral	Neutral	Disagree	Neutral	Neutral	Neutral	Neutral	Neutral	Neutral	Neutral	Disagree	Neutral	Disagree	Neutral	Neutral	Neutral	Neutral	Neutral	Neutral	Neutral	Neutral	网不好	混合式
125	2020/7/24 13:31:04	148sec	122.238.115.140(浙江-嘉兴)	Jianghan University	Art	First-year	Female	City	Smartphone	WIFI	Agree	Agree	Agree	Agree	Agree	Agree	Agree	Agree	Agree	Neutral	Agree	Neutral	Agree	Agree	Agree	Agree	Agree	Agree	Neutral	Agree	Agree	Agree	挺好的，资料齐全。最好还是希望有时候能有老师指点教育。	愿意，因为能锻炼自觉性和高效性。
126	2020/7/24 13:31:09	76sec	117.151.104.127(湖北-武汉)	Jianghan University	Art	First-year	Female	City	Computer (desktop/ laptop)	WIFI	Agree	Agree	Agree	Neutral	Agree	Agree	Neutral	Neutral	Neutral	Neutral	Neutral	Neutral	Neutral	Neutral	Neutral	Neutral	Neutral	Neutral	Neutral	Neutral	Neutral	Neutral	无	愿意
127	2020/7/24 13:31:39	121sec	27.18.76.213(湖北-武汉)	Jianghan University	Art	First-year	Female	City	Smartphone	WIFI	Agree	Agree	Agree	Agree	Neutral	Neutral	Agree	Neutral	Neutral	Neutral	Agree	Neutral	Agree	Agree	Agree	Agree	Agree	Agree	Neutral	Agree	Neutral	Agree	非常好 目前没有遇到困难	愿意 非常方便
128	2020/7/24 13:31:45	100sec	183.200.198.127(山西-阳泉)	Jianghan University	Medicine	Second-year	Male	City	Smartphone	WIFI	Strongly Agree	Strongly Agree	Strongly Agree	Neutral	Neutral	Neutral	Strongly Agree	Neutral	Neutral	Neutral	Neutral	Neutral	Neutral	Strongly Agree	Strongly Agree	Neutral	Strongly Agree	Strongly Agree	Strongly Agree	Strongly Agree	Strongly Agree	Strongly Agree	没有困难	原因继续
129	2020/7/24 13:32:07	150sec	223.104.20.238(湖北-武汉)	Jianghan University	Art	First-year	Female	City	Computer (desktop/ laptop)	WIFI	Agree	Agree	Agree	Agree	Agree	Agree	Agree	Agree	Agree	Agree	Agree	Agree	Agree	Agree	Agree	Agree	Agree	Agree	Agree	Agree	Agree	Agree	可以加强师生交流	愿意，因为形式新颖
130	2020/7/24 13:32:18	97sec	124.15.33.96(湖北-武汉)	Jianghan University	Art	First-year	Female	City	Smartphone	WIFI	Agree	Agree	Agree	Neutral	Neutral	Neutral	Agree	Neutral	Neutral	Neutral	Neutral	Neutral	Neutral	Neutral	Neutral	Neutral	Neutral	Neutral	Neutral	Neutral	Neutral	Neutral	无	愿意
131	2020/7/24 13:32:47	102sec	45.116.152.64(北京-北京)	Jianghan University	Art	First-year	Female	City	Smartphone	WIFI	Agree	Agree	Agree	Agree	Neutral	Agree	Neutral	Agree	Agree	Neutral	Agree	Agree	Strongly Agree	Agree	Neutral	Agree	Strongly Agree	Neutral	Agree	Strongly Agree	Neutral	Strongly Agree	课程很好	愿意，因为可以提升各方面的技能。
132	2020/7/24 13:32:55	248sec	119.103.182.62(湖北-武汉)	Jianghan University	Art	First-year	Female	City	Smartphone	3G/4G/5G	Strongly Agree	Strongly Agree	Strongly Agree	Agree	Agree	Agree	Neutral	Neutral	Neutral	Agree	Neutral	Agree	Neutral	Disagree	Neutral	Neutral	Agree	Neutral	Neutral	Agree	Agree	Neutral	无	愿意，很方便，时间也便于调节
133	2020/7/24 13:33:14	173sec	119.103.164.155(湖北-武汉)	Jianghan University	Art	Second-year	Female	City	Computer (desktop/ laptop)	WIFI	Agree	Agree	Agree	Neutral	Neutral	Agree	Neutral	Agree	Agree	Neutral	Agree	Neutral	Neutral	Neutral	Agree	Agree	Agree	Agree	Agree	Agree	Agree	Agree	无	无
134	2020/7/24 13:33:20	349sec	111.174.37.57(湖北-黄石)	Jianghan University	Art	First-year	Female	Countryside	Smartphone	WIFI	Strongly Agree	Strongly Agree	Strongly Agree	Neutral	Neutral	Agree	Agree	Neutral	Agree	Neutral	Disagree	Neutral	Disagree	Neutral	Neutral	Neutral	Agree	Agree	Disagree	Neutral	Disagree	Neutral	我认为本学期在线课程很好，但是没有面对面的进行交流探讨。	愿意。因为这样拜托了上课地点的限制，又可以有效地进行学习交流。
135	2020/7/24 13:34:10	181sec	171.115.137.161(湖北-恩施)	Jianghan University	Art	Second-year	Female	City	Smartphone	WIFI	Agree	Agree	Agree	Neutral	Agree	Neutral	Agree	Agree	Agree	Agree	Agree	Agree	Agree	Neutral	Agree	Neutral	Agree	Agree	Neutral	Agree	Agree	Agree	无	愿意，资料可以较好的保存
136	2020/7/24 13:34:15	69sec	114.101.135.35(安徽-宣城)	Jianghan University	Education	First-year	Female	City	Smartphone	WIFI	Agree	Agree	Agree	Neutral	Neutral	Neutral	Neutral	Agree	Agree	Agree	Agree	Agree	Agree	Agree	Agree	Agree	Agree	Agree	Agree	Agree	Agree	Agree	暂无	可以。
137	2020/7/24 13:34:37	247sec	171.82.112.10(湖北-武汉)	Wuhan Institute of Technology	Engineering	First-year	Male	Countryside	Smartphone	3G/4G/5G	Neutral	Neutral	Agree	Neutral	Neutral	Neutral	Neutral	Agree	Agree	Agree	Disagree	Disagree	Disagree	Agree	Disagree	Strongly Agree	Strongly Agree	Neutral	Neutral	Strongly Agree	Strongly Agree	Strongly Agree	流量费用太多，英语软件太多	可以，没试过
138	2020/7/24 13:34:59	73sec	111.60.139.92(湖北-咸宁)	Jianghan University	Engineering	Second-year	Male	City	Computer (desktop/ laptop)	WIFI	Agree	Agree	Agree	Agree	Agree	Agree	Agree	Agree	Neutral	Neutral	Agree	Agree	Neutral	Neutral	Agree	Agree	Agree	Agree	Agree	Agree	Agree	Agree	无	愿意 无
139	2020/7/24 13:35:01	171sec	223.104.212.162(上海-上海)	Jianghan University	Art	First-year	Female	City	Tablet	WIFI	Strongly Agree	Strongly Agree	Strongly Agree	Strongly Agree	Strongly Agree	Strongly Agree	Strongly Agree	Strongly Agree	Strongly Agree	Strongly Agree	Strongly Agree	Strongly Agree	Strongly Agree	Strongly Agree	Strongly Agree	Strongly Agree	Strongly Agree	Strongly Agree	Strongly Agree	Strongly Agree	Strongly Agree	Strongly Agree	非常适宜网络学习，一些小困难通过老师帮助已经解决。	愿意，方便，可以随时学习，复习，可以更加方便的查阅资料
140	2020/7/24 13:35:02	163sec	175.189.50.183(湖北-武汉)	Jianghan University	Art	First-year	Male	City	Computer (desktop/ laptop)	WIFI	Strongly Agree	Strongly Agree	Strongly Agree	Strongly Agree	Strongly Agree	Strongly Agree	Strongly Agree	Strongly Agree	Strongly Agree	Strongly Agree	Strongly Agree	Strongly Agree	Strongly Agree	Strongly Agree	Strongly Agree	Strongly Agree	Strongly Agree	Strongly Agree	Strongly Agree	Strongly Agree	Strongly Agree	Strongly Agree	部分知识的自我理解不如学校讲解效果好	混合式教学，既可以与老师互动又可以有自学的空间
141	2020/7/24 13:35:22	202sec	119.103.210.143(湖北-武汉)	Jianghan University	Education	First-year	Female	Countryside	Smartphone	3G/4G/5G	Agree	Agree	Agree	Neutral	Neutral	Neutral	Agree	Neutral	Neutral	Agree	Agree	Neutral	Agree	Neutral	Agree	Agree	Agree	Agree	Agree	Agree	Agree	Agree	线上教学比不了线下教学，不能面对面的用英语交流。	混合式教学方法更好，线上线下相结合可以更好的发挥出各自的优点
142	2020/7/24 13:35:23	163sec	171.113.7.198(湖北-武汉)	Jianghan University	Education	Second-year	Male	City	Smartphone	WIFI	Strongly Agree	Strongly Agree	Strongly Agree	Strongly Agree	Strongly Agree	Strongly Agree	Strongly Agree	Strongly Agree	Strongly Agree	Strongly Agree	Strongly Agree	Strongly Agree	Strongly Agree	Strongly Agree	Strongly Agree	Strongly Agree	Strongly Agree	Strongly Agree	Strongly Agree	Strongly Agree	Strongly Agree	Strongly Agree	无	无
143	2020/7/24 13:35:27	62sec	117.154.97.56(湖北-武汉)	Jianghan University	Art	Second-year	Female	City	Computer (desktop/ laptop)	WIFI	Strongly Agree	Strongly Agree	Strongly Agree	Strongly Agree	Strongly Agree	Strongly Agree	Strongly Agree	Strongly Agree	Strongly Agree	Strongly Agree	Strongly Agree	Strongly Agree	Strongly Agree	Strongly Agree	Strongly Agree	Strongly Agree	Strongly Agree	Strongly Agree	Strongly Agree	Strongly Agree	Strongly Agree	Strongly Agree	没有	愿意，很方便
144	2020/7/24 13:35:33	138sec	223.104.63.158(广东-未知)	Jianghan University	Economics	Second-year	Female	City	Computer (desktop/ laptop)	WIFI	Neutral	Neutral	Neutral	Neutral	Neutral	Neutral	Neutral	Neutral	Neutral	Neutral	Neutral	Neutral	Neutral	Neutral	Neutral	Neutral	Neutral	Neutral	Neutral	Neutral	Neutral	Neutral	词语积累比较难记，时间分配不够合理	愿意，多方式学习更能吸引我
145	2020/7/24 13:36:12	155sec	182.240.91.184(云南-曲靖)	Jianghan University	Art	First-year	Male	City	Computer (desktop/ laptop)	WIFI	Strongly Agree	Strongly Agree	Strongly Agree	Strongly Agree	Strongly Agree	Strongly Agree	Strongly Agree	Strongly Agree	Strongly Agree	Strongly Agree	Strongly Agree	Strongly Agree	Strongly Agree	Strongly Agree	Strongly Agree	Strongly Agree	Strongly Agree	Strongly Agree	Strongly Agree	Strongly Agree	Strongly Agree	Strongly Agree	在线上课时间安排	愿意，混合式便于快速查找资料，扩充课程丰富程度
146	2020/7/24 13:36:42	130sec	117.136.53.210(湖北-武汉)	Jianghan University	Science	Second-year	Male	Countryside	Computer (desktop/ laptop)	WIFI	Neutral	Neutral	Neutral	Neutral	Neutral	Neutral	Disagree	Neutral	Neutral	Agree	Neutral	Disagree	Neutral	Neutral	Neutral	Neutral	Neutral	Neutral	Neutral	Neutral	Neutral	Neutral	搞的还可以，网络不太好	不愿意，自制力没那么高
147	2020/7/24 13:37:05	127sec	117.152.157.197(湖北-武汉)	Jianghan University	Art	First-year	Female	City	Computer (desktop/ laptop)	WIFI	Agree	Agree	Agree	Agree	Agree	Agree	Agree	Neutral	Neutral	Neutral	Agree	Neutral	Agree	Neutral	Neutral	Agree	Agree	Agree	Agree	Agree	Agree	Agree	挺好的	愿意，有更多的自由时间自己安排学习计划
148	2020/7/24 13:37:09	121sec	172.105.233.73(国外-日本)	Huazhong Agricultural University	Literature	Second-year	Male	City	Computer (desktop/ laptop)	WIFI	Agree	Agree	Agree	Agree	Agree	Agree	Agree	Agree	Agree	Agree	Agree	Agree	Agree	Agree	Agree	Agree	Agree	Agree	Agree	Agree	Agree	Agree	网络上课，互动有点问题。	会，扬长避短，形成互补！
149	2020/7/24 13:38:03	86sec	103.98.240.53(湖北-武汉)	Jianghan University	Science	Second-year	Male	Countryside	Computer (desktop/ laptop)	WIFI	Strongly Agree	Strongly Agree	Strongly Agree	Strongly Agree	Strongly Agree	Strongly Agree	Strongly Agree	Strongly Agree	Strongly Agree	Strongly Agree	Strongly Agree	Strongly Agree	Strongly Agree	Strongly Agree	Strongly Agree	Strongly Agree	Strongly Agree	Strongly Agree	Strongly Agree	Strongly Agree	Strongly Agree	Strongly Agree	无	愿意
150	2020/7/24 13:38:05	122sec	115.190.243.114(湖北-武汉)	Jianghan University	Engineering	Second-year	Male	City	Computer (desktop/ laptop)	WIFI	Strongly Agree	Strongly Agree	Strongly Agree	Strongly Agree	Agree	Strongly Agree	Strongly Agree	Agree	Neutral	Neutral	Neutral	Neutral	Agree	Neutral	Neutral	Neutral	Strongly Agree	Neutral	Disagree	Strongly Agree	Strongly Agree	Strongly Agree	理解这种特殊的教学方式 只是可能有些老师运用的不熟练	我认为都可以
151	2020/7/24 13:38:07	67sec	117.136.81.73(湖北-武汉)	Jianghan University	Art	Second-year	Female	City	Tablet	WIFI	Agree	Agree	Agree	Agree	Agree	Agree	Agree	Agree	Agree	Agree	Agree	Agree	Agree	Agree	Agree	Agree	Agree	Agree	Agree	Agree	Agree	Agree	无	无
152	2020/7/24 13:40:26	184sec	117.136.53.20(湖北-武汉)	Jianghan University	Art	First-year	Female	City	Smartphone	3G/4G/5G	Agree	Agree	Agree	Neutral	Neutral	Neutral	Agree	Neutral	Neutral	Neutral	Neutral	Neutral	Neutral	Neutral	Neutral	Neutral	Neutral	Neutral	Neutral	Agree	Agree	Neutral	新颖的教学方式，总体觉得挺好的，布置作业、写作业还挺方便的	愿意，节省了很多时间，我认为效率提高了
153	2020/7/24 13:40:35	512sec	117.136.81.164(湖北-武汉)	Jianghan University	Art	Second-year	Male	Countryside	Computer (desktop/ laptop)	WIFI	Agree	Agree	Agree	Agree	Agree	Agree	Agree	Agree	Agree	Agree	Agree	Agree	Agree	Agree	Agree	Agree	Agree	Agree	Agree	Agree	Agree	Agree	学习进度比较快，可能跟不上	愿意，因为自主操作性较高
154	2020/7/24 13:41:10	250sec	223.104.90.200(广西-南宁)	Jianghan University	Medicine	First-year	Female	City	Computer (desktop/ laptop)	WIFI	Strongly Agree	Strongly Agree	Strongly Agree	Strongly Agree	Agree	Agree	Agree	Agree	Agree	Agree	Strongly Agree	Agree	Agree	Neutral	Neutral	Neutral	Neutral	Neutral	Neutral	Neutral	Neutral	Agree	网上授课对课文理解不够，新的语法和单词等学习不够，在家开口读英语的机会很少	不愿意，我更倾向于线下课堂
155	2020/7/24 13:41:29	159sec	223.104.65.122(广东-湛江)	Jianghan University	Art	First-year	Female	City	Smartphone	3G/4G/5G	Strongly Agree	Strongly Agree	Strongly Agree	Strongly Agree	Strongly Agree	Strongly Agree	Strongly Agree	Strongly Agree	Strongly Agree	Strongly Agree	Strongly Agree	Neutral	Agree	Agree	Strongly Agree	Strongly Agree	Strongly Agree	Strongly Agree	Strongly Agree	Strongly Agree	Strongly Agree	Strongly Agree	无	愿意，这样有利于自己安排时间
156	2020/7/24 13:42:14	522sec	218.79.250.187(上海-上海)	Jianghan University	Education	First-year	Female	Countryside	Smartphone	WIFI	Strongly Agree	Strongly Agree	Strongly Agree	Agree	Neutral	Strongly Agree	Strongly Agree	Disagree	Agree	Neutral	Agree	Neutral	Neutral	Neutral	Neutral	Neutral	Neutral	Neutral	Agree	Agree	Agree	Agree	学习时间自由，挑战学生的自觉性。	可以。
157	2020/7/24 13:43:18	109sec	171.113.187.221(湖北-武汉)	Jianghan University	Art	First-year	Female	City	Computer (desktop/ laptop)	WIFI	Strongly Agree	Strongly Agree	Strongly Agree	Strongly Agree	Strongly Agree	Strongly Agree	Strongly Agree	Agree	Agree	Strongly Agree	Strongly Agree	Strongly Agree	Strongly Agree	Strongly Agree	Strongly Agree	Strongly Agree	Strongly Agree	Strongly Agree	Strongly Agree	Strongly Agree	Strongly Agree	Strongly Agree	挺好	网课，时间灵活
158	2020/7/24 13:43:28	97sec	171.43.147.49(湖北-武汉)	Jianghan University	Education	First-year	Male	Countryside	Smartphone	3G/4G/5G	Neutral	Neutral	Neutral	Neutral	Neutral	Neutral	Neutral	Neutral	Neutral	Neutral	Neutral	Neutral	Neutral	Neutral	Neutral	Neutral	Neutral	Neutral	Neutral	Neutral	Neutral	Neutral	时常网络不好	不
159	2020/7/24 13:43:48	84sec	223.89.151.185(河南-驻马店)	Jianghan University	Art	First-year	Female	City	Smartphone	WIFI	Strongly disagree	Strongly disagree	Strongly disagree	Strongly disagree	Strongly disagree	Strongly disagree	Strongly disagree	Strongly disagree	Strongly disagree	Strongly disagree	Strongly disagree	Strongly disagree	Strongly disagree	Strongly disagree	Strongly disagree	Strongly disagree	Strongly disagree	Strongly disagree	Strongly disagree	Strongly disagree	Strongly disagree	Strongly disagree	无	愿意，因为很方便
160	2020/7/24 13:45:04	242sec	112.21.139.135(江苏-常州)	Jianghan University	Art	Second-year	Female	Countryside	Computer (desktop/ laptop)	WIFI	Strongly Agree	Strongly Agree	Strongly Agree	Strongly Agree	Agree	Agree	Agree	Agree	Neutral	Agree	Agree	Neutral	Agree	Agree	Agree	Neutral	Agree	Agree	Neutral	Agree	Agree	Agree	好处是线上对于掌握不牢固的知识点可以反复学习，但是缺少线下学习的实践以及交流的氛围。	我希望继续混合式教学学习，可以从不同方面对自己的学习有一个综合的提升。
161	2020/7/24 13:47:33	155sec	120.235.158.199(广东-云浮)	Jianghan University	Economics	Second-year	Female	City	Computer (desktop/ laptop)	WIFI	Strongly Agree	Strongly Agree	Strongly Agree	Strongly Agree	Strongly Agree	Strongly Agree	Strongly Agree	Agree	Agree	Agree	Strongly Agree	Agree	Agree	Agree	Agree	Agree	Agree	Agree	Agree	Agree	Agree	Agree	挺好的	可以
162	2020/7/24 13:47:47	80sec	117.150.194.164(湖北-孝感)	Jianghan University	Art	Second-year	Male	City	Computer (desktop/ laptop)	3G/4G/5G	Strongly Agree	Strongly Agree	Strongly Agree	Strongly Agree	Strongly Agree	Strongly Agree	Strongly Agree	Strongly Agree	Strongly Agree	Strongly Agree	Strongly Agree	Strongly Agree	Strongly Agree	Strongly Agree	Strongly Agree	Strongly Agree	Strongly Agree	Strongly Agree	Strongly Agree	Strongly Agree	Strongly Agree	Strongly Agree	没有困难	愿意 感觉挺好的
163	2020/7/24 13:56:34	154sec	42.49.86.197(湖南-永州)	Jianghan University	Art	Second-year	Female	City	Tablet	WIFI	Agree	Agree	Agree	Agree	Agree	Neutral	Agree	Agree	Agree	Agree	Agree	Agree	Agree	Agree	Agree	Agree	Agree	Agree	Agree	Agree	Agree	Agree	很好，没有困难	都行，看学校安排
164	2020/7/24 13:57:51	129sec	121.63.138.120(湖北-襄阳)	Wuhan University of Bioengineering	Agriculture	First-year	Male	City	Computer (desktop/ laptop)	Broadband	Agree	Agree	Agree	Agree	Neutral	Neutral	Neutral	Neutral	Neutral	Neutral	Neutral	Neutral	Neutral	Neutral	Neutral	Neutral	Neutral	Neutral	Neutral	Neutral	Neutral	Neutral	无	愿意，多元化学习
165	2020/7/24 13:59:53	106sec	117.136.53.11(湖北-武汉)	Jianghan University	Medicine	First-year	Male	City	Tablet	WIFI	Strongly disagree	Strongly disagree	Strongly disagree	Strongly disagree	Strongly disagree	Neutral	Strongly disagree	Neutral	Neutral	Neutral	Neutral	Neutral	Neutral	Neutral	Neutral	Neutral	Neutral	Neutral	Neutral	Neutral	Neutral	Neutral	希望有对重难点部分进行讲解	愿意
166	2020/7/24 14:00:57	94sec	117.150.40.28(湖北-襄阳)	Wuhan University of Bioengineering	Agriculture	First-year	Female	City	Computer (desktop/ laptop)	WIFI	Neutral	Neutral	Neutral	Neutral	Neutral	Neutral	Neutral	Neutral	Neutral	Neutral	Neutral	Neutral	Neutral	Neutral	Neutral	Neutral	Neutral	Neutral	Neutral	Neutral	Neutral	Neutral	网卡	还好
167	2020/7/24 14:00:59	84sec	139.189.217.195(海南-万宁)	Wuhan University of Bioengineering	Agriculture	First-year	Male	Countryside	Smartphone	3G/4G/5G	Neutral	Disagree	Neutral	Neutral	Neutral	Neutral	Neutral	Neutral	Neutral	Neutral	Neutral	Agree	Agree	Agree	Agree	Agree	Agree	Agree	Agree	Agree	Agree	Agree	无	愿意，因为我喜欢英语
168	2020/7/24 14:03:57	63sec	117.151.90.116(湖北-武汉)	Jianghan University	Literature	Second-year	Female	City	Computer (desktop/ laptop)	3G/4G/5G	Strongly Agree	Strongly Agree	Strongly Agree	Agree	Agree	Agree	Agree	Strongly Agree	Agree	Strongly Agree	Agree	Agree	Agree	Agree	Agree	Agree	Agree	Agree	Agree	Agree	Agree	Agree	无	可以
169	2020/7/24 14:04:42	80sec	117.153.58.6(湖北-宜昌)	Jianghan University	Art	First-year	Female	City	Tablet	WIFI	Strongly Agree	Strongly Agree	Strongly Agree	Strongly Agree	Agree	Agree	Agree	Neutral	Neutral	Neutral	Agree	Neutral	Agree	Agree	Agree	Agree	Agree	Agree	Agree	Agree	Agree	Agree	有的文章自己不能分析透彻	愿意 因为可以尝试不同的方法
170	2020/7/24 14:04:54	428sec	115.53.181.109(河南-许昌)	Jianghan University	Medicine	Second-year	Female	City	Computer (desktop/ laptop)	WIFI	Agree	Agree	Agree	Agree	Agree	Agree	Agree	Neutral	Neutral	Agree	Agree	Agree	Agree	Neutral	Neutral	Agree	Agree	Agree	Agree	Agree	Agree	Agree	我觉得在线教学可以改为学习软件中视频任务点和作业相结合的形式，同学们也可以用于反复学习巩固知识。 当没有课本上英语课的时候，真的特别困难	我愿意以混合式教学的形式学习大学英语，如果这样，学习可能不会像以前那样枯燥，而且可以回看课程视频，从而梳理知识点，感觉挺不错的
171	2020/7/24 14:05:45	183sec	111.60.74.50(湖北-武汉)	Jianghan University	Art	Second-year	Female	City	Smartphone	WIFI	Neutral	Neutral	Agree	Neutral	Neutral	Neutral	Neutral	Neutral	Neutral	Neutral	Neutral	Neutral	Neutral	Neutral	Neutral	Neutral	Agree	Agree	Agree	Neutral	Neutral	Neutral	线上考试不太熟悉 有点慌乱	混合式比较好 线上预习 找下授课
172	2020/7/24 14:09:04	101sec	117.188.232.240(贵州-黔西南)	Jianghan University	Medicine	First-year	Male	Countryside	Smartphone	3G/4G/5G	Disagree	Strongly Agree	Strongly Agree	Agree	Agree	Disagree	Agree	Agree	Agree	Agree	Agree	Agree	Agree	Neutral	Agree	Agree	Agree	Agree	Agree	Agree	Agree	Agree	不能很好练口语	外教
173	2020/7/24 14:09:56	172sec	117.151.76.58(湖北-武汉)	Jianghan University	Art	Second-year	Female	City	Computer (desktop/ laptop)	WIFI	Strongly Agree	Strongly Agree	Strongly Agree	Strongly Agree	Strongly Agree	Strongly Agree	Strongly Agree	Strongly Agree	Strongly Agree	Strongly Agree	Strongly Agree	Strongly Agree	Strongly Agree	Strongly Agree	Strongly Agree	Strongly Agree	Strongly Agree	Strongly Agree	Strongly Agree	Strongly Agree	Strongly Agree	Strongly Agree	无	不会，太麻烦
174	2020/7/24 14:10:09	110sec	113.57.246.3(湖北-武汉)	Wuhan Donghu University	Literature	Second-year	Female	City	Smartphone	3G/4G/5G	Strongly Agree	Strongly Agree	Strongly Agree	Strongly Agree	Neutral	Neutral	Neutral	Neutral	Neutral	Neutral	Neutral	Neutral	Neutral	Neutral	Neutral	Neutral	Neutral	Neutral	Neutral	Neutral	Neutral	Neutral	还行吧 困难就是不能及时答疑	不愿意 因为想和同学老师互动
175	2020/7/24 14:10:14	83sec	27.17.87.230(湖北-武汉)	Jianghan University	Art	First-year	Male	City	Computer (desktop/ laptop)	WIFI	Agree	Neutral	Agree	Agree	Agree	Agree	Agree	Agree	Agree	Agree	Agree	Agree	Agree	Agree	Agree	Agree	Agree	Agree	Agree	Agree	Agree	Agree	无	不愿意，没互动
176	2020/7/24 14:10:23	113sec	117.151.176.102(湖北-荆州)	Wuhan Donghu University	Literature	Second-year	Female	City	Computer (desktop/ laptop)	WIFI	Strongly Agree	Strongly Agree	Strongly Agree	Strongly Agree	Strongly Agree	Strongly Agree	Strongly Agree	Strongly Agree	Strongly Agree	Strongly Agree	Strongly Agree	Strongly Agree	Strongly Agree	Neutral	Agree	Strongly Agree	Strongly Agree	Strongly Agree	Strongly Agree	Strongly Agree	Strongly Agree	Strongly Agree	有时候网比较卡	较喜欢线下学习
177	2020/7/24 14:10:51	143sec	120.231.198.66(广东-江门)	Wuhan Donghu University	Literature	Second-year	Female	City	Smartphone	WIFI	Neutral	Neutral	Disagree	Disagree	Neutral	Neutral	Disagree	Neutral	Neutral	Disagree	Disagree	Disagree	Disagree	Disagree	Neutral	Neutral	Neutral	Neutral	Neutral	Neutral	Neutral	Agree	完善网络课程监管	愿意混合教学
178	2020/7/24 14:11:21	194sec	117.136.81.24(湖北-武汉)	Wuhan Donghu University	Literature	Second-year	Female	City	Computer (desktop/ laptop)	WIFI	Agree	Agree	Agree	Neutral	Agree	Agree	Agree	Agree	Agree	Agree	Agree	Neutral	Agree	Neutral	Agree	Agree	Agree	Agree	Agree	Neutral	Neutral	Agree	网络不稳定，没有教材，容易受到干扰，无法了解学生的动态，线下课程更好	混合式教学挺好的
179	2020/7/24 14:11:48	86sec	117.136.32.8(广东-茂名)	Wuhan Donghu University	Literature	Second-year	Female	Countryside	Smartphone	3G/4G/5G	Agree	Strongly Agree	Agree	Agree	Strongly Agree	Agree	Strongly Agree	Agree	Agree	Strongly Agree	Strongly Agree	Agree	Agree	Strongly Agree	Strongly Agree	Strongly Agree	Strongly Agree	Strongly Agree	Strongly Agree	Strongly Agree	Agree	Strongly Agree	无	无
180	2020/7/24 14:13:17	165sec	183.95.248.150(湖北-武汉)	Jianghan University	Art	Second-year	Female	City	Computer (desktop/ laptop)	WIFI	Agree	Strongly Agree	Agree	Agree	Agree	Agree	Agree	Disagree	Neutral	Neutral	Agree	Disagree	Agree	Neutral	Neutral	Neutral	Neutral	Neutral	Agree	Agree	Agree	Agree	没有在教室上课好	愿意吧
181	2020/7/24 14:13:40	326sec	183.254.102.44(海南-海口)	Wuhan Donghu University	Literature	Second-year	Female	City	Computer (desktop/ laptop)	Broadband	Disagree	Disagree	Disagree	Strongly disagree	Strongly disagree	Disagree	Disagree	Strongly disagree	Disagree	Disagree	Neutral	Disagree	Disagree	Disagree	Disagree	Disagree	Disagree	Agree	Disagree	Disagree	Disagree	Disagree	网络不好	愿意 节省时间提供效率
182	2020/7/24 14:15:42	71sec	117.136.52.241(湖北-武汉)	Wuhan Donghu University	Literature	Second-year	Female	Countryside	Smartphone	3G/4G/5G	Strongly disagree	Strongly disagree	Strongly disagree	Strongly disagree	Strongly disagree	Strongly disagree	Strongly disagree	Strongly disagree	Disagree	Disagree	Disagree	Disagree	Disagree	Disagree	Disagree	Disagree	Disagree	Disagree	Disagree	Disagree	Disagree	Disagree	我的	我的人生就是
183	2020/7/24 14:16:05	145sec	27.27.80.136(湖北-襄阳)	Jianghan University	Art	First-year	Female	City	Computer (desktop/ laptop)	WIFI	Strongly Agree	Agree	Strongly Agree	Agree	Strongly Agree	Strongly Agree	Strongly Agree	Agree	Agree	Agree	Strongly Agree	Agree	Agree	Agree	Agree	Agree	Agree	Agree	Agree	Agree	Agree	Agree	网络有时候比较慢	愿意 时间更自由，能够自己安排时间，锻炼自己，自控能力
184	2020/7/24 14:19:03	171sec	221.13.63.28(贵州-遵义)	Jianghan University	Medicine	First-year	Male	Countryside	Smartphone	WIFI	Agree	Agree	Agree	Agree	Neutral	Neutral	Neutral	Neutral	Disagree	Neutral	Neutral	Agree	Neutral	Disagree	Neutral	Agree	Neutral	Neutral	Neutral	Neutral	Neutral	Neutral	学习效率不好，很低。有些没方法	愿意，可以有更多的可以由我安排的时间，可以让我尝试管理我自己
185	2020/7/24 14:19:38	1435sec	171.44.122.252(湖北-十堰)	Wuhan University of Bioengineering	Agriculture	First-year	Male	City	Smartphone	WIFI	Agree	Agree	Agree	Agree	Agree	Agree	Agree	Agree	Agree	Agree	Agree	Agree	Agree	Agree	Agree	Agree	Agree	Agree	Agree	Agree	Agree	Agree	无	可以
186	2020/7/24 14:20:21	352sec	115.190.30.95(湖北-武汉)	Jianghan University	Art	Second-year	Female	City	Smartphone	3G/4G/5G	Strongly Agree	Strongly Agree	Strongly Agree	Strongly Agree	Strongly Agree	Strongly Agree	Strongly Agree	Strongly Agree	Strongly Agree	Strongly Agree	Strongly Agree	Strongly Agree	Strongly Agree	Strongly Agree	Strongly Agree	Strongly Agree	Strongly Agree	Strongly Agree	Strongly Agree	Strongly Agree	Strongly Agree	Strongly Agree	很好	愿意
187	2020/7/24 14:20:29	72sec	171.82.222.127(湖北-武汉)	Jianghan University	History	Second-year	Female	Countryside	Computer (desktop/ laptop)	WIFI	Neutral	Neutral	Neutral	Disagree	Neutral	Neutral	Neutral	Disagree	Neutral	Disagree	Agree	Disagree	Neutral	Neutral	Agree	Neutral	Agree	Agree	Agree	Agree	Agree	Agree	挺好	挺好
188	2020/7/24 14:22:26	74sec	117.59.90.168(重庆-重庆)	China University of Geosciences (Wuhan)	Science	Second-year	Female	City	Computer (desktop/ laptop)	WIFI	Strongly Agree	Strongly Agree	Strongly Agree	Agree	Agree	Agree	Agree	Agree	Strongly Agree	Agree	Agree	Agree	Strongly Agree	Agree	Strongly Agree	Strongly Agree	Strongly Agree	Strongly Agree	Strongly Agree	Strongly Agree	Strongly Agree	Strongly Agree	挺好的	可以
189	2020/7/24 14:22:59	156sec	27.18.199.33(湖北-武汉)	Jianghan University	Medicine	First-year	Male	City	Computer (desktop/ laptop)	WIFI	Agree	Agree	Agree	Agree	Agree	Neutral	Agree	Neutral	Neutral	Neutral	Neutral	Neutral	Neutral	Agree	Neutral	Neutral	Neutral	Neutral	Neutral	Neutral	Neutral	Neutral	无。	愿意。因为学英语主要靠自学，不懂再问老师。
190	2020/7/24 14:24:09	191sec	223.104.94.10(贵州-贵阳)	Jianghan University	Medicine	Second-year	Female	Countryside	Smartphone	3G/4G/5G	Strongly disagree	Strongly disagree	Neutral	Neutral	Agree	Neutral	Agree	Neutral	Agree	Neutral	Agree	Neutral	Agree	Neutral	Neutral	Agree	Agree	Agree	Neutral	Agree	Neutral	Neutral	没法进行面对面交流	可以，这样混合式教学有利于更大化使用教学资源
191	2020/7/24 14:25:38	72sec	27.17.182.60(湖北-武汉)	Jianghan University	Art	First-year	Male	City	Computer (desktop/ laptop)	Broadband	Strongly Agree	Strongly Agree	Strongly Agree	Strongly Agree	Strongly Agree	Strongly Agree	Strongly Agree	Strongly Agree	Strongly Agree	Strongly Agree	Strongly Agree	Strongly Agree	Strongly Agree	Strongly Agree	Strongly Agree	Strongly Agree	Strongly Agree	Strongly Agree	Strongly Agree	Strongly Agree	Strongly Agree	Strongly Agree	没有	不是很愿意，习惯以面对面课堂的方式
192	2020/7/24 14:29:27	138sec	121.61.245.65(湖北-荆门)	Wuhan Donghu University	Literature	Second-year	Female	Countryside	Tablet	WIFI	Agree	Agree	Agree	Neutral	Neutral	Neutral	Agree	Neutral	Neutral	Neutral	Agree	Neutral	Agree	Neutral	Neutral	Neutral	Neutral	Neutral	Neutral	Neutral	Neutral	Neutral	有时系统会出现错误	愿意，可以提高自主学习的能力
193	2020/7/24 14:30:48	598sec	117.136.81.12(湖北-武汉)	Wuhan Donghu University	Literature	Second-year	Female	Countryside	Smartphone	WIFI	Neutral	Neutral	Neutral	Disagree	Disagree	Neutral	Neutral	Neutral	Neutral	Neutral	Disagree	Disagree	Neutral	Disagree	Disagree	Disagree	Agree	Neutral	Neutral	Neutral	Neutral	Agree	网上授课效率很低，每个人的网络都不一样	不愿意，用手机或其他设备学习很不方便，网络也不好
194	2020/7/24 14:36:25	698sec	117.153.110.88(湖北-随州)	Wuhan Donghu University	Literature	Second-year	Female	Countryside	Smartphone	WIFI	Agree	Agree	Agree	Agree	Agree	Agree	Agree	Agree	Agree	Agree	Agree	Agree	Agree	Agree	Agree	Agree	Agree	Agree	Agree	Agree	Agree	Agree	网络有时会卡顿	愿意，线上线下结合学习很方便
195	2020/7/24 14:37:19	70sec	117.153.16.72(湖北-襄阳)	Jianghan University	Education	Second-year	Female	Countryside	Smartphone	WIFI	Agree	Agree	Agree	Agree	Agree	Agree	Agree	Agree	Agree	Agree	Agree	Agree	Agree	Agree	Agree	Agree	Agree	Agree	Agree	Agree	Agree	Agree	没有	愿意
196	2020/7/24 14:39:09	74sec	115.56.36.25(河南-商丘)	Jianghan University	Engineering	Second-year	Male	Countryside	Computer (desktop/ laptop)	WIFI	Strongly Agree	Strongly Agree	Strongly Agree	Strongly Agree	Neutral	Strongly Agree	Agree	Agree	Agree	Agree	Agree	Agree	Agree	Agree	Agree	Agree	Agree	Agree	Agree	Agree	Agree	Agree	没人监督	愿意，这样有很大自主性
197	2020/7/24 14:39:36	392sec	117.136.23.64(湖北-武汉)	Wuhan Donghu University	Literature	Second-year	Female	City	Computer (desktop/ laptop)	WIFI	Strongly Agree	Strongly Agree	Strongly Agree	Strongly Agree	Neutral	Neutral	Agree	Neutral	Neutral	Neutral	Strongly Agree	Neutral	Neutral	Neutral	Neutral	Agree	Agree	Agree	Neutral	Agree	Neutral	Strongly Agree	学习情况一般，学习效率不高，学习氛围不高。	尽量不采用以上学习方法，不能尽快适应，在线教学还存在各方面的问题。
198	2020/7/24 14:39:59	135sec	171.113.236.50(湖北-武汉)	Jianghan University	Art	First-year	Female	City	Computer (desktop/ laptop)	WIFI	Strongly Agree	Strongly Agree	Strongly Agree	Strongly Agree	Strongly Agree	Strongly Agree	Strongly Agree	Strongly Agree	Strongly Agree	Strongly Agree	Strongly Agree	Strongly Agree	Strongly Agree	Strongly Agree	Strongly Agree	Strongly Agree	Strongly Agree	Strongly Agree	Strongly Agree	Strongly Agree	Strongly Agree	Strongly Agree	挺好的，很容易懂	愿意 很便利
199	2020/7/24 14:41:33	181sec	117.153.58.242(湖北-宜昌)	Jianghan University	Art	First-year	Female	Countryside	Computer (desktop/ laptop)	WIFI	Strongly Agree	Strongly Agree	Strongly Agree	Strongly Agree	Neutral	Agree	Strongly Agree	Neutral	Agree	Neutral	Agree	Strongly Agree	Agree	Neutral	Neutral	Agree	Agree	Strongly Agree	Agree	Strongly Agree	Agree	Neutral	知识的落实	愿意。
200	2020/7/24 14:41:53	105sec	117.136.23.199(湖北-武汉)	Jianghan University	Engineering	Second-year	Female	City	Computer (desktop/ laptop)	WIFI	Strongly Agree	Strongly Agree	Strongly Agree	Strongly Agree	Strongly Agree	Strongly Agree	Strongly Agree	Strongly Agree	Strongly Agree	Strongly Agree	Strongly Agree	Strongly Agree	Strongly Agree	Strongly Agree	Strongly Agree	Strongly Agree	Strongly Agree	Strongly Agree	Strongly Agree	Strongly Agree	Strongly Agree	Strongly Agree	无	无
201	2020/7/24 14:44:25	152sec	223.104.45.146(福建-泉州)	Jianghan University	Art	First-year	Female	City	Tablet	WIFI	Agree	Agree	Agree	Agree	Neutral	Agree	Neutral	Neutral	Neutral	Neutral	Agree	Agree	Neutral	Neutral	Neutral	Neutral	Neutral	Agree	Agree	Agree	Neutral	Neutral	一般。无。	不太愿意。无论是从学习和精神上说，都不如线下。
202	2020/7/24 14:44:46	62sec	183.93.142.217(湖北-襄阳)	Wuhan University of Bioengineering	Agriculture	First-year	Female	City	Smartphone	WIFI	Neutral	Neutral	Neutral	Neutral	Neutral	Neutral	Neutral	Neutral	Neutral	Neutral	Neutral	Neutral	Neutral	Neutral	Neutral	Neutral	Neutral	Neutral	Neutral	Neutral	Neutral	Neutral	没有	愿意
203	2020/7/24 14:45:31	76sec	113.57.244.224(湖北-武汉)	Jianghan University	Art	First-year	Female	City	Computer (desktop/ laptop)	WIFI	Agree	Agree	Agree	Agree	Agree	Agree	Agree	Agree	Agree	Agree	Agree	Agree	Agree	Agree	Agree	Agree	Agree	Agree	Agree	Agree	Agree	Agree	没有特别大	可以 很方便
204	2020/7/24 14:48:41	69sec	123.168.158.117(山东-济宁)	China University of Geosciences (Wuhan)	Engineering	Second-year	Female	Countryside	Smartphone	WIFI	Strongly Agree	Strongly Agree	Agree	Agree	Agree	Neutral	Agree	Neutral	Neutral	Neutral	Neutral	Neutral	Agree	Neutral	Agree	Agree	Agree	Agree	Agree	Agree	Agree	Agree	互动不够	愿意
205	2020/7/24 14:51:42	147sec	223.104.107.196(河南-周口)	Jianghan University	Medicine	Second-year	Male	Countryside	Computer (desktop/ laptop)	WIFI	Agree	Agree	Agree	Neutral	Neutral	Agree	Agree	Agree	Agree	Neutral	Neutral	Agree	Agree	Neutral	Agree	Agree	Agree	Agree	Agree	Agree	Agree	Agree	没有像线下那样的动力去学习	愿意，网上会有更多的资源让我们去学习
206	2020/7/24 14:53:05	169sec	223.104.96.25(贵州-贵阳)	Jianghan University	Medicine	First-year	Female	City	Computer (desktop/ laptop)	Broadband	Agree	Agree	Agree	Agree	Neutral	Neutral	Agree	Neutral	Neutral	Agree	Neutral	Neutral	Neutral	Disagree	Neutral	Neutral	Agree	Neutral	Neutral	Neutral	Neutral	Neutral	没有在学校学的多，自觉性不太够，氛围不太行	愿意，都会有收获
207	2020/7/24 14:58:09	102sec	117.136.74.243(湖北-武汉)	Jianghan University	Engineering	Second-year	Female	Countryside	Computer (desktop/ laptop)	WIFI	Agree	Agree	Agree	Neutral	Neutral	Agree	Agree	Agree	Agree	Agree	Agree	Neutral	Agree	Agree	Agree	Agree	Agree	Agree	Agree	Agree	Agree	Agree	网络不稳定	不愿意，线下学习效率更高
208	2020/7/24 14:59:15	74sec	117.136.52.183(湖北-武汉)	Wuhan College of Arts and Sciences	Administration	First-year	Female	Countryside	Smartphone	3G/4G/5G	Neutral	Neutral	Neutral	Neutral	Neutral	Neutral	Neutral	Neutral	Neutral	Neutral	Neutral	Neutral	Neutral	Neutral	Neutral	Neutral	Neutral	Neutral	Neutral	Neutral	Neutral	Neutral	还可以	想在教室上课
209	2020/7/24 14:59:56	78sec	113.0.41.85(黑龙江-哈尔滨)	Wuhan College of Arts and Sciences	Science	First-year	Female	City	Smartphone	WIFI	Strongly Agree	Strongly Agree	Strongly Agree	Strongly Agree	Strongly Agree	Strongly Agree	Strongly Agree	Agree	Strongly Agree	Agree	Strongly Agree	Agree	Strongly Agree	Agree	Agree	Strongly Agree	Agree	Agree	Strongly Agree	Agree	Agree	Strongly Agree	没有	建议线下
210	2020/7/24 15:00:20	117sec	124.234.135.49(吉林-长春)	Wuhan College of Arts and Sciences	Law	Second-year	Female	City	Smartphone	3G/4G/5G	Disagree	Disagree	Disagree	Disagree	Disagree	Disagree	Disagree	Disagree	Disagree	Disagree	Disagree	Disagree	Disagree	Disagree	Disagree	Disagree	Disagree	Disagree	Disagree	Disagree	Disagree	Disagree	网上上课太恶心了尤其是考试	不愿意
211	2020/7/24 15:00:33	109sec	183.202.183.212(山西-运城)	Jianghan University	Engineering	Second-year	Female	Countryside	Computer (desktop/ laptop)	WIFI	Agree	Agree	Agree	Agree	Agree	Neutral	Agree	Agree	Agree	Agree	Agree	Agree	Agree	Agree	Agree	Agree	Agree	Agree	Agree	Agree	Agree	Agree	无	不太习惯在线学习，习惯面对面教学
212	2020/7/24 15:00:58	83sec	223.89.242.10(河南-商丘)	Wuhan College of Arts and Sciences	Medicine	First-year	Male	Countryside	Smartphone	3G/4G/5G	Neutral	Neutral	Neutral	Neutral	Neutral	Neutral	Neutral	Neutral	Neutral	Neutral	Neutral	Neutral	Neutral	Neutral	Neutral	Neutral	Neutral	Neutral	Neutral	Neutral	Neutral	Neutral	很好	愿意
213	2020/7/24 15:01:03	100sec	221.234.128.198(湖北-武汉)	Wuhan College of Arts and Sciences	Economics	First-year	Female	City	Smartphone	WIFI	Neutral	Strongly Agree	Strongly Agree	Agree	Agree	Agree	Agree	Neutral	Neutral	Neutral	Neutral	Neutral	Neutral	Neutral	Disagree	Strongly Agree	Strongly Agree	Agree	Strongly Agree	Strongly Agree	Strongly Agree	Strongly Agree	网课注意力不太集中	愿意
214	2020/7/24 15:01:31	177sec	111.60.237.148(湖北-荆州)	Wuhan College of Arts and Sciences	Economics	First-year	Female	Countryside	Smartphone	3G/4G/5G	Agree	Agree	Agree	Neutral	Neutral	Neutral	Agree	Neutral	Neutral	Neutral	Agree	Neutral	Agree	Neutral	Neutral	Neutral	Agree	Neutral	Neutral	Neutral	Neutral	Agree	无，网络有时很差	不愿意，自身控制力差
215	2020/7/24 15:01:55	137sec	117.151.40.109(湖北-武汉)	Wuhan College of Arts and Sciences	Administration	First-year	Male	Countryside	Smartphone	WIFI	Agree	Agree	Agree	Agree	Disagree	Disagree	Neutral	Disagree	Disagree	Disagree	Disagree	Disagree	Neutral	Neutral	Neutral	Neutral	Neutral	Neutral	Disagree	Neutral	Neutral	Neutral	还不错，就是自我管理能力不够	愿意，因为线上教学的资源较多
216	2020/7/24 15:02:00	133sec	103.98.240.36(湖北-武汉)	Wuhan College of Arts and Sciences	Science	First-year	Male	City	Smartphone	WIFI	Agree	Agree	Agree	Agree	Neutral	Disagree	Disagree	Neutral	Neutral	Neutral	Neutral	Neutral	Neutral	Neutral	Neutral	Neutral	Neutral	Neutral	Neutral	Neutral	Neutral	Neutral	。	不愿意
217	2020/7/24 15:02:21	190sec	27.17.102.176(湖北-武汉)	Wuhan College of Arts and Sciences	Medicine	First-year	Female	Countryside	Computer (desktop/ laptop)	WIFI	Strongly Agree	Strongly Agree	Strongly Agree	Agree	Neutral	Agree	Agree	Neutral	Neutral	Neutral	Neutral	Neutral	Neutral	Disagree	Neutral	Disagree	Neutral	Neutral	Agree	Agree	Neutral	Neutral	没什么看法 学不进	不愿意，没有学习的气氛
218	2020/7/24 15:02:26	136sec	111.60.118.228(湖北-武汉)	Wuhan College of Arts and Sciences	Art	Second-year	Male	City	Smartphone	WIFI	Strongly Agree	Strongly Agree	Strongly Agree	Strongly Agree	Strongly Agree	Strongly Agree	Strongly Agree	Agree	Agree	Agree	Neutral	Agree	Agree	Agree	Agree	Agree	Agree	Disagree	Neutral	Neutral	Neutral	Neutral	无	愿意，手机端还是比较方便而且模式多元化
219	2020/7/24 15:02:49	191sec	14.205.13.206(云南-红河)	Wuhan College of Arts and Sciences	Engineering	First-year	Female	City	Computer (desktop/ laptop)	WIFI	Neutral	Agree	Neutral	Neutral	Neutral	Neutral	Neutral	Neutral	Agree	Agree	Neutral	Neutral	Neutral	Neutral	Neutral	Agree	Agree	Agree	Agree	Agree	Agree	Agree	教学视频可下载下来反复观看，有利。困难:网卡	愿意。因为还可以回放知识点来恢复课上记忆有利学习。
220	2020/7/24 15:02:50	141sec	117.150.245.130(湖北-随州)	Wuhan College of Arts and Sciences	Art	First-year	Female	City	Smartphone	WIFI	Neutral	Neutral	Neutral	Neutral	Neutral	Neutral	Neutral	Neutral	Neutral	Neutral	Neutral	Neutral	Neutral	Neutral	Neutral	Neutral	Neutral	Neutral	Neutral	Neutral	Neutral	Neutral	还行	还行
221	2020/7/24 15:02:59	102sec	117.153.110.253(湖北-随州)	Wuhan College of Arts and Sciences	Art	First-year	Male	City	Computer (desktop/ laptop)	WIFI	Agree	Agree	Agree	Neutral	Neutral	Neutral	Neutral	Neutral	Neutral	Neutral	Neutral	Neutral	Neutral	Agree	Neutral	Neutral	Neutral	Agree	Neutral	Agree	Agree	Neutral	无	愿意
222	2020/7/24 15:03:03	73sec	117.136.83.94(湖北-武汉)	Jianghan University	Science	Second-year	Female	City	Computer (desktop/ laptop)	WIFI	Agree	Agree	Agree	Agree	Agree	Agree	Agree	Agree	Agree	Agree	Agree	Agree	Agree	Agree	Agree	Agree	Agree	Agree	Agree	Agree	Agree	Agree	很好，没有	愿意，方便
223	2020/7/24 15:03:03	148sec	171.114.88.102(湖北-宜昌)	Wuhan College of Arts and Sciences	Art	First-year	Female	City	Computer (desktop/ laptop)	WIFI	Agree	Agree	Neutral	Neutral	Agree	Agree	Agree	Agree	Neutral	Agree	Agree	Agree	Agree	Agree	Agree	Agree	Agree	Agree	Agree	Agree	Agree	Agree	老师讲解清晰 线上学习不好掌握	愿意 线上线下混合更有利于学习
224	2020/7/24 15:03:07	124sec	117.150.60.177(湖北-襄阳)	Wuhan College of Arts and Sciences	Engineering	Second-year	Male	City	Computer (desktop/ laptop)	WIFI	Strongly Agree	Strongly Agree	Strongly Agree	Strongly Agree	Strongly Agree	Strongly Agree	Strongly Agree	Strongly Agree	Strongly Agree	Strongly Agree	Strongly Agree	Strongly Agree	Strongly Agree	Strongly Agree	Strongly Agree	Strongly Agree	Strongly Agree	Strongly Agree	Strongly Agree	Strongly Agree	Strongly Agree	Strongly Agree	无	愿意，因为我认为对我的英语学习有很大的帮助
225	2020/7/24 15:04:13	274sec	112.17.247.255(浙江-杭州)	Wuhan College of Arts and Sciences	Administration	First-year	Male	City	Computer (desktop/ laptop)	WIFI	Agree	Agree	Agree	Agree	Agree	Agree	Agree	Agree	Agree	Agree	Agree	Agree	Agree	Agree	Agree	Agree	Agree	Agree	Agree	Agree	Agree	Agree	感觉还好，就是有时候自我松懈，有时网络不太稳定	不太愿意，怕自我松懈
226	2020/7/24 15:04:41	179sec	223.89.164.141(河南-驻马店)	Wuhan College of Arts and Sciences	Engineering	First-year	Male	Countryside	Smartphone	WIFI	Agree	Strongly Agree	Strongly Agree	Agree	Agree	Agree	Strongly Agree	Agree	Agree	Agree	Neutral	Strongly Agree	Neutral	Neutral	Agree	Agree	Agree	Agree	Agree	Strongly Agree	Strongly Agree	Agree	我认为本学期英语课程整体效果较好，我在其中收获了很多，也学到了很多英语知识。 遇到了网上英语自我管理力不够。	愿意，因为这种学习方式效果成效较好。
227	2020/7/24 15:05:18	243sec	171.82.208.200(湖北-武汉)	Wuhan College of Arts and Sciences	Art	First-year	Female	City	Computer (desktop/ laptop)	WIFI	Agree	Agree	Agree	Agree	Neutral	Agree	Agree	Neutral	Neutral	Neutral	Neutral	Neutral	Neutral	Neutral	Neutral	Neutral	Agree	Neutral	Neutral	Neutral	Neutral	Neutral	线上学习效果没有线下学习效果突出	可以混合式教学，两者各有利弊，可以结合学习。
228	2020/7/24 15:05:49	68sec	117.136.79.78(广东-珠海)	Wuhan College of Arts and Sciences	Administration	First-year	Female	Countryside	Smartphone	WIFI	Neutral	Neutral	Neutral	Agree	Agree	Agree	Neutral	Agree	Agree	Neutral	Agree	Neutral	Neutral	Agree	Agree	Neutral	Neutral	Agree	Neutral	Neutral	Agree	Neutral	。	。
229	2020/7/24 15:06:08	79sec	222.169.178.202(吉林-白山)	Wuhan College of Arts and Sciences	Education	Second-year	Female	City	Smartphone	WIFI	Neutral	Neutral	Neutral	Neutral	Neutral	Neutral	Neutral	Neutral	Neutral	Neutral	Neutral	Neutral	Neutral	Neutral	Neutral	Neutral	Neutral	Neutral	Neutral	Neutral	Neutral	Neutral	老师认真负责	愿意
230	2020/7/24 15:06:15	96sec	119.103.119.139(湖北-武汉)	Wuhan College of Arts and Sciences	Administration	Second-year	Female	City	Computer (desktop/ laptop)	Broadband	Agree	Neutral	Neutral	Strongly Agree	Neutral	Agree	Disagree	Agree	Agree	Neutral	Agree	Agree	Neutral	Neutral	Neutral	Agree	Agree	Disagree	Agree	Agree	Neutral	Neutral	很困难	愿意
231	2020/7/24 15:06:22	90sec	112.97.247.209(广东-东莞)	Wuhan College of Arts and Sciences	Administration	First-year	Male	Countryside	Smartphone	WIFI	Neutral	Neutral	Neutral	Neutral	Neutral	Neutral	Neutral	Neutral	Neutral	Neutral	Neutral	Neutral	Neutral	Neutral	Neutral	Neutral	Neutral	Neutral	Neutral	Neutral	Neutral	Neutral	效率低	不愿意，效率低。
232	2020/7/24 15:06:24	96sec	119.103.165.219(湖北-武汉)	Wuhan College of Arts and Sciences	Education	First-year	Female	Countryside	Smartphone	3G/4G/5G	Neutral	Strongly disagree	Strongly disagree	Neutral	Disagree	Neutral	Strongly disagree	Neutral	Neutral	Neutral	Neutral	Strongly disagree	Neutral	Neutral	Neutral	Neutral	Neutral	Neutral	Neutral	Neutral	Neutral	Neutral	老师啥都没讲	愿意
233	2020/7/24 15:06:30	109sec	111.60.239.99(湖北-荆州)	Wuhan College of Arts and Sciences	Administration	First-year	Female	City	Computer (desktop/ laptop)	WIFI	Agree	Agree	Agree	Neutral	Neutral	Disagree	Neutral	Disagree	Disagree	Disagree	Disagree	Disagree	Disagree	Disagree	Disagree	Disagree	Agree	Neutral	Disagree	Neutral	Neutral	Disagree	无	不愿意
234	2020/7/24 15:06:31	61sec	114.87.18.46(上海-上海)	Wuhan College of Arts and Sciences	Economics	Second-year	Male	Countryside	Tablet	WIFI	Strongly Agree	Strongly Agree	Strongly Agree	Strongly Agree	Strongly Agree	Strongly Agree	Strongly Agree	Strongly Agree	Strongly Agree	Strongly Agree	Strongly Agree	Strongly Agree	Strongly Agree	Strongly Agree	Strongly Agree	Strongly Agree	Strongly Agree	Strongly Agree	Strongly Agree	Strongly Agree	Strongly Agree	Strongly Agree	1	1
235	2020/7/24 15:06:51	120sec	117.188.18.80(贵州-贵阳)	Wuhan College of Arts and Sciences	Education	First-year	Female	City	Computer (desktop/ laptop)	3G/4G/5G	Agree	Agree	Agree	Agree	Neutral	Neutral	Neutral	Neutral	Neutral	Neutral	Neutral	Disagree	Disagree	Neutral	Neutral	Neutral	Neutral	Neutral	Neutral	Neutral	Neutral	Neutral	没有	愿意
236	2020/7/24 15:06:51	137sec	220.195.70.92(内蒙古-未知)	Wuhan College of Arts and Sciences	Administration	First-year	Female	Countryside	Smartphone	WIFI	Neutral	Agree	Neutral	Neutral	Neutral	Neutral	Agree	Neutral	Neutral	Neutral	Agree	Agree	Neutral	Neutral	Agree	Neutral	Agree	Agree	Agree	Agree	Agree	Agree	课程太快，做题太少	不太愿意，接触度不好
237	2020/7/24 15:06:56	107sec	117.136.53.169(湖北-武汉)	Wuhan College of Arts and Sciences	Education	First-year	Female	City	Computer (desktop/ laptop)	WIFI	Neutral	Neutral	Neutral	Neutral	Neutral	Neutral	Neutral	Neutral	Neutral	Neutral	Neutral	Neutral	Neutral	Neutral	Neutral	Neutral	Neutral	Neutral	Neutral	Neutral	Neutral	Neutral	任务重	不愿意
238	2020/7/24 15:06:57	129sec	119.103.191.2(湖北-武汉)	Wuhan College of Arts and Sciences	Administration	First-year	Female	Countryside	Computer (desktop/ laptop)	WIFI	Agree	Strongly Agree	Agree	Agree	Agree	Agree	Agree	Neutral	Neutral	Neutral	Neutral	Agree	Neutral	Agree	Agree	Neutral	Agree	Agree	Neutral	Agree	Agree	Agree	没有	愿意
239	2020/7/24 15:07:00	165sec	103.98.240.72(湖北-武汉)	Wuhan College of Arts and Sciences	Economics	First-year	Female	City	Computer (desktop/ laptop)	WIFI	Strongly Agree	Strongly Agree	Strongly Agree	Strongly Agree	Agree	Strongly Agree	Strongly Agree	Agree	Strongly Agree	Agree	Strongly Agree	Strongly Agree	Strongly Agree	Agree	Agree	Agree	Agree	Neutral	Agree	Strongly Agree	Strongly Agree	Strongly Agree	无	愿意 因为可以更好地学习
240	2020/7/24 15:07:01	219sec	117.136.52.189(湖北-武汉)	Wuhan College of Arts and Sciences	Art	First-year	Male	Countryside	Smartphone	WIFI	Agree	Agree	Agree	Neutral	Neutral	Neutral	Neutral	Agree	Neutral	Neutral	Agree	Agree	Neutral	Neutral	Neutral	Neutral	Agree	Agree	Agree	Neutral	Neutral	Agree	不能很好的和同学和老师进行交流，缺少学习氛围	愿意，可以有助于提高英语的知识水平
241	2020/7/24 15:07:07	66sec	113.57.246.52(湖北-武汉)	Wuhan College of Arts and Sciences	Education	First-year	Female	City	Smartphone	3G/4G/5G	Neutral	Agree	Agree	Agree	Neutral	Agree	Neutral	Agree	Agree	Agree	Agree	Agree	Neutral	Neutral	Neutral	Neutral	Neutral	Agree	Agree	Agree	Neutral	Neutral	线上	愿意，学的多
242	2020/7/24 15:07:07	191sec	113.57.182.100(湖北-武汉)	Wuhan College of Arts and Sciences	Art	First-year	Male	Countryside	Smartphone	WIFI	Agree	Agree	Agree	Agree	Agree	Agree	Agree	Neutral	Neutral	Neutral	Agree	Agree	Neutral	Neutral	Agree	Neutral	Neutral	Agree	Neutral	Agree	Agree	Agree	APP的性能有待提高。	愿意，方便
243	2020/7/24 15:07:08	120sec	113.57.24.197(湖北-武汉)	Wuhan College of Arts and Sciences	Education	First-year	Female	Countryside	Computer (desktop/ laptop)	WIFI	Strongly Agree	Strongly Agree	Strongly Agree	Strongly Agree	Strongly Agree	Strongly Agree	Strongly Agree	Neutral	Neutral	Neutral	Neutral	Neutral	Strongly Agree	Strongly Agree	Agree	Neutral	Strongly Agree	Strongly Agree	Strongly Agree	Strongly Agree	Strongly Agree	Strongly Agree	没有困难。	可以的，方便快捷。
244	2020/7/24 15:07:09	127sec	171.113.80.170(湖北-武汉)	Wuhan College of Arts and Sciences	Economics	First-year	Female	City	Computer (desktop/ laptop)	WIFI	Strongly Agree	Strongly Agree	Strongly Agree	Strongly Agree	Strongly Agree	Strongly Agree	Strongly Agree	Strongly Agree	Strongly Agree	Strongly Agree	Strongly Agree	Strongly Agree	Strongly Agree	Strongly Agree	Strongly Agree	Strongly Agree	Strongly Agree	Strongly Agree	Strongly Agree	Strongly Agree	Strongly Agree	Strongly Agree	很好	以下线教学模式学习更有效率
245	2020/7/24 15:07:10	151sec	49.222.1.187(湖北-武汉)	Wuhan College of Arts and Sciences	Administration	First-year	Female	City	Smartphone	WIFI	Agree	Agree	Agree	Neutral	Agree	Agree	Strongly Agree	Agree	Agree	Agree	Agree	Neutral	Agree	Neutral	Agree	Neutral	Agree	Agree	Neutral	Agree	Agree	Agree	无	可以
246	2020/7/24 15:07:29	132sec	103.98.241.11(湖北-武汉)	Wuhan College of Arts and Sciences	Education	First-year	Female	Countryside	Computer (desktop/ laptop)	WIFI	Agree	Agree	Agree	Neutral	Neutral	Agree	Agree	Agree	Neutral	Neutral	Neutral	Neutral	Neutral	Neutral	Neutral	Agree	Agree	Neutral	Neutral	Neutral	Neutral	Neutral	还好，没有什么太大的困难。	愿意，知识面广一些。
247	2020/7/24 15:07:30	88sec	113.57.183.56(湖北-武汉)	Wuhan College of Arts and Sciences	Art	First-year	Male	City	Computer (desktop/ laptop)	WIFI	Agree	Agree	Agree	Agree	Agree	Neutral	Strongly Agree	Neutral	Neutral	Neutral	Neutral	Neutral	Agree	Agree	Neutral	Neutral	Agree	Agree	Agree	Agree	Agree	Agree	没什么看法	愿意
248	2020/7/24 15:07:43	163sec	27.18.73.213(湖北-武汉)	Wuhan College of Arts and Sciences	Administration	First-year	Female	City	Smartphone	WIFI	Agree	Neutral	Agree	Neutral	Neutral	Agree	Agree	Agree	Agree	Agree	Neutral	Neutral	Agree	Neutral	Agree	Agree	Agree	Agree	Neutral	Neutral	Neutral	Neutral	没有什么看法 ，一般有网络不好的困难	都可以，听从安排
249	2020/7/24 15:07:46	149sec	27.23.214.173(湖北-黄冈)	Wuhan College of Arts and Sciences	Medicine	Second-year	Male	City	Computer (desktop/ laptop)	WIFI	Strongly Agree	Strongly Agree	Strongly Agree	Strongly Agree	Strongly Agree	Strongly Agree	Strongly Agree	Strongly Agree	Strongly Agree	Strongly Agree	Strongly Agree	Strongly Agree	Strongly Agree	Strongly Agree	Strongly Agree	Strongly Agree	Strongly Agree	Strongly Agree	Strongly Agree	Strongly Agree	Strongly Agree	Strongly Agree	没什么看法	英语课上完了，好线下教学个屁
250	2020/7/24 15:07:47	62sec	36.41.82.148(陕西-咸阳)	Wuhan College of Arts and Sciences	Education	First-year	Female	Countryside	Smartphone	WIFI	Neutral	Neutral	Neutral	Neutral	Neutral	Neutral	Neutral	Neutral	Neutral	Neutral	Neutral	Neutral	Neutral	Neutral	Neutral	Neutral	Neutral	Neutral	Neutral	Neutral	Neutral	Neutral	还没网	都可以
251	2020/7/24 15:07:50	185sec	113.57.250.149(湖北-恩施)	Wuhan College of Arts and Sciences	Administration	First-year	Female	Countryside	Smartphone	WIFI	Strongly Agree	Strongly Agree	Strongly Agree	Agree	Agree	Strongly Agree	Strongly Agree	Neutral	Agree	Strongly Agree	Strongly Agree	Agree	Agree	Strongly Agree	Strongly Agree	Agree	Neutral	Agree	Disagree	Strongly Agree	Strongly Agree	Strongly Agree	看法：网络线上学习很方便 困难：课上监督有限 自制力差	愿意。混合式更利于便利学习，节约时间
252	2020/7/24 15:07:51	175sec	183.95.251.65(湖北-武汉)	Wuhan College of Arts and Sciences	Education	First-year	Female	City	Smartphone	WIFI	Neutral	Agree	Agree	Agree	Agree	Agree	Agree	Neutral	Agree	Neutral	Neutral	Neutral	Neutral	Neutral	Agree	Agree	Neutral	Strongly Agree	Neutral	Agree	Agree	Agree	网卡，老师上课开视频网卡顿	同意，多样式教学
253	2020/7/24 15:07:54	177sec	27.28.240.81(湖北-十堰)	Wuhan College of Arts and Sciences	Law	First-year	Female	Countryside	Smartphone	WIFI	Strongly Agree	Strongly Agree	Strongly Agree	Strongly Agree	Neutral	Neutral	Agree	Neutral	Neutral	Neutral	Neutral	Neutral	Neutral	Neutral	Neutral	Agree	Agree	Neutral	Neutral	Neutral	Neutral	Neutral	不喜欢这样上课 并且软件学习效率一点也不高	不愿意 效率不高 学的少
254	2020/7/24 15:07:54	91sec	61.139.231.14(广西-梧州)	Wuhan College of Arts and Sciences	Education	Second-year	Female	City	Smartphone	WIFI	Disagree	Neutral	Neutral	Agree	Disagree	Agree	Neutral	Strongly Agree	Strongly Agree	Strongly Agree	Strongly Agree	Agree	Neutral	Neutral	Agree	Agree	Neutral	Neutral	Agree	Agree	Neutral	Agree	没有	一般吧 有好有坏
255	2020/7/24 15:07:58	120sec	219.139.131.142(湖北-宜昌)	Jianghan University	Art	First-year	Female	Countryside	Smartphone	WIFI	Strongly Agree	Strongly Agree	Strongly Agree	Strongly Agree	Strongly Agree	Strongly Agree	Strongly Agree	Strongly Agree	Strongly Agree	Strongly Agree	Strongly Agree	Strongly Agree	Strongly Agree	Strongly Agree	Strongly Agree	Strongly Agree	Strongly Agree	Strongly Agree	Strongly Agree	Strongly Agree	Strongly Agree	Strongly Agree	课程老师准备得很充足，我们学起来也很认真，积极完成作业。	不愿意，毕竟线下注意力更加集中
256	2020/7/24 15:08:02	104sec	117.136.119.101(上海-上海)	Wuhan College of Arts and Sciences	Economics	First-year	Male	City	Smartphone	3G/4G/5G	Agree	Neutral	Neutral	Agree	Neutral	Agree	Neutral	Neutral	Agree	Neutral	Agree	Neutral	Agree	Neutral	Agree	Neutral	Agree	Neutral	Agree	Neutral	Agree	Neutral	无	无
257	2020/7/24 15:08:12	193sec	27.18.26.152(湖北-武汉)	Wuhan College of Arts and Sciences	Education	First-year	Female	Countryside	Computer (desktop/ laptop)	WIFI	Agree	Agree	Neutral	Strongly Agree	Neutral	Agree	Agree	Neutral	Agree	Neutral	Neutral	Neutral	Agree	Neutral	Agree	Neutral	Neutral	Agree	Neutral	Neutral	Neutral	Neutral	交流不便，且看电子课本的效果没有纸质的好	愿意 可以利用在线和线下各自优势
258	2020/7/24 15:08:12	200sec	120.205.177.225(新疆-塔城)	Wuhan College of Arts and Sciences	Administration	First-year	Male	City	Smartphone	3G/4G/5G	Strongly Agree	Strongly Agree	Strongly Agree	Neutral	Strongly Agree	Neutral	Strongly Agree	Strongly Agree	Strongly Agree	Strongly Agree	Strongly Agree	Strongly Agree	Strongly Agree	Strongly Agree	Strongly Agree	Strongly Agree	Strongly Agree	Strongly Agree	Strongly Agree	Strongly Agree	Strongly Agree	Strongly Agree	网不好	可以，方便
259	2020/7/24 15:08:24	215sec	112.47.152.228(福建-泉州)	Wuhan College of Arts and Sciences	Education	First-year	Female	Countryside	Smartphone	3G/4G/5G	Neutral	Neutral	Neutral	Neutral	Agree	Agree	Agree	Neutral	Neutral	Neutral	Neutral	Neutral	Neutral	Neutral	Neutral	Neutral	Agree	Neutral	Neutral	Agree	Agree	Agree	效率较低	实体教学为主，在线教学为辅 提高学习效率
260	2020/7/24 15:08:26	204sec	117.153.148.28(湖北-荆门)	Wuhan College of Arts and Sciences	Education	First-year	Female	City	Smartphone	WIFI	Agree	Agree	Agree	Agree	Neutral	Agree	Agree	Neutral	Neutral	Neutral	Agree	Neutral	Neutral	Neutral	Neutral	Neutral	Agree	Agree	Agree	Agree	Agree	Agree	没有在学校时的学习氛围吧	可以，两不误，空余时间可以线上但是学校一定要合理分配时间
261	2020/7/24 15:08:32	120sec	39.144.23.35(新疆-克孜勒苏)	Wuhan College of Arts and Sciences	Law	First-year	Female	City	Smartphone	WIFI	Agree	Agree	Agree	Agree	Agree	Agree	Agree	Agree	Agree	Agree	Agree	Agree	Agree	Agree	Agree	Agree	Agree	Agree	Agree	Agree	Agree	Agree	不适应	愿意
262	2020/7/24 15:08:32	134sec	117.136.2.135(河北-保定)	Wuhan College of Arts and Sciences	Economics	Second-year	Female	City	Smartphone	3G/4G/5G	Agree	Agree	Agree	Agree	Agree	Agree	Agree	Agree	Agree	Agree	Agree	Agree	Agree	Neutral	Agree	Agree	Agree	Agree	Agree	Agree	Neutral	Agree	无	愿意，时代趋势
263	2020/7/24 15:08:37	146sec	171.114.27.179(湖北-宜昌)	Wuhan College of Arts and Sciences	Economics	First-year	Female	Countryside	Computer (desktop/ laptop)	WIFI	Agree	Strongly Agree	Agree	Strongly Agree	Agree	Agree	Strongly Agree	Agree	Agree	Strongly Agree	Strongly Agree	Agree	Strongly Agree	Strongly Agree	Agree	Strongly Agree	Strongly Agree	Agree	Neutral	Neutral	Strongly Agree	Strongly Agree	很好	希望在校学习
264	2020/7/24 15:08:42	72sec	112.5.81.185(福建-南平)	Wuhan College of Arts and Sciences	Administration	First-year	Male	City	Computer (desktop/ laptop)	WIFI	Agree	Agree	Agree	Agree	Agree	Agree	Agree	Agree	Agree	Agree	Agree	Agree	Strongly Agree	Agree	Agree	Neutral	Agree	Strongly Agree	Agree	Neutral	Strongly Agree	Agree	没什么大困难	可以接受
265	2020/7/24 15:08:47	123sec	27.27.48.145(湖北-襄阳)	Wuhan College of Arts and Sciences	Administration	First-year	Male	Countryside	Smartphone	WIFI	Strongly Agree	Strongly Agree	Strongly Agree	Agree	Agree	Strongly Agree	Strongly Agree	Strongly Agree	Strongly Agree	Strongly Agree	Strongly Agree	Strongly Agree	Strongly Agree	Strongly Agree	Agree	Strongly Agree	Strongly Agree	Strongly Agree	Strongly Agree	Strongly Agree	Strongly Agree	Strongly Agree	无	无
266	2020/7/24 15:09:05	60sec	111.182.11.174(湖北-荆门)	Wuhan College of Arts and Sciences	Economics	First-year	Male	City	Smartphone	WIFI	Strongly Agree	Strongly Agree	Strongly Agree	Strongly Agree	Strongly Agree	Strongly Agree	Strongly Agree	Strongly Agree	Strongly Agree	Strongly Agree	Strongly Agree	Strongly Agree	Strongly Agree	Strongly Agree	Strongly Agree	Strongly Agree	Strongly Agree	Strongly Agree	Strongly Agree	Strongly Agree	Strongly Agree	Strongly Agree	无	无
267	2020/7/24 15:09:08	147sec	27.23.207.168(湖北-黄冈)	Wuhan College of Arts and Sciences	Administration	First-year	Female	City	Smartphone	WIFI	Agree	Agree	Agree	Agree	Neutral	Neutral	Agree	Neutral	Neutral	Neutral	Neutral	Neutral	Agree	Agree	Agree	Agree	Agree	Agree	Neutral	Agree	Agree	Agree	没有	意愿一般 都行
268	2020/7/24 15:09:13	123sec	117.152.156.5(湖北-武汉)	Wuhan College of Arts and Sciences	Administration	First-year	Female	Countryside	Computer (desktop/ laptop)	WIFI	Agree	Agree	Agree	Agree	Agree	Agree	Agree	Neutral	Neutral	Neutral	Neutral	Neutral	Neutral	Neutral	Neutral	Neutral	Neutral	Neutral	Neutral	Neutral	Neutral	Neutral	网络卡，停电，	不愿意
269	2020/7/24 15:09:15	178sec	112.43.54.132(新疆-乌鲁木齐)	Wuhan College of Arts and Sciences	Administration	Second-year	Female	City	Computer (desktop/ laptop)	WIFI	Strongly Agree	Strongly Agree	Strongly Agree	Neutral	Strongly disagree	Neutral	Neutral	Disagree	Disagree	Disagree	Neutral	Agree	Neutral	Agree	Neutral	Agree	Agree	Agree	Neutral	Neutral	Disagree	Disagree	无	不愿意，在线教育虽然能让人重复观看但极易分散注意力
270	2020/7/24 15:09:18	142sec	221.13.63.26(贵州-遵义)	Wuhan College of Arts and Sciences	Administration	First-year	Female	Countryside	Smartphone	3G/4G/5G	Disagree	Neutral	Neutral	Strongly disagree	Neutral	Neutral	Neutral	Agree	Agree	Agree	Agree	Agree	Agree	Agree	Agree	Agree	Agree	Agree	Agree	Agree	Agree	Agree	没有	不愿意
271	2020/7/24 15:09:21	283sec	117.155.168.58(湖北-鄂州)	Wuhan College of Arts and Sciences	Administration	First-year	Female	Countryside	Computer (desktop/ laptop)	WIFI	Agree	Agree	Agree	Agree	Neutral	Neutral	Agree	Neutral	Neutral	Agree	Agree	Neutral	Agree	Neutral	Agree	Neutral	Agree	Agree	Neutral	Agree	Neutral	Neutral	希望线上线下结合，有时候听不懂	愿意，可以自己控制
272	2020/7/24 15:09:30	430sec	117.153.170.124(湖北-恩施)	Wuhan College of Arts and Sciences	Administration	First-year	Male	Countryside	Smartphone	3G/4G/5G	Agree	Agree	Agree	Agree	Agree	Agree	Agree	Neutral	Neutral	Neutral	Neutral	Neutral	Neutral	Disagree	Neutral	Neutral	Agree	Neutral	Neutral	Agree	Neutral	Neutral	在线学习不如在校学习，注意力不集中，学习态度不端正	混合式教育学习，因为这样学习起来更有效，认真
273	2020/7/24 15:09:32	262sec	171.115.131.62(湖北-恩施)	Wuhan College of Arts and Sciences	Economics	First-year	Male	Countryside	Computer (desktop/ laptop)	WIFI	Agree	Agree	Strongly Agree	Agree	Agree	Agree	Agree	Disagree	Disagree	Disagree	Neutral	Neutral	Neutral	Neutral	Neutral	Neutral	Neutral	Disagree	Neutral	Neutral	Neutral	Neutral	我认为这种在线式的大学英语课程一方面内容比较全面，涉及的广度挺广。困难就是不能够像平时在课堂上直接与老师互动，从而影响效果。	希望是混合式的教学方式，这样的话可以满足不同学生对于这种方式的不同需求。
274	2020/7/24 15:09:36	122sec	27.18.186.20(湖北-武汉)	Wuhan College of Arts and Sciences	Economics	First-year	Female	City	Computer (desktop/ laptop)	WIFI	Agree	Agree	Agree	Agree	Agree	Agree	Agree	Agree	Agree	Agree	Agree	Agree	Agree	Agree	Agree	Agree	Agree	Agree	Agree	Agree	Agree	Agree	无	愿意，效果好
275	2020/7/24 15:09:38	264sec	27.17.147.136(湖北-武汉)	Wuhan College of Arts and Sciences	Economics	First-year	Female	Countryside	Smartphone	WIFI	Agree	Agree	Agree	Agree	Neutral	Neutral	Neutral	Neutral	Agree	Agree	Agree	Neutral	Neutral	Agree	Neutral	Agree	Agree	Agree	Agree	Agree	Agree	Agree	有时候上课的人太多，可能会挤掉线，再进直播间就很难进，有时不太方便。	愿意！用新的方式去学习，能带来不同的体验！
276	2020/7/24 15:09:38	325sec	183.95.251.192(湖北-武汉)	Wuhan College of Arts and Sciences	Administration	First-year	Female	City	Smartphone	3G/4G/5G	Strongly Agree	Strongly Agree	Strongly Agree	Agree	Agree	Agree	Agree	Neutral	Neutral	Agree	Agree	Agree	Agree	Disagree	Agree	Agree	Agree	Agree	Agree	Strongly Agree	Agree	Agree	能较好的上课，只是网上学习的互动没有在课堂上的好	愿意混合式教学的fangfa学习大学英语，这样能更好的掌握
277	2020/7/24 15:09:59	178sec	171.44.118.39(湖北-十堰)	Wuhan College of Arts and Sciences	Administration	First-year	Female	Countryside	Computer (desktop/ laptop)	WIFI	Agree	Agree	Agree	Agree	Agree	Agree	Agree	Agree	Agree	Agree	Agree	Agree	Agree	Neutral	Agree	Agree	Agree	Agree	Agree	Agree	Agree	Agree	没有。	愿意，我觉得这种方式很好。
278	2020/7/24 15:10:06	128sec	223.77.118.18(湖北-未知)	Wuhan College of Arts and Sciences	Education	First-year	Female	City	Computer (desktop/ laptop)	WIFI	Strongly Agree	Strongly Agree	Strongly Agree	Strongly Agree	Agree	Neutral	Neutral	Neutral	Agree	Agree	Agree	Neutral	Agree	Neutral	Agree	Agree	Agree	Agree	Agree	Agree	Agree	Agree	师生交流不多	不愿意，线下教学会比较好
279	2020/7/24 15:10:09	212sec	223.104.95.84(贵州-贵阳)	Wuhan College of Arts and Sciences	Administration	First-year	Male	Countryside	Smartphone	3G/4G/5G	Agree	Agree	Neutral	Neutral	Neutral	Neutral	Agree	Neutral	Neutral	Neutral	Neutral	Neutral	Neutral	Neutral	Neutral	Agree	Agree	Neutral	Agree	Agree	Agree	Agree	没有	混合式教学，这样能方便学生在线上或线下都能有学习的机会
280	2020/7/24 15:10:10	217sec	121.61.184.49(湖北-荆门)	Wuhan College of Arts and Sciences	Education	First-year	Female	City	Smartphone	WIFI	Neutral	Neutral	Neutral	Neutral	Neutral	Neutral	Agree	Neutral	Neutral	Neutral	Neutral	Neutral	Agree	Agree	Neutral	Agree	Agree	Neutral	Neutral	Agree	Neutral	Neutral	没有什么看法	愿意以混合式教学的方法学习大学英语
281	2020/7/24 15:10:14	260sec	117.136.32.43(广东-深圳)	Wuhan College of Arts and Sciences	Economics	First-year	Male	Countryside	Smartphone	3G/4G/5G	Agree	Neutral	Neutral	Neutral	Disagree	Neutral	Agree	Neutral	Neutral	Disagree	Strongly Agree	Agree	Agree	Agree	Agree	Agree	Agree	Strongly Agree	Strongly Agree	Strongly Agree	Strongly Agree	Strongly Agree	网络硬件设施不好	可以，
282	2020/7/24 15:10:17	325sec	223.77.21.75(湖北-襄阳)	Wuhan College of Arts and Sciences	Education	First-year	Female	City	Smartphone	WIFI	Strongly Agree	Strongly Agree	Strongly Agree	Agree	Agree	Neutral	Strongly Agree	Neutral	Neutral	Neutral	Agree	Neutral	Agree	Strongly Agree	Agree	Agree	Strongly Agree	Agree	Agree	Strongly Agree	Agree	Agree	课程比较快，有些重点不能很好的把握。 有些软件使用不当，不能很好的理解。	我愿意使用混合式教学的方法学习大学英语。在课堂上没能弄懂的，可以在线上继续学习。两者相辅相成，学习的更有效。
283	2020/7/24 15:10:20	187sec	171.114.169.203(湖北-咸宁)	Wuhan College of Arts and Sciences	Education	First-year	Female	Countryside	Computer (desktop/ laptop)	WIFI	Agree	Agree	Agree	Agree	Neutral	Agree	Agree	Neutral	Neutral	Neutral	Neutral	Neutral	Neutral	Neutral	Neutral	Neutral	Agree	Agree	Neutral	Neutral	Neutral	Neutral	英语视听说还是觉得课堂学习比较好，课上教学，专注力还是不够	愿意，资源更多
284	2020/7/24 15:10:29	125sec	117.136.23.202(湖北-武汉)	Jianghan University	Art	Second-year	Female	City	Tablet	WIFI	Agree	Strongly Agree	Strongly Agree	Agree	Agree	Strongly Agree	Strongly Agree	Neutral	Neutral	Neutral	Disagree	Disagree	Neutral	Disagree	Neutral	Neutral	Neutral	Neutral	Neutral	Neutral	Neutral	Neutral	无	愿意
285	2020/7/24 15:10:30	348sec	180.136.62.206(广西-贵港)	Wuhan College of Arts and Sciences	Economics	First-year	Female	Countryside	Computer (desktop/ laptop)	WIFI	Agree	Agree	Agree	Agree	Agree	Agree	Agree	Agree	Agree	Agree	Agree	Agree	Neutral	Neutral	Agree	Agree	Agree	Agree	Agree	Agree	Agree	Agree	一切都很好，没有困难	都可以接受
286	2020/7/24 15:10:36	134sec	103.98.241.156(湖北-武汉)	Wuhan College of Arts and Sciences	Economics	First-year	Female	City	Computer (desktop/ laptop)	WIFI	Agree	Agree	Agree	Agree	Agree	Disagree	Neutral	Neutral	Neutral	Neutral	Neutral	Neutral	Neutral	Neutral	Neutral	Neutral	Agree	Neutral	Neutral	Neutral	Neutral	Neutral	有些问题不能及时沟通	可以接受，能学到知识就行
287	2020/7/24 15:10:42	197sec	171.82.180.76(湖北-武汉)	Wuhan College of Arts and Sciences	Administration	First-year	Female	City	Computer (desktop/ laptop)	WIFI	Agree	Agree	Agree	Agree	Agree	Agree	Agree	Agree	Agree	Agree	Agree	Agree	Agree	Agree	Agree	Agree	Agree	Agree	Agree	Agree	Agree	Agree	无	愿意
288	2020/7/24 15:10:48	128sec	27.27.83.179(湖北-襄阳)	Wuhan College of Arts and Sciences	Administration	Second-year	Female	Countryside	Smartphone	Broadband	Agree	Agree	Agree	Agree	Neutral	Disagree	Agree	Neutral	Neutral	Neutral	Neutral	Agree	Neutral	Disagree	Disagree	Agree	Agree	Agree	Agree	Disagree	Disagree	Disagree	无	不愿意
289	2020/7/24 15:10:48	102sec	117.136.83.55(湖北-武汉)	Wuhan College of Arts and Sciences	Art	First-year	Male	City	Smartphone	WIFI	Neutral	Neutral	Neutral	Neutral	Neutral	Neutral	Neutral	Neutral	Neutral	Neutral	Neutral	Neutral	Neutral	Neutral	Neutral	Neutral	Neutral	Neutral	Neutral	Neutral	Neutral	Neutral	无	随便，都可以
290	2020/7/24 15:10:49	356sec	223.104.197.223(山西-未知)	Wuhan College of Arts and Sciences	Education	First-year	Female	Countryside	Smartphone	WIFI	Agree	Agree	Agree	Neutral	Neutral	Neutral	Agree	Neutral	Neutral	Disagree	Neutral	Neutral	Neutral	Disagree	Neutral	Neutral	Neutral	Neutral	Disagree	Disagree	Neutral	Neutral	虽然英语课程已经完成，但是效率低下 没有课本而且只有一台设备供学习，上课的时候页面的调换比较麻烦	不愿意 因为线上学习受外界影响较大，学习效率低下
291	2020/7/24 15:10:50	117sec	27.23.243.49(湖北-黄冈)	Wuhan College of Arts and Sciences	Administration	First-year	Female	Countryside	Smartphone	WIFI	Strongly Agree	Strongly Agree	Strongly Agree	Strongly Agree	Strongly Agree	Strongly Agree	Strongly Agree	Strongly Agree	Strongly Agree	Strongly Agree	Strongly Agree	Strongly Agree	Strongly Agree	Strongly Agree	Strongly Agree	Agree	Strongly Agree	Agree	Agree	Strongly Agree	Agree	Agree	没有	不愿意，学习效率不高
292	2020/7/24 15:10:56	310sec	183.95.249.220(湖北-武汉)	Wuhan College of Arts and Sciences	Administration	First-year	Female	City	Smartphone	WIFI	Agree	Agree	Strongly Agree	Strongly Agree	Strongly Agree	Strongly Agree	Strongly Agree	Strongly Agree	Strongly Agree	Strongly Agree	Strongly Agree	Strongly Agree	Strongly Agree	Strongly Agree	Strongly Agree	Strongly Agree	Strongly Agree	Strongly Agree	Strongly Agree	Strongly Agree	Strongly Agree	Agree	用英语交流有点困难	更期待线下
293	2020/7/24 15:11:11	134sec	117.153.60.140(湖北-宜昌)	Wuhan College of Arts and Sciences	Education	First-year	Female	City	Smartphone	WIFI	Agree	Agree	Agree	Agree	Agree	Agree	Agree	Agree	Agree	Agree	Agree	Agree	Agree	Agree	Agree	Agree	Agree	Agree	Neutral	Neutral	Neutral	Neutral	无	愿意
294	2020/7/24 15:11:17	179sec	183.224.106.17(云南-大理)	Wuhan College of Arts and Sciences	Education	First-year	Female	Countryside	Smartphone	Broadband	Neutral	Neutral	Neutral	Neutral	Neutral	Agree	Agree	Agree	Agree	Agree	Agree	Agree	Agree	Agree	Neutral	Agree	Agree	Agree	Neutral	Neutral	Agree	Neutral	课堂作业和时间安排不够	都可以，因为学习本来就是一件自私的事，无论何时何地都可以自己进行！
295	2020/7/24 15:11:25	63sec	111.60.234.60(湖北-荆州)	Wuhan College of Arts and Sciences	Administration	First-year	Male	City	Computer (desktop/ laptop)	WIFI	Neutral	Neutral	Neutral	Neutral	Neutral	Neutral	Neutral	Neutral	Neutral	Neutral	Neutral	Neutral	Neutral	Neutral	Neutral	Neutral	Neutral	Neutral	Neutral	Neutral	Neutral	Neutral	无	无
296	2020/7/24 15:11:40	133sec	119.103.22.96(湖北-武汉)	Wuhan College of Arts and Sciences	Administration	First-year	Female	Countryside	Computer (desktop/ laptop)	WIFI	Strongly Agree	Strongly Agree	Strongly Agree	Strongly Agree	Strongly Agree	Strongly Agree	Strongly Agree	Strongly Agree	Strongly Agree	Strongly Agree	Strongly Agree	Strongly Agree	Strongly Agree	Strongly Agree	Strongly Agree	Strongly Agree	Strongly Agree	Strongly Agree	Strongly Agree	Strongly Agree	Strongly Agree	Strongly Agree	没有啥其他看法 挺好的	混合吧 线上线下都学习 让英语贯彻执行
297	2020/7/24 15:11:58	88sec	106.34.96.207(河南-郑州)	Wuhan College of Arts and Sciences	Administration	First-year	Male	Countryside	Smartphone	WIFI	Neutral	Neutral	Neutral	Neutral	Neutral	Neutral	Neutral	Neutral	Neutral	Neutral	Disagree	Disagree	Disagree	Disagree	Neutral	Neutral	Neutral	Neutral	Neutral	Neutral	Neutral	Neutral	无	无
298	2020/7/24 15:12:04	68sec	218.26.55.134(山西-未知)	Jianghan University	Philosophy	Second-year	Female	Countryside	Smartphone	WIFI	Neutral	Neutral	Neutral	Neutral	Neutral	Neutral	Neutral	Neutral	Neutral	Neutral	Neutral	Neutral	Neutral	Neutral	Neutral	Neutral	Neutral	Neutral	Neutral	Neutral	Neutral	Neutral	无	无
299	2020/7/24 15:12:11	209sec	211.94.254.198(天津-天津)	Wuhan College of Arts and Sciences	Economics	Second-year	Female	City	Smartphone	WIFI	Agree	Agree	Agree	Agree	Neutral	Agree	Agree	Disagree	Neutral	Agree	Agree	Agree	Agree	Agree	Agree	Agree	Agree	Agree	Agree	Agree	Agree	Agree	无	愿意
300	2020/7/24 15:12:26	103sec	119.103.42.45(湖北-武汉)	Wuhan College of Arts and Sciences	Medicine	Second-year	Female	City	Smartphone	3G/4G/5G	Strongly Agree	Strongly Agree	Strongly Agree	Agree	Agree	Agree	Agree	Agree	Agree	Agree	Neutral	Neutral	Neutral	Agree	Agree	Agree	Agree	Agree	Agree	Agree	Agree	Agree	无	无
301	2020/7/24 15:12:27	128sec	27.26.214.242(湖北-荆州)	Wuhan College of Arts and Sciences	Education	Second-year	Female	Countryside	Tablet	WIFI	Agree	Agree	Agree	Agree	Neutral	Agree	Agree	Neutral	Neutral	Neutral	Agree	Neutral	Agree	Neutral	Agree	Agree	Agree	Agree	Neutral	Agree	Agree	Agree	太考验自主性，语音太多听不过来，没有录播不方便复习。	不愿意
302	2020/7/24 15:12:33	199sec	115.60.93.112(河南-郑州)	Wuhan College of Arts and Sciences	Art	First-year	Female	City	Smartphone	WIFI	Agree	Agree	Agree	Agree	Neutral	Neutral	Neutral	Neutral	Neutral	Neutral	Neutral	Neutral	Neutral	Neutral	Neutral	Neutral	Agree	Neutral	Neutral	Agree	Neutral	Agree	无看法，没遇到大的困难	混合式教学，因为单一的在线学习方式效率不高
303	2020/7/24 15:12:35	132sec	223.104.238.234(云南-大理)	Wuhan College of Arts and Sciences	Law	Second-year	Female	City	Smartphone	WIFI	Agree	Agree	Agree	Agree	Agree	Agree	Agree	Agree	Agree	Agree	Agree	Agree	Agree	Agree	Agree	Agree	Agree	Agree	Agree	Agree	Agree	Agree	家里没有纸质教材	不愿意，容易混乱
304	2020/7/24 15:12:37	320sec	122.190.197.156(湖北-宜昌)	Wuhan College of Arts and Sciences	Education	First-year	Female	City	Smartphone	WIFI	Strongly Agree	Agree	Strongly Agree	Agree	Neutral	Strongly Agree	Strongly Agree	Neutral	Neutral	Agree	Agree	Agree	Agree	Neutral	Neutral	Neutral	Neutral	Neutral	Disagree	Agree	Agree	Agree	在线上进行学习的话，实际掌握的情况没有预想中的好	不太希望完全是网上教学的方式，它可以做一个补充资源，但不是主要的教学手段。我认为线下教学更有利于师生关系的培养和学生知识的整体把握。
305	2020/7/24 15:12:42	93sec	171.44.111.43(湖北-十堰)	Wuhan College of Arts and Sciences	Law	First-year	Female	City	Smartphone	WIFI	Strongly Agree	Strongly Agree	Strongly Agree	Strongly Agree	Strongly Agree	Strongly Agree	Strongly Agree	Strongly Agree	Strongly Agree	Strongly Agree	Strongly Agree	Strongly Agree	Strongly Agree	Strongly Agree	Strongly Agree	Strongly Agree	Strongly Agree	Strongly Agree	Strongly Agree	Strongly Agree	Strongly Agree	Strongly Agree	无	希望继续，因为这种方式也帮助了我很好的学习英语
306	2020/7/24 15:12:52	91sec	219.140.190.114(湖北-武汉)	Wuhan College of Arts and Sciences	Law	Second-year	Male	City	Computer (desktop/ laptop)	WIFI	Strongly Agree	Strongly Agree	Strongly Agree	Strongly Agree	Strongly Agree	Strongly Agree	Strongly Agree	Strongly Agree	Strongly Agree	Strongly Agree	Strongly Agree	Strongly Agree	Strongly Agree	Strongly Agree	Strongly Agree	Strongly Agree	Strongly Agree	Strongly Agree	Strongly Agree	Strongly Agree	Strongly Agree	Strongly Agree	很好 无	愿意
307	2020/7/24 15:13:04	161sec	116.208.188.171(湖北-随州)	Wuhan College of Arts and Sciences	Law	Second-year	Female	Countryside	Computer (desktop/ laptop)	WIFI	Strongly Agree	Strongly Agree	Strongly Agree	Strongly Agree	Strongly disagree	Strongly disagree	Disagree	Strongly disagree	Neutral	Neutral	Strongly Agree	Agree	Neutral	Strongly disagree	Strongly Agree	Agree	Strongly Agree	Strongly Agree	Strongly Agree	Strongly Agree	Strongly Agree	Neutral	没有。网络不好就是唯一的问题	可以但没必要，去学校线上学习不能成为强制要求。
308	2020/7/24 15:13:04	186sec	106.127.205.3(广西-南宁)	Wuhan College of Arts and Sciences	Science	First-year	Female	City	Computer (desktop/ laptop)	WIFI	Neutral	Agree	Disagree	Neutral	Neutral	Neutral	Neutral	Neutral	Neutral	Neutral	Neutral	Neutral	Neutral	Neutral	Neutral	Agree	Agree	Agree	Neutral	Neutral	Neutral	Neutral	不记得了	愿意
309	2020/7/24 15:13:11	68sec	218.108.128.222(浙江-杭州)	Wuhan College of Arts and Sciences	Economics	First-year	Female	Countryside	Smartphone	WIFI	Agree	Agree	Agree	Agree	Agree	Neutral	Neutral	Neutral	Neutral	Neutral	Agree	Agree	Agree	Agree	Strongly Agree	Strongly Agree	Strongly Agree	Strongly Agree	Strongly Agree	Strongly Agree	Neutral	Agree	无	无
310	2020/7/24 15:13:24	400sec	27.26.23.16(湖北-荆州)	Wuhan College of Arts and Sciences	Administration	First-year	Female	Countryside	Smartphone	WIFI	Neutral	Neutral	Neutral	Neutral	Neutral	Neutral	Neutral	Disagree	Disagree	Neutral	Neutral	Neutral	Neutral	Neutral	Neutral	Neutral	Agree	Neutral	Neutral	Neutral	Neutral	Agree	没看法，疫情的需要。	可以
311	2020/7/24 15:13:27	163sec	111.60.21.84(湖北-武汉)	Wuhan College of Arts and Sciences	Law	Second-year	Female	City	Computer (desktop/ laptop)	WIFI	Neutral	Neutral	Neutral	Neutral	Neutral	Neutral	Neutral	Neutral	Neutral	Neutral	Neutral	Neutral	Neutral	Neutral	Neutral	Neutral	Neutral	Neutral	Neutral	Neutral	Neutral	Neutral	网上软件操作过于麻烦，网站漏洞多	不愿意，太麻烦
312	2020/7/24 15:13:43	78sec	113.57.247.69(湖北-武汉)	Wuhan College of Arts and Sciences	Medicine	Second-year	Male	City	Smartphone	3G/4G/5G	Agree	Agree	Agree	Agree	Agree	Agree	Agree	Agree	Agree	Agree	Agree	Agree	Agree	Agree	Agree	Agree	Agree	Agree	Agree	Agree	Agree	Agree	无	愿意，方便快捷
313	2020/7/24 15:13:55	94sec	117.136.53.126(湖北-武汉)	Wuhan College of Arts and Sciences	Administration	Second-year	Male	City	Smartphone	3G/4G/5G	Disagree	Disagree	Disagree	Disagree	Neutral	Neutral	Neutral	Disagree	Neutral	Neutral	Disagree	Neutral	Neutral	Disagree	Neutral	Neutral	Neutral	Neutral	Neutral	Disagree	Disagree	Neutral	无	愿意
314	2020/7/24 15:13:56	97sec	119.103.2.83(湖北-武汉)	Wuhan College of Arts and Sciences	Art	First-year	Male	Countryside	Smartphone	WIFI	Neutral	Neutral	Neutral	Neutral	Neutral	Neutral	Neutral	Neutral	Neutral	Neutral	Neutral	Neutral	Neutral	Neutral	Neutral	Neutral	Neutral	Neutral	Neutral	Neutral	Neutral	Neutral	有点难	有难度
315	2020/7/24 15:13:58	161sec	183.95.109.164(湖北-黄石)	Wuhan College of Arts and Sciences	Economics	First-year	Female	City	Smartphone	WIFI	Neutral	Neutral	Agree	Neutral	Neutral	Neutral	Agree	Agree	Agree	Agree	Neutral	Neutral	Neutral	Agree	Neutral	Neutral	Neutral	Neutral	Neutral	Agree	Agree	Neutral	没什么问题，建议手机就可以操作的，没有买电脑	可以
316	2020/7/24 15:14:00	61sec	117.153.21.20(湖北-襄阳)	Wuhan College of Arts and Sciences	Education	Second-year	Female	Countryside	Computer (desktop/ laptop)	Broadband	Neutral	Neutral	Neutral	Neutral	Neutral	Neutral	Neutral	Neutral	Neutral	Neutral	Neutral	Neutral	Neutral	Neutral	Neutral	Neutral	Neutral	Neutral	Neutral	Neutral	Neutral	Neutral	无	无
317	2020/7/24 15:14:18	292sec	117.136.81.31(湖北-武汉)	Wuhan College of Arts and Sciences	Engineering	First-year	Male	Countryside	Computer (desktop/ laptop)	WIFI	Agree	Agree	Agree	Agree	Neutral	Agree	Agree	Neutral	Neutral	Neutral	Agree	Neutral	Neutral	Neutral	Neutral	Neutral	Neutral	Neutral	Neutral	Neutral	Neutral	Neutral	无	不愿意，还是觉得线下和老师和同学们互动更令我有学习的动力
318	2020/7/24 15:14:18	165sec	183.93.26.148(湖北-恩施)	Wuhan College of Arts and Sciences	Administration	First-year	Female	Countryside	Smartphone	WIFI	Agree	Agree	Agree	Agree	Neutral	Agree	Agree	Neutral	Neutral	Agree	Agree	Neutral	Agree	Agree	Neutral	Agree	Agree	Agree	Agree	Agree	Agree	Agree	老师教授细心，对于我们的问题也是有求必应，总体来很满意。	我愿意线上线下整合学习，能提升自己的学习效率
319	2020/7/24 15:14:18	310sec	171.115.133.37(湖北-恩施)	Wuhan College of Arts and Sciences	Administration	First-year	Female	City	Computer (desktop/ laptop)	WIFI	Strongly Agree	Strongly Agree	Strongly Agree	Strongly Agree	Agree	Strongly Agree	Agree	Neutral	Neutral	Agree	Agree	Agree	Agree	Neutral	Agree	Neutral	Agree	Agree	Agree	Agree	Agree	Agree	对于手写质量没有得到提高	愿意
320	2020/7/24 15:14:22	98sec	119.100.7.61(湖北-黄石)	Wuhan College of Arts and Sciences	Administration	First-year	Male	City	Computer (desktop/ laptop)	WIFI	Strongly Agree	Strongly Agree	Strongly Agree	Strongly Agree	Strongly Agree	Strongly Agree	Strongly Agree	Strongly Agree	Agree	Agree	Agree	Agree	Agree	Agree	Agree	Agree	Agree	Agree	Agree	Agree	Agree	Agree	无	无
321	2020/7/24 15:14:26	128sec	106.108.68.99(贵州-贵阳)	Wuhan College of Arts and Sciences	Economics	Second-year	Female	Countryside	Smartphone	3G/4G/5G	Strongly Agree	Strongly Agree	Neutral	Disagree	Strongly Agree	Agree	Strongly Agree	Strongly Agree	Strongly Agree	Strongly Agree	Strongly Agree	Strongly Agree	Strongly Agree	Strongly Agree	Strongly Agree	Strongly Agree	Strongly Agree	Strongly Agree	Strongly Agree	Neutral	Neutral	Strongly Agree	流量烧钱，网卡死，欠费快	不愿意，除非帮我交话费
322	2020/7/24 15:14:31	125sec	119.103.182.235(湖北-武汉)	Wuhan College of Arts and Sciences	Art	First-year	Female	Countryside	Computer (desktop/ laptop)	3G/4G/5G	Neutral	Neutral	Disagree	Disagree	Disagree	Neutral	Neutral	Disagree	Neutral	Disagree	Disagree	Disagree	Disagree	Disagree	Disagree	Disagree	Neutral	Neutral	Neutral	Neutral	Neutral	Neutral	没有，挺好的	不愿意，设备不方便
323	2020/7/24 15:14:34	97sec	183.95.251.55(湖北-武汉)	Wuhan College of Arts and Sciences	Science	Second-year	Male	City	Computer (desktop/ laptop)	WIFI	Agree	Agree	Agree	Agree	Agree	Agree	Agree	Agree	Agree	Agree	Agree	Agree	Agree	Agree	Agree	Agree	Agree	Neutral	Agree	Agree	Agree	Agree	网页经常错误打不开	不愿意.还是去学校上课好
324	2020/7/24 15:14:46	87sec	203.168.30.220(广东-广州)	Wuhan College of Arts and Sciences	Engineering	Second-year	Male	Countryside	Smartphone	3G/4G/5G	Neutral	Neutral	Neutral	Neutral	Neutral	Disagree	Neutral	Neutral	Disagree	Disagree	Neutral	Neutral	Disagree	Agree	Agree	Agree	Agree	Agree	Neutral	Neutral	Agree	Agree	还行	还行
325	2020/7/24 15:15:03	325sec	103.98.240.94(湖北-武汉)	Wuhan College of Arts and Sciences	Education	First-year	Female	Countryside	Smartphone	WIFI	Agree	Agree	Neutral	Agree	Neutral	Agree	Neutral	Agree	Neutral	Agree	Neutral	Neutral	Agree	Agree	Neutral	Agree	Agree	Agree	Neutral	Neutral	Neutral	Neutral	线上学习效果不好，影响视力	混合式教学可以，两者兼具
326	2020/7/24 15:15:05	141sec	117.152.35.162(湖北-襄阳)	Jianghan University	Education	First-year	Female	Countryside	Smartphone	WIFI	Strongly Agree	Strongly Agree	Strongly Agree	Neutral	Strongly Agree	Agree	Agree	Agree	Agree	Strongly Agree	Strongly Agree	Strongly Agree	Strongly Agree	Strongly Agree	Strongly Agree	Strongly Agree	Strongly Agree	Strongly Agree	Strongly Agree	Strongly Agree	Strongly Agree	Strongly Agree	无	可以
327	2020/7/24 15:15:26	119sec	183.95.248.170(湖北-武汉)	Wuhan College of Arts and Sciences	Education	First-year	Female	City	Smartphone	WIFI	Agree	Agree	Neutral	Neutral	Neutral	Neutral	Neutral	Neutral	Neutral	Neutral	Neutral	Neutral	Neutral	Neutral	Neutral	Neutral	Neutral	Neutral	Neutral	Neutral	Neutral	Neutral	无	不愿意，很多东西线上没办法理解或者更好的消化
328	2020/7/24 15:15:33	406sec	223.104.93.27(北京-北京)	Wuhan College of Arts and Sciences	Administration	Second-year	Female	City	Computer (desktop/ laptop)	WIFI	Agree	Agree	Agree	Agree	Neutral	Agree	Agree	Agree	Neutral	Neutral	Neutral	Neutral	Neutral	Agree	Neutral	Neutral	Agree	Agree	Neutral	Agree	Neutral	Agree	无	无
329	2020/7/24 15:15:38	129sec	171.113.37.214(湖北-武汉)	Wuhan College of Arts and Sciences	Education	Second-year	Female	Countryside	Smartphone	WIFI	Strongly disagree	Strongly disagree	Strongly disagree	Strongly disagree	Disagree	Strongly disagree	Strongly disagree	Disagree	Disagree	Disagree	Strongly disagree	Strongly disagree	Disagree	Strongly disagree	Disagree	Disagree	Strongly disagree	Strongly disagree	Strongly disagree	Strongly disagree	Strongly disagree	Strongly disagree	很好。	愿意，可以反复看知识点。
330	2020/7/24 15:15:51	126sec	111.177.238.78(湖北-随州)	Wuhan College of Arts and Sciences	Literature	Second-year	Female	Countryside	Computer (desktop/ laptop)	WIFI	Agree	Agree	Agree	Agree	Agree	Agree	Agree	Agree	Agree	Agree	Agree	Agree	Agree	Agree	Agree	Neutral	Agree	Agree	Agree	Agree	Agree	Agree	还行，软件不行	愿意，结合帮助会更大吧
331	2020/7/24 15:15:52	534sec	111.173.238.125(湖北-随州)	Wuhan College of Arts and Sciences	Administration	First-year	Female	City	Smartphone	WIFI	Agree	Neutral	Agree	Disagree	Neutral	Neutral	Agree	Neutral	Neutral	Agree	Agree	Neutral	Neutral	Neutral	Neutral	Agree	Agree	Agree	Agree	Agree	Agree	Agree	线上没有很好的交流而且网络也不是很稳定	行吧，毕竟是互联网时代
332	2020/7/24 15:16:00	81sec	183.95.249.89(湖北-武汉)	Wuhan College of Arts and Sciences	Medicine	Second-year	Male	City	Computer (desktop/ laptop)	WIFI	Strongly Agree	Strongly disagree	Strongly Agree	Strongly Agree	Agree	Strongly Agree	Strongly Agree	Strongly Agree	Strongly Agree	Strongly Agree	Strongly Agree	Strongly Agree	Strongly Agree	Strongly Agree	Strongly Agree	Strongly Agree	Strongly Agree	Strongly Agree	Strongly Agree	Strongly Agree	Strongly Agree	Strongly Agree	非常好	希望
333	2020/7/24 15:16:01	164sec	121.31.247.240(广西-南宁)	Wuhan College of Arts and Sciences	Literature	Second-year	Female	City	Tablet	WIFI	Agree	Agree	Agree	Agree	Disagree	Neutral	Neutral	Disagree	Disagree	Neutral	Disagree	Disagree	Disagree	Disagree	Disagree	Agree	Agree	Neutral	Neutral	Disagree	Disagree	Neutral	无	可
334	2020/7/24 15:16:10	189sec	223.104.96.236(贵州-贵阳)	Wuhan College of Arts and Sciences	Engineering	Second-year	Female	Countryside	Computer (desktop/ laptop)	3G/4G/5G	Agree	Agree	Agree	Agree	Neutral	Neutral	Agree	Neutral	Neutral	Neutral	Agree	Neutral	Agree	Agree	Agree	Agree	Strongly Agree	Agree	Agree	Agree	Agree	Agree	不太能够有效的背单词	愿意，像学单词可以线上，背单词后的默写可以线下。
335	2020/7/24 15:16:16	561sec	111.174.32.204(湖北-黄石)	Wuhan College of Arts and Sciences	Administration	First-year	Female	Countryside	Smartphone	WIFI	Strongly Agree	Strongly Agree	Strongly Agree	Neutral	Agree	Agree	Agree	Neutral	Neutral	Agree	Agree	Neutral	Neutral	Agree	Agree	Neutral	Agree	Agree	Neutral	Neutral	Neutral	Agree	很好。没有。	愿意以混合式教学的方式。不会受网速太大影响，习惯线下教学。
336	2020/7/24 15:16:25	520sec	223.198.159.154(海南-三亚)	Wuhan College of Arts and Sciences	Education	First-year	Female	Countryside	Smartphone	WIFI	Agree	Agree	Agree	Agree	Neutral	Neutral	Neutral	Neutral	Neutral	Neutral	Neutral	Neutral	Agree	Neutral	Agree	Agree	Agree	Agree	Agree	Agree	Agree	Agree	课程学习不够详细，不过这样的学习方式激起了我的学习兴趣。	愿意，因为这样可以与同学一起坚持打卡去学习。
337	2020/7/24 15:16:29	170sec	117.150.167.221(湖北-黄冈)	Wuhan College of Arts and Sciences	Engineering	Second-year	Female	Countryside	Smartphone	WIFI	Agree	Agree	Agree	Neutral	Strongly Agree	Strongly Agree	Strongly Agree	Strongly Agree	Strongly Agree	Strongly Agree	Strongly Agree	Strongly Agree	Strongly Agree	Strongly Agree	Strongly Agree	Strongly Agree	Strongly Agree	Strongly Agree	Strongly Agree	Strongly Agree	Strongly Agree	Strongly Agree	学习安排合理，没有很大困难	愿意 主观方面可促进教学质量 积极课堂学习
338	2020/7/24 15:16:39	205sec	27.26.247.36(湖北-荆州)	Wuhan College of Arts and Sciences	Engineering	Second-year	Female	City	Computer (desktop/ laptop)	WIFI	Agree	Agree	Agree	Agree	Neutral	Neutral	Agree	Neutral	Neutral	Neutral	Agree	Neutral	Agree	Agree	Agree	Neutral	Agree	Agree	Agree	Agree	Agree	Neutral	每个人适应程度不一样	可以接受，但更希望在线下，方便交流
339	2020/7/24 15:16:46	217sec	117.152.142.52(湖北-随州)	Wuhan College of Arts and Sciences	Education	Second-year	Female	Countryside	Smartphone	WIFI	Strongly Agree	Strongly Agree	Strongly Agree	Neutral	Strongly Agree	Disagree	Neutral	Neutral	Strongly Agree	Agree	Neutral	Disagree	Agree	Disagree	Neutral	Agree	Neutral	Agree	Strongly Agree	Strongly Agree	Strongly Agree	Strongly Agree	没有	没有
340	2020/7/24 15:16:47	205sec	103.98.241.202(湖北-武汉)	Wuhan College of Arts and Sciences	Science	Second-year	Female	Countryside	Computer (desktop/ laptop)	WIFI	Agree	Agree	Agree	Agree	Agree	Agree	Agree	Agree	Agree	Agree	Agree	Agree	Agree	Agree	Agree	Agree	Agree	Agree	Agree	Agree	Agree	Agree	还好	愿意，有不懂的可以回看视频
341	2020/7/24 15:16:49	119sec	171.81.129.117(湖北-潜江)	Wuhan College of Arts and Sciences	Economics	Second-year	Male	City	Smartphone	3G/4G/5G	Neutral	Neutral	Neutral	Neutral	Neutral	Neutral	Agree	Agree	Agree	Neutral	Agree	Neutral	Neutral	Neutral	Agree	Neutral	Strongly Agree	Strongly Agree	Agree	Neutral	Neutral	Neutral	无	随便
342	2020/7/24 15:16:53	139sec	183.93.59.87(湖北-咸宁)	Wuhan Donghu University	Literature	Second-year	Female	City	Smartphone	WIFI	Strongly disagree	Strongly disagree	Strongly disagree	Strongly disagree	Strongly disagree	Strongly disagree	Strongly disagree	Strongly disagree	Strongly disagree	Strongly disagree	Strongly disagree	Strongly disagree	Strongly disagree	Strongly Agree	Neutral	Neutral	Neutral	Neutral	Neutral	Neutral	Neutral	Neutral	开口机会少	可以方便 有回播
343	2020/7/24 15:16:58	158sec	117.136.81.199(湖北-武汉)	Wuhan College of Arts and Sciences	Education	Second-year	Female	City	Computer (desktop/ laptop)	WIFI	Strongly Agree	Strongly Agree	Strongly Agree	Strongly Agree	Strongly Agree	Strongly Agree	Strongly Agree	Agree	Neutral	Neutral	Neutral	Neutral	Neutral	Agree	Neutral	Neutral	Agree	Neutral	Neutral	Agree	Agree	Agree	没有	可以
344	2020/7/24 15:17:24	235sec	183.40.234.49(广东-广州)	Wuhan College of Arts and Sciences	Law	Second-year	Male	Countryside	Smartphone	3G/4G/5G	Agree	Agree	Neutral	Neutral	Neutral	Neutral	Agree	Agree	Neutral	Neutral	Disagree	Disagree	Neutral	Disagree	Disagree	Disagree	Agree	Agree	Neutral	Strongly Agree	Agree	Disagree	没什么看法	可以
345	2020/7/24 15:17:25	182sec	59.152.38.138(河南-郑州)	Wuhan College of Arts and Sciences	Administration	First-year	Female	City	Smartphone	WIFI	Agree	Agree	Agree	Neutral	Neutral	Neutral	Neutral	Neutral	Neutral	Neutral	Agree	Neutral	Neutral	Neutral	Neutral	Neutral	Neutral	Agree	Agree	Agree	Agree	Neutral	不能及时解决疑问	不愿意，学习效率较低
346	2020/7/24 15:17:55	163sec	117.155.200.111(湖北-随州)	Wuhan University of Bioengineering	Agriculture	Second-year	Female	Countryside	Computer (desktop/ laptop)	WIFI	Agree	Agree	Agree	Agree	Neutral	Neutral	Agree	Neutral	Neutral	Neutral	Neutral	Neutral	Neutral	Neutral	Neutral	Neutral	Agree	Neutral	Neutral	Neutral	Neutral	Neutral	无	还是线下教学好一些
347	2020/7/24 15:18:04	136sec	27.27.33.54(湖北-襄阳)	Wuhan College of Arts and Sciences	Administration	Second-year	Female	City	Smartphone	Broadband	Neutral	Disagree	Neutral	Disagree	Disagree	Neutral	Neutral	Disagree	Neutral	Neutral	Neutral	Disagree	Disagree	Neutral	Neutral	Disagree	Disagree	Disagree	Disagree	Disagree	Neutral	Neutral	我认在线英语课程监督的效果不是很好，自觉性不高	不愿意
348	2020/7/24 15:18:07	280sec	223.77.105.137(湖北-荆门)	Wuhan College of Arts and Sciences	Economics	First-year	Female	City	Computer (desktop/ laptop)	WIFI	Agree	Agree	Strongly Agree	Strongly Agree	Neutral	Neutral	Agree	Neutral	Neutral	Neutral	Agree	Neutral	Neutral	Neutral	Neutral	Neutral	Agree	Agree	Neutral	Agree	Neutral	Neutral	自我约束力差	混合式，因为在线学习没有在学校的学习氛围重。
349	2020/7/24 15:18:11	129sec	183.95.57.136(湖北-武汉)	Wuhan College of Arts and Sciences	Administration	Second-year	Male	City	Smartphone	WIFI	Strongly Agree	Strongly Agree	Strongly Agree	Strongly Agree	Strongly Agree	Strongly Agree	Strongly Agree	Strongly Agree	Strongly Agree	Strongly Agree	Strongly Agree	Strongly Agree	Strongly Agree	Strongly Agree	Strongly Agree	Strongly Agree	Strongly Agree	Strongly Agree	Strongly Agree	Strongly Agree	Strongly Agree	Strongly Agree	无	不乐意，线下可以很好的跟老师互动。线上酒显得比较严肃
350	2020/7/24 15:18:14	175sec	39.149.232.18(河南-信阳)	Wuhan College of Arts and Sciences	Art	Second-year	Female	Countryside	Smartphone	WIFI	Strongly Agree	Strongly Agree	Strongly Agree	Agree	Neutral	Neutral	Agree	Neutral	Neutral	Agree	Agree	Neutral	Neutral	Neutral	Neutral	Agree	Agree	Agree	Neutral	Agree	Neutral	Agree	挺好	愿意
351	2020/7/24 15:18:15	154sec	183.92.76.42(湖北-十堰)	Wuhan College of Arts and Sciences	Medicine	Second-year	Male	City	Computer (desktop/ laptop)	WIFI	Disagree	Disagree	Agree	Disagree	Neutral	Neutral	Neutral	Neutral	Neutral	Neutral	Disagree	Disagree	Disagree	Neutral	Neutral	Neutral	Neutral	Neutral	Neutral	Neutral	Neutral	Neutral	无，没有教材学不懂	不想
352	2020/7/24 15:18:20	432sec	103.98.241.95(湖北-武汉)	Wuhan College of Arts and Sciences	Law	Second-year	Male	City	Smartphone	WIFI	Agree	Neutral	Agree	Neutral	Neutral	Disagree	Neutral	Neutral	Agree	Agree	Neutral	Neutral	Neutral	Neutral	Neutral	Neutral	Neutral	Agree	Neutral	Neutral	Neutral	Neutral	看法：我觉得本学期在线大学英语课程是一个不错的尝试。 困难：网络上存在一定的困难。	不是很愿意，因为网络不稳定。
353	2020/7/24 15:18:21	93sec	122.97.174.0(江苏-南京)	Wuhan College of Arts and Sciences	Administration	Second-year	Male	Countryside	Smartphone	3G/4G/5G	Neutral	Neutral	Neutral	Neutral	Neutral	Neutral	Neutral	Neutral	Neutral	Neutral	Neutral	Neutral	Neutral	Neutral	Neutral	Neutral	Neutral	Neutral	Neutral	Neutral	Neutral	Neutral	无	无
354	2020/7/24 15:18:39	244sec	117.136.53.144(湖北-武汉)	Wuhan College of Arts and Sciences	Law	Second-year	Female	Countryside	Smartphone	3G/4G/5G	Neutral	Neutral	Agree	Neutral	Neutral	Agree	Agree	Neutral	Neutral	Neutral	Agree	Agree	Neutral	Agree	Neutral	Neutral	Agree	Agree	Agree	Agree	Neutral	Neutral	与传统课堂学习还是有差别	同意，有更多的学习条件，更方便学习
355	2020/7/24 15:18:46	164sec	119.99.140.185(湖北-孝感)	Wuhan College of Arts and Sciences	Engineering	Second-year	Male	Countryside	Smartphone	WIFI	Neutral	Neutral	Neutral	Neutral	Neutral	Neutral	Neutral	Neutral	Neutral	Neutral	Neutral	Neutral	Neutral	Neutral	Neutral	Neutral	Neutral	Neutral	Neutral	Neutral	Agree	Neutral	暂时没有	愿意，教育需要创新
356	2020/7/24 15:18:59	65sec	43.227.137.66(湖北-武汉)	Wuhan College of Arts and Sciences	Medicine	Second-year	Male	Countryside	Smartphone	WIFI	Neutral	Neutral	Neutral	Neutral	Neutral	Neutral	Neutral	Neutral	Neutral	Neutral	Neutral	Neutral	Neutral	Neutral	Neutral	Neutral	Neutral	Neutral	Neutral	Neutral	Neutral	Neutral	没有	没有
357	2020/7/24 15:19:40	332sec	43.227.137.24(湖北-武汉)	Wuhan College of Arts and Sciences	Engineering	Second-year	Female	City	Computer (desktop/ laptop)	WIFI	Agree	Agree	Agree	Neutral	Neutral	Agree	Agree	Neutral	Neutral	Agree	Agree	Neutral	Neutral	Neutral	Agree	Agree	Agree	Agree	Neutral	Agree	Agree	Agree	学习进度有点慢，节奏没把握好	不太愿意，线上教学的质量不能保证
358	2020/7/24 15:19:45	175sec	117.152.42.224(湖北-襄阳)	Wuhan College of Arts and Sciences	Law	Second-year	Female	City	Smartphone	WIFI	Strongly Agree	Strongly Agree	Strongly Agree	Agree	Neutral	Agree	Agree	Disagree	Neutral	Neutral	Neutral	Neutral	Neutral	Neutral	Neutral	Neutral	Agree	Agree	Neutral	Neutral	Neutral	Neutral	学习平台太麻烦	不愿意，在线学习效率不高
359	2020/7/24 15:19:46	230sec	117.136.52.111(湖北-武汉)	Wuhan College of Arts and Sciences	Law	First-year	Female	Countryside	Computer (desktop/ laptop)	WIFI	Agree	Neutral	Agree	Neutral	Neutral	Strongly Agree	Neutral	Agree	Neutral	Agree	Neutral	Neutral	Neutral	Agree	Neutral	Neutral	Strongly Agree	Agree	Neutral	Neutral	Agree	Neutral	觉得挺好的，督促的号，就是自己学习能力不强。	不愿意，我自己不合适这种方式
360	2020/7/24 15:19:50	395sec	27.27.82.7(湖北-襄阳)	Wuhan College of Arts and Sciences	Education	Second-year	Female	Countryside	Smartphone	WIFI	Agree	Agree	Agree	Agree	Agree	Agree	Agree	Neutral	Neutral	Neutral	Neutral	Neutral	Agree	Neutral	Neutral	Agree	Agree	Agree	Neutral	Agree	Neutral	Neutral	还是希望回到传统的教学方式	都可以
361	2020/7/24 15:20:06	126sec	117.154.92.200(湖北-武汉)	Wuhan College of Arts and Sciences	Engineering	Second-year	Male	Countryside	Computer (desktop/ laptop)	Broadband	Agree	Agree	Agree	Agree	Agree	Agree	Agree	Agree	Agree	Agree	Agree	Agree	Agree	Agree	Agree	Agree	Agree	Agree	Agree	Agree	Agree	Agree	没有困难	不愿意
362	2020/7/24 15:20:13	144sec	183.248.201.171(浙江-绍兴)	Wuhan College of Arts and Sciences	Administration	Second-year	Female	Countryside	Computer (desktop/ laptop)	WIFI	Strongly Agree	Strongly Agree	Strongly Agree	Strongly Agree	Neutral	Strongly Agree	Strongly Agree	Neutral	Neutral	Neutral	Neutral	Neutral	Neutral	Neutral	Neutral	Neutral	Neutral	Neutral	Neutral	Neutral	Neutral	Neutral	老师对英语的在线指导有点困难	不愿意，学习的热情不够，对英语的规划也会不清楚
363	2020/7/24 15:20:14	124sec	171.82.160.84(湖北-武汉)	Wuhan College of Arts and Sciences	Literature	Second-year	Female	Countryside	Smartphone	WIFI	Neutral	Neutral	Neutral	Disagree	Disagree	Neutral	Neutral	Neutral	Neutral	Neutral	Agree	Neutral	Neutral	Neutral	Neutral	Neutral	Agree	Agree	Neutral	Neutral	Neutral	Neutral	无	无
364	2020/7/24 15:20:15	175sec	43.227.139.159(湖北-武汉)	Wuhan College of Arts and Sciences	Law	Second-year	Female	Countryside	Smartphone	WIFI	Strongly Agree	Strongly Agree	Strongly Agree	Agree	Agree	Agree	Agree	Agree	Neutral	Neutral	Strongly Agree	Agree	Agree	Agree	Agree	Strongly Agree	Agree	Agree	Agree	Agree	Agree	Agree	无	希望以线下课堂教学为主，线上可以为辅，英语视频什么的可以学到一些东西
365	2020/7/24 15:20:26	134sec	117.152.63.23(湖北-襄阳)	Wuhan College of Arts and Sciences	Education	First-year	Female	Countryside	Smartphone	WIFI	Agree	Neutral	Agree	Neutral	Neutral	Neutral	Agree	Neutral	Neutral	Neutral	Neutral	Neutral	Neutral	Neutral	Neutral	Neutral	Neutral	Agree	Neutral	Agree	Neutral	Neutral	不方便，学习效率低。	不，学习效率不高，容易分心。
366	2020/7/24 15:20:30	62sec	171.82.119.89(湖北-武汉)	Wuhan College of Arts and Sciences	Administration	First-year	Female	City	Computer (desktop/ laptop)	WIFI	Strongly Agree	Strongly Agree	Strongly Agree	Strongly Agree	Strongly Agree	Strongly Agree	Strongly Agree	Strongly Agree	Strongly Agree	Strongly Agree	Strongly Agree	Strongly Agree	Strongly Agree	Strongly Agree	Strongly Agree	Strongly Agree	Strongly Agree	Strongly Agree	Strongly Agree	Strongly Agree	Strongly Agree	Strongly Agree	没有	愿意
367	2020/7/24 15:20:44	219sec	117.151.19.1(湖北-武汉)	Wuhan College of Arts and Sciences	Education	Second-year	Female	City	Computer (desktop/ laptop)	WIFI	Agree	Agree	Agree	Agree	Neutral	Neutral	Neutral	Neutral	Neutral	Neutral	Agree	Neutral	Neutral	Agree	Neutral	Neutral	Neutral	Neutral	Neutral	Agree	Agree	Neutral	无	可以 方便快捷
368	2020/7/24 15:20:46	244sec	117.136.53.236(湖北-武汉)	Wuhan College of Arts and Sciences	Administration	First-year	Male	Countryside	Smartphone	WIFI	Neutral	Neutral	Agree	Neutral	Neutral	Agree	Neutral	Agree	Neutral	Agree	Neutral	Neutral	Agree	Agree	Agree	Agree	Agree	Agree	Agree	Agree	Agree	Agree	网络学习的效率不是很高，有时应为网络延迟高老师讲课容易听不太清。	如果不能进行实际教学，我接受网络教学
369	2020/7/24 15:21:20	129sec	117.150.18.207(湖北-宜昌)	Wuhan College of Arts and Sciences	Education	Second-year	Female	City	Computer (desktop/ laptop)	WIFI	Agree	Agree	Agree	Agree	Agree	Agree	Agree	Neutral	Neutral	Neutral	Agree	Neutral	Neutral	Neutral	Neutral	Neutral	Agree	Agree	Neutral	Neutral	Neutral	Neutral	无	可以 学习方式多元化
370	2020/7/24 15:21:25	65sec	183.225.162.130(云南-红河)	Wuhan College of Arts and Sciences	Medicine	Second-year	Male	Countryside	Computer (desktop/ laptop)	WIFI	Neutral	Neutral	Neutral	Neutral	Neutral	Neutral	Neutral	Neutral	Neutral	Neutral	Neutral	Neutral	Neutral	Neutral	Neutral	Neutral	Neutral	Neutral	Neutral	Neutral	Neutral	Neutral	无	无
371	2020/7/24 15:21:34	63sec	27.29.223.40(湖北-孝感)	Wuhan College of Arts and Sciences	Economics	Second-year	Male	Countryside	Computer (desktop/ laptop)	WIFI	Neutral	Neutral	Neutral	Neutral	Neutral	Neutral	Neutral	Neutral	Neutral	Neutral	Neutral	Neutral	Neutral	Neutral	Neutral	Neutral	Neutral	Neutral	Neutral	Neutral	Neutral	Neutral	。	。
372	2020/7/24 15:21:35	181sec	117.136.74.148(湖北-武汉)	Wuhan College of Arts and Sciences	Engineering	Second-year	Male	Countryside	Computer (desktop/ laptop)	WIFI	Agree	Agree	Agree	Agree	Agree	Agree	Agree	Agree	Agree	Agree	Agree	Agree	Agree	Agree	Agree	Agree	Agree	Agree	Agree	Agree	Agree	Agree	整体不错	愿意，比较便捷
373	2020/7/24 15:21:45	61sec	119.103.164.152(湖北-武汉)	Wuhan College of Arts and Sciences	Law	Second-year	Female	Countryside	Smartphone	WIFI	Disagree	Disagree	Neutral	Neutral	Disagree	Agree	Neutral	Neutral	Agree	Neutral	Neutral	Agree	Neutral	Agree	Neutral	Agree	Neutral	Neutral	Agree	Agree	Neutral	Agree	好难，	不愿意
374	2020/7/24 15:21:46	412sec	14.223.163.132(广东-佛山)	Wuhan College of Arts and Sciences	Education	First-year	Female	Countryside	Smartphone	WIFI	Agree	Agree	Agree	Neutral	Neutral	Neutral	Agree	Neutral	Neutral	Neutral	Agree	Neutral	Neutral	Agree	Neutral	Neutral	Agree	Neutral	Neutral	Neutral	Neutral	Neutral	可能上课时不太专心，下课很少巩固。	愿意，线上线下学习都有各自的益处，如果能结合到一起可以更好的学习
375	2020/7/24 15:22:07	60sec	113.200.170.212(陕西-榆林)	Wuhan College of Arts and Sciences	Administration	First-year	Female	City	Computer (desktop/ laptop)	WIFI	Strongly Agree	Strongly Agree	Strongly Agree	Strongly Agree	Strongly Agree	Strongly Agree	Strongly Agree	Strongly Agree	Strongly Agree	Strongly Agree	Strongly Agree	Strongly Agree	Strongly Agree	Strongly Agree	Strongly Agree	Strongly Agree	Strongly Agree	Strongly Agree	Strongly Agree	Strongly Agree	Strongly Agree	Strongly Agree	有时会卡	可以
376	2020/7/24 15:22:35	95sec	111.173.134.101(湖北-咸宁)	Wuhan College of Arts and Sciences	Law	Second-year	Female	City	Smartphone	WIFI	Agree	Agree	Agree	Agree	Agree	Agree	Agree	Agree	Agree	Agree	Agree	Agree	Agree	Agree	Agree	Agree	Agree	Agree	Agree	Agree	Agree	Agree	无	无
377	2020/7/24 15:22:50	68sec	117.136.53.53(湖北-武汉)	Wuhan College of Arts and Sciences	Law	Second-year	Female	Countryside	Computer (desktop/ laptop)	WIFI	Agree	Neutral	Neutral	Agree	Agree	Agree	Agree	Agree	Agree	Neutral	Agree	Neutral	Agree	Neutral	Neutral	Neutral	Agree	Neutral	Neutral	Agree	Agree	Neutral	没有	没有
378	2020/7/24 15:22:51	111sec	171.43.85.184(湖北-十堰)	Wuhan College of Arts and Sciences	Administration	Second-year	Female	City	Smartphone	WIFI	Agree	Agree	Agree	Agree	Agree	Neutral	Agree	Agree	Agree	Agree	Agree	Agree	Agree	Agree	Agree	Agree	Agree	Agree	Agree	Agree	Agree	Agree	无	可以
379	2020/7/24 15:22:53	114sec	61.140.133.44(广东-广州)	Wuhan College of Arts and Sciences	Law	Second-year	Female	City	Smartphone	3G/4G/5G	Agree	Agree	Agree	Neutral	Neutral	Neutral	Neutral	Neutral	Neutral	Neutral	Neutral	Neutral	Neutral	Neutral	Neutral	Neutral	Neutral	Neutral	Neutral	Neutral	Neutral	Neutral	一般，有时有网络问题	还好
380	2020/7/24 15:23:08	100sec	117.150.134.147(湖北-咸宁)	Wuhan College of Arts and Sciences	Law	Second-year	Female	City	Computer (desktop/ laptop)	WIFI	Neutral	Agree	Agree	Agree	Neutral	Neutral	Agree	Agree	Agree	Agree	Agree	Neutral	Agree	Neutral	Neutral	Neutral	Agree	Agree	Neutral	Strongly Agree	Agree	Neutral	无	不愿意，效果不好
381	2020/7/24 15:23:19	96sec	117.136.81.101(湖北-武汉)	Wuhan College of Arts and Sciences	Medicine	Second-year	Female	Countryside	Smartphone	3G/4G/5G	Neutral	Neutral	Neutral	Neutral	Neutral	Neutral	Neutral	Neutral	Neutral	Neutral	Neutral	Neutral	Neutral	Neutral	Neutral	Neutral	Neutral	Neutral	Neutral	Neutral	Neutral	Neutral	无	愿意
382	2020/7/24 15:23:26	183sec	43.227.137.213(湖北-武汉)	Wuhan College of Arts and Sciences	Engineering	Second-year	Female	City	Computer (desktop/ laptop)	WIFI	Strongly Agree	Strongly Agree	Strongly Agree	Agree	Agree	Agree	Agree	Agree	Agree	Agree	Agree	Agree	Agree	Agree	Agree	Agree	Agree	Agree	Agree	Agree	Agree	Agree	无	都可以
383	2020/7/24 15:23:33	183sec	27.26.137.45(湖北-荆州)	Wuhan College of Arts and Sciences	Art	First-year	Female	Countryside	Computer (desktop/ laptop)	WIFI	Neutral	Neutral	Neutral	Disagree	Neutral	Neutral	Neutral	Neutral	Neutral	Neutral	Neutral	Neutral	Neutral	Neutral	Neutral	Neutral	Neutral	Neutral	Neutral	Neutral	Neutral	Neutral	无	混合式教学，方便
384	2020/7/24 15:23:34	87sec	117.136.85.62(云南-昆明)	Wuhan College of Arts and Sciences	Law	Second-year	Female	Countryside	Smartphone	3G/4G/5G	Neutral	Neutral	Neutral	Agree	Neutral	Neutral	Disagree	Neutral	Neutral	Neutral	Agree	Neutral	Neutral	Neutral	Neutral	Neutral	Disagree	Neutral	Neutral	Neutral	Disagree	Neutral	网络不稳定	混合式，理由，比较有体验感觉氛围比较好。
385	2020/7/24 15:23:35	113sec	171.82.24.18(湖北-武汉)	Wuhan College of Arts and Sciences	Education	Second-year	Female	City	Smartphone	WIFI	Neutral	Neutral	Neutral	Neutral	Neutral	Neutral	Neutral	Neutral	Neutral	Neutral	Neutral	Neutral	Neutral	Neutral	Neutral	Neutral	Neutral	Neutral	Neutral	Neutral	Neutral	Neutral	网课不好	不愿意
386	2020/7/24 15:23:41	437sec	119.103.35.106(湖北-武汉)	Wuhan College of Arts and Sciences	Education	First-year	Female	City	Computer (desktop/ laptop)	WIFI	Agree	Neutral	Neutral	Agree	Agree	Neutral	Agree	Agree	Strongly Agree	Strongly Agree	Strongly Agree	Strongly Agree	Strongly Agree	Agree	Agree	Agree	Agree	Agree	Strongly Agree	Agree	Strongly Agree	Strongly Agree	老师负责，但是有时候网络拥堵，视频卡顿	我希望还是线下教学的方式学习
387	2020/7/24 15:23:46	164sec	117.75.31.172(云南-昆明)	Wuhan College of Arts and Sciences	Law	Second-year	Male	City	Computer (desktop/ laptop)	WIFI	Agree	Agree	Strongly Agree	Agree	Neutral	Strongly Agree	Strongly Agree	Agree	Agree	Neutral	Agree	Agree	Agree	Neutral	Agree	Agree	Agree	Agree	Strongly Agree	Strongly Agree	Neutral	Strongly Agree	无	不愿意。在线学习容易分心。
389	2020/7/24 15:23:59	162sec	14.16.66.149(广东-广州)	Wuhan College of Arts and Sciences	Medicine	Second-year	Male	Countryside	Smartphone	WIFI	Neutral	Neutral	Strongly Agree	Strongly Agree	Neutral	Agree	Agree	Neutral	Neutral	Neutral	Agree	Neutral	Neutral	Neutral	Neutral	Neutral	Neutral	Neutral	Neutral	Neutral	Neutral	Neutral	还行	还行
390	2020/7/24 15:24:16	120sec	117.151.191.85(湖北-荆州)	Wuhan College of Arts and Sciences	Law	Second-year	Female	Countryside	Computer (desktop/ laptop)	WIFI	Agree	Agree	Agree	Agree	Agree	Agree	Agree	Agree	Agree	Agree	Agree	Agree	Agree	Agree	Agree	Agree	Agree	Agree	Agree	Agree	Agree	Agree	老师很负责，同学们很用心。没有困难。	不太愿意，学校网络信号不好，网络延迟严重，不适合在线教学
391	2020/7/24 15:24:36	92sec	103.98.240.204(湖北-武汉)	Wuhan College of Arts and Sciences	Administration	Second-year	Female	City	Smartphone	WIFI	Agree	Agree	Agree	Agree	Strongly Agree	Agree	Strongly Agree	Strongly Agree	Agree	Agree	Agree	Agree	Agree	Agree	Agree	Agree	Agree	Agree	Agree	Agree	Agree	Agree	无	愿意，能学到更多的知识
392	2020/7/24 15:24:41	118sec	117.136.81.105(湖北-武汉)	Wuhan College of Arts and Sciences	Education	First-year	Female	Countryside	Smartphone	3G/4G/5G	Agree	Agree	Agree	Neutral	Neutral	Neutral	Neutral	Neutral	Neutral	Neutral	Neutral	Neutral	Neutral	Neutral	Neutral	Neutral	Agree	Neutral	Neutral	Neutral	Neutral	Neutral	在家不认真学习 有很多琐事	可以
393	2020/7/24 15:24:42	87sec	117.136.53.195(湖北-武汉)	Wuhan College of Arts and Sciences	Education	First-year	Female	City	Smartphone	WIFI	Strongly Agree	Strongly Agree	Strongly Agree	Strongly Agree	Strongly Agree	Strongly Agree	Strongly Agree	Strongly Agree	Strongly Agree	Strongly Agree	Strongly Agree	Strongly Agree	Strongly Agree	Strongly Agree	Strongly Agree	Strongly Agree	Strongly Agree	Strongly Agree	Strongly Agree	Strongly Agree	Strongly Agree	Strongly Agree	无	无
394	2020/7/24 15:24:44	91sec	121.61.5.197(湖北-咸宁)	Wuhan College of Arts and Sciences	Art	Second-year	Male	City	Smartphone	WIFI	Neutral	Neutral	Neutral	Neutral	Neutral	Neutral	Neutral	Neutral	Neutral	Neutral	Neutral	Neutral	Neutral	Neutral	Neutral	Neutral	Neutral	Neutral	Neutral	Neutral	Neutral	Neutral	不方便	不愿意 不怎么好
395	2020/7/24 15:24:51	133sec	117.150.50.248(湖北-襄阳)	Wuhan College of Arts and Sciences	Education	First-year	Female	City	Smartphone	WIFI	Agree	Agree	Agree	Agree	Agree	Agree	Agree	Agree	Neutral	Neutral	Neutral	Neutral	Neutral	Neutral	Neutral	Neutral	Agree	Neutral	Agree	Neutral	Agree	Neutral	整体感觉挺好	都可以，因为各有各的好处
396	2020/7/24 15:25:13	116sec	111.60.5.95(湖北-武汉)	Wuhan College of Arts and Sciences	Administration	Second-year	Female	City	Computer (desktop/ laptop)	WIFI	Strongly Agree	Strongly Agree	Strongly Agree	Strongly Agree	Strongly Agree	Strongly Agree	Strongly Agree	Strongly Agree	Strongly Agree	Strongly Agree	Strongly Agree	Strongly Agree	Strongly Agree	Strongly Agree	Strongly Agree	Strongly Agree	Strongly Agree	Strongly Agree	Strongly Agree	Strongly Agree	Strongly Agree	Strongly Agree	总盯着电脑有点费眼	希望以线下为主
397	2020/7/24 15:25:15	127sec	119.103.222.13(湖北-武汉)	Wuhan College of Arts and Sciences	Art	First-year	Male	City	Smartphone	3G/4G/5G	Neutral	Strongly Agree	Neutral	Agree	Agree	Agree	Agree	Agree	Agree	Agree	Agree	Agree	Agree	Neutral	Agree	Agree	Agree	Agree	Agree	Agree	Agree	Agree	无	我觉得都可以。
398	2020/7/24 15:25:20	140sec	117.155.12.199(湖北-十堰)	Wuhan College of Arts and Sciences	Education	First-year	Female	Countryside	Smartphone	WIFI	Agree	Agree	Agree	Neutral	Neutral	Neutral	Agree	Neutral	Neutral	Neutral	Agree	Neutral	Agree	Neutral	Neutral	Neutral	Agree	Neutral	Agree	Neutral	Neutral	Neutral	都还可以，没有课本，做笔记不方便	不愿意，效果不好，效率不高
399	2020/7/24 15:25:31	143sec	43.227.139.44(湖北-武汉)	Wuhan College of Arts and Sciences	Education	First-year	Female	Countryside	Smartphone	WIFI	Strongly Agree	Agree	Strongly Agree	Neutral	Strongly disagree	Neutral	Strongly Agree	Disagree	Disagree	Disagree	Neutral	Strongly disagree	Neutral	Disagree	Disagree	Strongly disagree	Strongly Agree	Strongly Agree	Neutral	Disagree	Strongly Agree	Strongly Agree	很少主动学习	愿意
400	2020/7/24 15:25:33	318sec	103.98.241.168(湖北-武汉)	Wuhan College of Arts and Sciences	Education	First-year	Female	City	Smartphone	WIFI	Agree	Agree	Agree	Neutral	Neutral	Neutral	Agree	Neutral	Neutral	Neutral	Neutral	Neutral	Neutral	Neutral	Neutral	Neutral	Neutral	Neutral	Neutral	Agree	Agree	Agree	在使用手机学习的时候不太方便，而且有时候网络也不太稳定。	不太愿意，因为在线或混合式教学的方式学习大学英语，会有网络不稳定，不方便的弊端。
401	2020/7/24 15:25:37	195sec	113.57.182.223(湖北-武汉)	Wuhan College of Arts and Sciences	Administration	First-year	Female	Countryside	Smartphone	3G/4G/5G	Strongly Agree	Strongly Agree	Strongly Agree	Agree	Neutral	Neutral	Neutral	Disagree	Disagree	Disagree	Neutral	Disagree	Disagree	Disagree	Disagree	Neutral	Neutral	Neutral	Disagree	Neutral	Neutral	Neutral	无	不愿意，效率不高
402	2020/7/24 15:25:39	106sec	171.114.109.68(湖北-宜昌)	Wuhan College of Arts and Sciences	Medicine	Second-year	Female	Countryside	Smartphone	3G/4G/5G	Agree	Neutral	Agree	Agree	Agree	Agree	Agree	Agree	Agree	Agree	Agree	Agree	Agree	Agree	Agree	Agree	Agree	Agree	Agree	Agree	Agree	Agree	暂时没有	都可以
403	2020/7/24 15:25:39	123sec	171.82.98.228(湖北-武汉)	Wuhan College of Arts and Sciences	Education	Second-year	Female	Countryside	Smartphone	Broadband	Agree	Agree	Agree	Agree	Neutral	Neutral	Neutral	Neutral	Neutral	Neutral	Neutral	Neutral	Neutral	Neutral	Neutral	Neutral	Neutral	Neutral	Neutral	Neutral	Neutral	Neutral	无	无
404	2020/7/24 15:25:41	138sec	122.190.208.31(湖北-宜昌)	Wuhan College of Arts and Sciences	Education	First-year	Female	Countryside	Smartphone	WIFI	Agree	Strongly Agree	Strongly Agree	Agree	Disagree	Neutral	Neutral	Disagree	Disagree	Disagree	Neutral	Neutral	Neutral	Agree	Neutral	Neutral	Agree	Neutral	Neutral	Neutral	Neutral	Neutral	学不进去	可以
405	2020/7/24 15:25:50	138sec	112.49.254.19(福建-福州)	Wuhan College of Arts and Sciences	Law	Second-year	Female	City	Smartphone	3G/4G/5G	Strongly Agree	Strongly Agree	Strongly Agree	Strongly Agree	Neutral	Agree	Strongly Agree	Agree	Agree	Agree	Agree	Neutral	Agree	Agree	Agree	Agree	Agree	Agree	Agree	Strongly Agree	Strongly Agree	Strongly Agree	还可以	可以，方便
406	2020/7/24 15:25:50	105sec	180.130.10.17(云南-昆明)	Wuhan College of Arts and Sciences	Medicine	Second-year	Female	Countryside	Smartphone	3G/4G/5G	Neutral	Neutral	Neutral	Neutral	Neutral	Neutral	Neutral	Neutral	Neutral	Neutral	Neutral	Neutral	Neutral	Neutral	Neutral	Neutral	Neutral	Neutral	Neutral	Neutral	Neutral	Neutral	难，沟通不方便	不愿意，太累了
407	2020/7/24 15:25:55	195sec	111.60.181.181(湖北-荆州)	Wuhan College of Arts and Sciences	Medicine	First-year	Female	City	Smartphone	WIFI	Strongly Agree	Strongly Agree	Strongly Agree	Strongly Agree	Neutral	Neutral	Agree	Neutral	Neutral	Neutral	Neutral	Neutral	Neutral	Neutral	Neutral	Agree	Agree	Agree	Agree	Agree	Agree	Agree	网上讲解不详细	不愿意，线下教学更好，更能学到东西
408	2020/7/24 15:26:00	307sec	117.153.166.72(湖北-恩施)	Wuhan College of Arts and Sciences	Law	Second-year	Female	Countryside	Computer (desktop/ laptop)	WIFI	Agree	Agree	Agree	Agree	Neutral	Neutral	Neutral	Agree	Agree	Neutral	Neutral	Neutral	Agree	Neutral	Neutral	Agree	Agree	Agree	Agree	Neutral	Neutral	Neutral	感觉和你线下课程相比，效率并不高。自己的学习效率和进度都不太理想。也有点难以集中精神	不是很愿意。因为线上对于我来说效率不高，精神状态不佳。线下课程更容易集中精神，效率相对较好
409	2020/7/24 15:26:03	131sec	117.188.38.129(贵州-遵义)	Wuhan College of Arts and Sciences	Medicine	Second-year	Female	Countryside	Smartphone	WIFI	Neutral	Neutral	Neutral	Disagree	Neutral	Neutral	Neutral	Neutral	Neutral	Neutral	Neutral	Neutral	Neutral	Neutral	Neutral	Neutral	Neutral	Neutral	Neutral	Neutral	Neutral	Neutral	很好	是的，资料来源广
410	2020/7/24 15:26:13	235sec	116.55.216.182(云南-昆明)	Wuhan College of Arts and Sciences	Medicine	Second-year	Male	City	Smartphone	3G/4G/5G	Agree	Neutral	Strongly disagree	Disagree	Neutral	Disagree	Strongly Agree	Neutral	Agree	Neutral	Neutral	Neutral	Neutral	Agree	Neutral	Agree	Strongly Agree	Strongly Agree	Strongly Agree	Agree	Agree	Agree	始终没有课本学的来劲	还是希望课本式教学。
411	2020/7/24 15:26:13	209sec	117.136.53.86(湖北-武汉)	Wuhan University of Bioengineering	Agriculture	First-year	Male	Countryside	Smartphone	3G/4G/5G	Agree	Agree	Neutral	Neutral	Neutral	Disagree	Neutral	Neutral	Disagree	Disagree	Agree	Agree	Agree	Agree	Agree	Agree	Agree	Agree	Agree	Agree	Agree	Agree	学习效果不大好	是
412	2020/7/24 15:26:18	144sec	117.152.130.50(湖北-荆门)	Wuhan College of Arts and Sciences	Medicine	Second-year	Female	Countryside	Computer (desktop/ laptop)	WIFI	Agree	Agree	Agree	Neutral	Neutral	Neutral	Neutral	Neutral	Agree	Neutral	Agree	Neutral	Agree	Neutral	Neutral	Agree	Agree	Neutral	Neutral	Neutral	Neutral	Neutral	就挺好的，没什么问题	愿意的。
413	2020/7/24 15:26:31	89sec	122.190.201.176(湖北-宜昌)	Wuhan College of Arts and Sciences	Literature	First-year	Female	Countryside	Computer (desktop/ laptop)	WIFI	Agree	Agree	Agree	Agree	Agree	Agree	Agree	Agree	Agree	Agree	Agree	Agree	Agree	Agree	Agree	Agree	Agree	Agree	Agree	Agree	Agree	Agree	无	都可以
414	2020/7/24 15:26:35	263sec	117.151.82.188(湖北-武汉)	Wuhan College of Arts and Sciences	Medicine	First-year	Male	Countryside	Smartphone	3G/4G/5G	Agree	Agree	Agree	Agree	Agree	Neutral	Agree	Neutral	Neutral	Neutral	Neutral	Neutral	Agree	Disagree	Neutral	Neutral	Agree	Neutral	Agree	Agree	Agree	Neutral	多拓宽课外知识	愿意，线上教学可以重复学习，线下学习可以更好沟通
415	2020/7/24 15:26:34	575sec	171.82.226.214(湖北-武汉)	Wuhan College of Arts and Sciences	Administration	First-year	Female	Countryside	Smartphone	WIFI	Strongly Agree	Strongly Agree	Strongly Agree	Strongly Agree	Agree	Agree	Agree	Neutral	Neutral	Agree	Neutral	Neutral	Agree	Neutral	Neutral	Agree	Agree	Neutral	Neutral	Agree	Agree	Neutral	基本能接受新知识，但没有课堂效率高，容易开小差	我还是希望使用混合式教学，课堂教育效率较高，网上学习可以反复学习。
416	2020/7/24 15:26:54	158sec	27.17.221.178(湖北-武汉)	Wuhan College of Arts and Sciences	Economics	Second-year	Male	City	Computer (desktop/ laptop)	Broadband	Strongly Agree	Strongly Agree	Strongly Agree	Strongly Agree	Neutral	Agree	Agree	Neutral	Neutral	Neutral	Neutral	Neutral	Neutral	Neutral	Agree	Agree	Strongly Agree	Disagree	Neutral	Strongly Agree	Strongly Agree	Strongly Agree	还不错，就是缺乏书面教材	都可以，方便有效，线上线下有效结合
417	2020/7/24 15:27:27	297sec	119.103.208.164(湖北-武汉)	Wuhan College of Arts and Sciences	Medicine	First-year	Female	City	Computer (desktop/ laptop)	WIFI	Strongly Agree	Strongly Agree	Strongly Agree	Neutral	Agree	Agree	Agree	Neutral	Neutral	Neutral	Neutral	Neutral	Neutral	Neutral	Neutral	Neutral	Neutral	Neutral	Neutral	Neutral	Neutral	Neutral	容易注意力不集中，没有课堂效率高。	不太愿意。还是以课堂为主比较好。
418	2020/7/24 15:27:45	121sec	123.160.107.176(河南-洛阳)	Wuhan College of Arts and Sciences	Law	First-year	Female	Countryside	Smartphone	WIFI	Neutral	Agree	Agree	Disagree	Neutral	Agree	Agree	Agree	Neutral	Neutral	Neutral	Neutral	Neutral	Neutral	Neutral	Neutral	Neutral	Agree	Agree	Agree	Agree	Agree	无	愿意
419	2020/7/24 15:27:48	134sec	117.188.19.26(贵州-贵阳)	Wuhan College of Arts and Sciences	Administration	First-year	Female	City	Computer (desktop/ laptop)	WIFI	Strongly Agree	Strongly Agree	Strongly Agree	Strongly Agree	Agree	Strongly Agree	Strongly Agree	Agree	Agree	Agree	Agree	Agree	Agree	Agree	Agree	Agree	Agree	Agree	Agree	Agree	Agree	Agree	挺好的 有时候会不自觉	愿意 新方式新发展
420	2020/7/24 15:27:55	179sec	117.136.23.41(湖北-武汉)	Wuhan College of Arts and Sciences	Education	First-year	Female	City	Computer (desktop/ laptop)	WIFI	Strongly Agree	Strongly Agree	Strongly Agree	Strongly Agree	Neutral	Strongly Agree	Strongly Agree	Neutral	Strongly Agree	Strongly Agree	Strongly Agree	Neutral	Neutral	Neutral	Neutral	Strongly Agree	Strongly Agree	Strongly Agree	Strongly Agree	Strongly Agree	Strongly Agree	Strongly Agree	没有书本，所以学习的时候不能从书本上吸取知识，很不习惯	愿意，因为不管什么时候都要具体问题具体分析，如果遇到一些不能线下的时候，可以接受线上学习
421	2020/7/24 15:27:56	161sec	183.155.150.38(浙江-金华)	Wuhan College of Arts and Sciences	Administration	First-year	Female	Countryside	Computer (desktop/ laptop)	WIFI	Agree	Agree	Agree	Neutral	Agree	Neutral	Neutral	Neutral	Agree	Agree	Agree	Neutral	Neutral	Neutral	Agree	Agree	Agree	Agree	Agree	Agree	Agree	Agree	课程丰富，网络不稳定	不愿意。在教室学习更好
422	2020/7/24 15:27:57	240sec	103.98.240.119(湖北-武汉)	Wuhan College of Arts and Sciences	Law	Second-year	Male	City	Computer (desktop/ laptop)	Broadband	Neutral	Agree	Agree	Agree	Agree	Agree	Agree	Neutral	Agree	Agree	Agree	Agree	Agree	Agree	Agree	Agree	Agree	Agree	Agree	Agree	Agree	Agree	网络波动	一般，线下学习模式更得心应手
423	2020/7/24 15:28:06	407sec	183.208.72.190(江苏-淮安)	Wuhan Donghu University	Literature	Second-year	Female	City	Computer (desktop/ laptop)	WIFI	Strongly Agree	Strongly Agree	Strongly Agree	Agree	Neutral	Neutral	Agree	Agree	Agree	Neutral	Neutral	Neutral	Agree	Agree	Agree	Agree	Agree	Agree	Neutral	Neutral	Agree	Agree	线上学习有利也有弊，总之希望减少学习阻碍，能最大化利用学习软件进行学习。	愿意，但希望以线下为主。
424	2020/7/24 15:28:09	144sec	27.27.186.216(湖北-襄阳)	Wuhan College of Arts and Sciences	Education	First-year	Female	Countryside	Smartphone	WIFI	Neutral	Neutral	Neutral	Neutral	Neutral	Neutral	Neutral	Disagree	Disagree	Disagree	Disagree	Disagree	Disagree	Disagree	Disagree	Disagree	Disagree	Disagree	Disagree	Disagree	Disagree	Disagree	无	不愿意
425	2020/7/24 15:28:14	262sec	223.152.0.152(湖南-郴州)	Wuhan College of Arts and Sciences	Medicine	Second-year	Female	Countryside	Smartphone	WIFI	Neutral	Neutral	Neutral	Neutral	Neutral	Neutral	Neutral	Neutral	Neutral	Neutral	Neutral	Neutral	Neutral	Neutral	Neutral	Neutral	Neutral	Neutral	Agree	Agree	Neutral	Neutral	互动不及时，网络故障多	不愿意，线下互动及时有效，线上各个方面有所不足
426	2020/7/24 15:28:16	202sec	27.21.45.168(湖北-宜昌)	Wuhan College of Arts and Sciences	Education	First-year	Female	Countryside	Smartphone	WIFI	Agree	Agree	Agree	Agree	Agree	Neutral	Agree	Neutral	Neutral	Agree	Agree	Neutral	Agree	Neutral	Neutral	Agree	Agree	Agree	Agree	Agree	Agree	Agree	无	不愿意
427	2020/7/24 15:28:17	245sec	117.150.111.96(湖北-十堰)	Wuhan College of Arts and Sciences	Medicine	Second-year	Female	City	Computer (desktop/ laptop)	WIFI	Strongly Agree	Strongly Agree	Strongly Agree	Strongly Agree	Agree	Neutral	Strongly Agree	Agree	Neutral	Agree	Strongly Agree	Strongly Agree	Strongly Agree	Agree	Agree	Agree	Agree	Agree	Neutral	Strongly Agree	Agree	Agree	挺好的。无法与老师面体面交流	愿意，可以在课外的时间能够巩固加强英语
428	2020/7/24 15:28:19	212sec	221.13.15.136(贵州-贵阳)	Wuhan College of Arts and Sciences	Education	First-year	Male	Countryside	Smartphone	WIFI	Agree	Agree	Agree	Agree	Neutral	Neutral	Agree	Neutral	Neutral	Agree	Agree	Neutral	Agree	Neutral	Neutral	Agree	Agree	Agree	Agree	Agree	Agree	Agree	无	不愿意
429	2020/7/24 15:28:20	82sec	117.154.7.252(湖北-武汉)	Jianghan University	Engineering	First-year	Male	City	Computer (desktop/ laptop)	WIFI	Strongly Agree	Strongly Agree	Strongly Agree	Strongly Agree	Strongly Agree	Strongly Agree	Strongly Agree	Strongly Agree	Neutral	Neutral	Strongly Agree	Strongly Agree	Strongly Agree	Strongly Agree	Strongly Agree	Strongly Agree	Strongly Agree	Strongly disagree	Strongly Agree	Strongly Agree	Strongly Agree	Strongly Agree	没有	没有
430	2020/7/24 15:28:46	120sec	117.151.56.69(湖北-武汉)	Jianghan University	Economics	Second-year	Female	Countryside	Computer (desktop/ laptop)	WIFI	Agree	Agree	Neutral	Agree	Neutral	Neutral	Agree	Neutral	Neutral	Neutral	Agree	Agree	Agree	Agree	Agree	Agree	Agree	Agree	Agree	Agree	Agree	Agree	效果还是有差异	尽量线下吧
431	2020/7/24 15:28:48	137sec	59.172.234.102(湖北-武汉)	Jianghan University	Economics	Second-year	Female	City	Computer (desktop/ laptop)	WIFI	Strongly Agree	Strongly Agree	Strongly Agree	Strongly Agree	Agree	Strongly Agree	Strongly Agree	Agree	Agree	Agree	Agree	Agree	Strongly Agree	Strongly Agree	Strongly Agree	Agree	Agree	Strongly Agree	Agree	Strongly Agree	Agree	Agree	线上教学对自觉性要求更好，学习的效果更好	愿意，因为在线教学让我更有动力学
432	2020/7/24 15:28:53	71sec	27.26.3.27(湖北-荆州)	Jianghan University	Economics	Second-year	Male	City	Computer (desktop/ laptop)	Broadband	Strongly Agree	Strongly Agree	Strongly Agree	Strongly Agree	Strongly Agree	Strongly Agree	Strongly Agree	Strongly Agree	Strongly Agree	Strongly Agree	Strongly Agree	Strongly Agree	Strongly Agree	Strongly Agree	Strongly Agree	Strongly Agree	Strongly Agree	Strongly Agree	Strongly Agree	Strongly Agree	Strongly Agree	Strongly Agree	很好	很好
433	2020/7/24 15:29:00	114sec	140.240.2.128(海南-三亚)	Wuhan College of Arts and Sciences	Law	Second-year	Female	City	Computer (desktop/ laptop)	Broadband	Agree	Agree	Agree	Neutral	Neutral	Agree	Agree	Neutral	Neutral	Neutral	Neutral	Agree	Neutral	Agree	Neutral	Neutral	Neutral	Agree	Agree	Agree	Agree	Agree	课程很好，但有时网络卡顿，体验不好	不愿意，喜欢面对面上课
434	2020/7/24 15:29:17	96sec	171.44.186.1(湖北-宜昌)	Wuhan College of Arts and Sciences	Administration	First-year	Female	City	Computer (desktop/ laptop)	WIFI	Agree	Agree	Agree	Agree	Agree	Agree	Agree	Agree	Agree	Agree	Agree	Agree	Agree	Agree	Agree	Agree	Agree	Agree	Agree	Agree	Agree	Agree	无	愿意
435	2020/7/24 15:29:53	111sec	117.182.29.211(广西-玉林)	Jianghan University	Science	First-year	Female	City	Computer (desktop/ laptop)	WIFI	Strongly Agree	Strongly Agree	Strongly Agree	Strongly Agree	Neutral	Neutral	Strongly Agree	Agree	Neutral	Agree	Strongly Agree	Agree	Agree	Agree	Agree	Agree	Agree	Agree	Agree	Agree	Agree	Agree	无	愿意
436	2020/7/24 15:30:08	91sec	180.130.10.67(云南-昆明)	Wuhan College of Arts and Sciences	Medicine	Second-year	Female	Countryside	Computer (desktop/ laptop)	WIFI	Neutral	Neutral	Neutral	Neutral	Neutral	Neutral	Neutral	Disagree	Disagree	Disagree	Disagree	Disagree	Disagree	Disagree	Disagree	Disagree	Disagree	Disagree	Disagree	Disagree	Disagree	Disagree	语法长难句不会	不愿意。线下最好。
437	2020/7/24 15:30:09	196sec	27.17.158.36(湖北-武汉)	Jianghan University	Administration	Second-year	Female	City	Computer (desktop/ laptop)	WIFI	Strongly Agree	Strongly Agree	Strongly Agree	Strongly Agree	Agree	Agree	Agree	Neutral	Neutral	Disagree	Disagree	Agree	Neutral	Disagree	Disagree	Agree	Agree	Neutral	Neutral	Neutral	Neutral	Agree	更依赖自主学习，会担心缺乏交流互动	愿意的 我自己消化理解的时间更多
438	2020/7/24 15:30:10	220sec	117.152.83.120(湖北-武汉)	Wuhan College of Arts and Sciences	Education	First-year	Female	City	Smartphone	WIFI	Agree	Agree	Agree	Neutral	Neutral	Agree	Agree	Neutral	Neutral	Agree	Agree	Agree	Agree	Disagree	Agree	Agree	Agree	Agree	Agree	Agree	Agree	Agree	在线学习没有在校学校的效果好	愿意
439	2020/7/24 15:30:14	131sec	122.96.44.227(江苏-南京)	Wuhan Donghu University	Literature	Second-year	Male	Countryside	Computer (desktop/ laptop)	WIFI	Strongly disagree	Strongly disagree	Strongly disagree	Strongly disagree	Strongly disagree	Strongly disagree	Strongly disagree	Strongly disagree	Strongly disagree	Strongly disagree	Strongly disagree	Strongly disagree	Strongly disagree	Strongly disagree	Strongly disagree	Strongly disagree	Strongly disagree	Strongly disagree	Strongly disagree	Strongly disagree	Strongly disagree	Strongly disagree	线上学习无法实时交流	愿意。效果不错
440	2020/7/24 15:30:34	109sec	114.138.20.186(贵州-遵义)	Jianghan University	Science	First-year	Female	City	Smartphone	3G/4G/5G	Neutral	Neutral	Neutral	Neutral	Neutral	Neutral	Neutral	Neutral	Neutral	Neutral	Neutral	Neutral	Neutral	Neutral	Neutral	Neutral	Neutral	Neutral	Neutral	Neutral	Neutral	Neutral	不能专注学习	可以
441	2020/7/24 15:30:36	77sec	123.154.175.214(浙江-温州)	Wuhan College of Arts and Sciences	Law	Second-year	Male	Countryside	Smartphone	3G/4G/5G	Neutral	Neutral	Neutral	Neutral	Neutral	Neutral	Neutral	Neutral	Neutral	Neutral	Neutral	Neutral	Neutral	Neutral	Neutral	Neutral	Neutral	Neutral	Neutral	Neutral	Neutral	Neutral	一般	一般
442	2020/7/24 15:31:15	294sec	1.68.115.249(山西-太原)	Jianghan University	Science	First-year	Male	City	Computer (desktop/ laptop)	Broadband	Agree	Agree	Agree	Agree	Agree	Neutral	Agree	Neutral	Neutral	Neutral	Agree	Neutral	Agree	Agree	Agree	Agree	Agree	Agree	Agree	Agree	Agree	Agree	挺好 网络不稳定	都可以 各有优点
443	2020/7/24 15:31:15	466sec	223.104.16.80(吉林-长春)	Wuhan College of Arts and Sciences	Education	First-year	Female	City	Computer (desktop/ laptop)	3G/4G/5G	Agree	Strongly Agree	Agree	Neutral	Neutral	Neutral	Agree	Neutral	Neutral	Neutral	Agree	Neutral	Neutral	Neutral	Neutral	Neutral	Agree	Neutral	Neutral	Agree	Agree	Neutral	困难:没有纸质教材，阅读起来比较困难	有点儿不太愿意，因为:线上学习不能保证学习质量
444	2020/7/24 15:31:17	82sec	117.155.18.25(湖北-十堰)	Wuhan College of Arts and Sciences	Art	Second-year	Female	City	Smartphone	WIFI	Disagree	Agree	Agree	Neutral	Disagree	Disagree	Neutral	Neutral	Disagree	Disagree	Disagree	Neutral	Neutral	Neutral	Neutral	Disagree	Disagree	Disagree	Disagree	Neutral	Disagree	Neutral	无	无
445	2020/7/24 15:31:27	204sec	119.103.114.143(湖北-武汉)	Wuhan College of Arts and Sciences	Science	Second-year	Male	Countryside	Computer (desktop/ laptop)	WIFI	Strongly Agree	Strongly Agree	Strongly Agree	Agree	Neutral	Neutral	Neutral	Neutral	Neutral	Neutral	Neutral	Neutral	Agree	Neutral	Neutral	Neutral	Neutral	Neutral	Neutral	Neutral	Neutral	Neutral	觉得还阔以;网络有延迟，学习氛围不太好	不愿意，自觉性有点差
446	2020/7/24 15:31:31	105sec	111.173.154.156(湖北-咸宁)	Wuhan College of Arts and Sciences	Literature	Second-year	Male	City	Computer (desktop/ laptop)	Broadband	Strongly Agree	Strongly Agree	Strongly Agree	Strongly Agree	Neutral	Strongly Agree	Strongly Agree	Agree	Neutral	Neutral	Agree	Neutral	Neutral	Neutral	Neutral	Agree	Agree	Agree	Agree	Agree	Agree	Agree	没课本	不想
447	2020/7/24 15:31:41	131sec	183.197.79.122(河北-邯郸)	Wuhan College of Arts and Sciences	Economics	Second-year	Male	City	Smartphone	WIFI	Strongly Agree	Neutral	Strongly Agree	Strongly Agree	Disagree	Neutral	Agree	Neutral	Neutral	Neutral	Neutral	Neutral	Agree	Neutral	Neutral	Agree	Strongly disagree	Neutral	Agree	Agree	Agree	Agree	無	無
448	2020/7/24 15:31:42	253sec	112.66.5.182(海南-三亚)	Wuhan College of Arts and Sciences	Science	First-year	Female	Countryside	Computer (desktop/ laptop)	WIFI	Agree	Agree	Agree	Agree	Agree	Agree	Agree	Agree	Agree	Agree	Agree	Agree	Agree	Agree	Agree	Agree	Agree	Agree	Agree	Agree	Agree	Agree	无	不愿意
449	2020/7/24 15:31:43	132sec	117.151.227.83(湖北-鄂州)	Wuhan College of Arts and Sciences	Education	First-year	Female	Countryside	Smartphone	WIFI	Agree	Agree	Agree	Disagree	Disagree	Disagree	Agree	Disagree	Disagree	Disagree	Disagree	Disagree	Disagree	Disagree	Disagree	Disagree	Disagree	Agree	Agree	Agree	Agree	Agree	英语课程很好，老师讲的很好，困难就是本事英语基础差，学不到位	我还是觉得线下较好，线上控制力不强
450	2020/7/24 15:31:48	115sec	113.57.246.184(湖北-武汉)	Wuhan College of Arts and Sciences	Administration	First-year	Male	City	Smartphone	3G/4G/5G	Neutral	Neutral	Neutral	Agree	Neutral	Agree	Agree	Neutral	Neutral	Neutral	Neutral	Neutral	Neutral	Neutral	Neutral	Neutral	Neutral	Neutral	Neutral	Neutral	Neutral	Neutral	无	愿意
451	2020/7/24 15:31:49	169sec	171.82.2.78(湖北-武汉)	Wuhan College of Arts and Sciences	Medicine	Second-year	Female	City	Smartphone	WIFI	Neutral	Neutral	Neutral	Agree	Neutral	Agree	Neutral	Neutral	Neutral	Neutral	Neutral	Neutral	Neutral	Neutral	Neutral	Neutral	Agree	Agree	Neutral	Agree	Neutral	Agree	网上学习不方便	可以
452	2020/7/24 15:31:49	1032sec	171.41.55.83(湖北-黄冈)	Wuhan College of Arts and Sciences	Law	First-year	Male	Countryside	Smartphone	3G/4G/5G	Neutral	Neutral	Agree	Neutral	Neutral	Agree	Agree	Disagree	Neutral	Disagree	Agree	Disagree	Disagree	Disagree	Disagree	Disagree	Neutral	Neutral	Neutral	Disagree	Neutral	Disagree	不怎么能适应。需要督促	我还是喜欢线下教学
453	2020/7/24 15:31:55	264sec	60.255.77.117(四川-成都)	Jianghan University	Literature	Second-year	Female	Countryside	Smartphone	WIFI	Agree	Agree	Agree	Agree	Neutral	Agree	Agree	Agree	Neutral	Agree	Agree	Neutral	Agree	Agree	Agree	Agree	Agree	Agree	Agree	Agree	Neutral	Neutral	在线课程体验没有线下好，一开始上课没有课本难以在课文上做笔记。	愿意混合式教学方式，因为线上线下结合有利于我更好地学习英语。
454	2020/7/24 15:32:15	208sec	117.152.244.188(湖北-黄冈)	Wuhan College of Arts and Sciences	Medicine	Second-year	Female	Countryside	Smartphone	WIFI	Agree	Neutral	Agree	Agree	Neutral	Agree	Agree	Neutral	Neutral	Agree	Neutral	Neutral	Agree	Agree	Neutral	Agree	Agree	Agree	Agree	Agree	Agree	Agree	没有书本，有点麻烦	不愿意，线上学习效率较低
455	2020/7/24 15:32:23	123sec	60.221.115.85(山西-临汾)	Wuhan College of Arts and Sciences	Science	Second-year	Male	Countryside	Computer (desktop/ laptop)	Broadband	Disagree	Strongly disagree	Disagree	Agree	Neutral	Agree	Neutral	Neutral	Agree	Agree	Agree	Strongly Agree	Agree	Agree	Neutral	Neutral	Agree	Agree	Neutral	Agree	Agree	Agree	没有	愿意
456	2020/7/24 15:32:25	259sec	119.102.222.172(湖北-宜昌)	Wuhan College of Arts and Sciences	Education	First-year	Female	Countryside	Smartphone	Broadband	Neutral	Neutral	Agree	Agree	Neutral	Agree	Agree	Neutral	Neutral	Neutral	Agree	Neutral	Neutral	Neutral	Neutral	Neutral	Neutral	Neutral	Neutral	Neutral	Neutral	Neutral	互动不活跃，资料查不全	愿意，比较方便
457	2020/7/24 15:32:27	148sec	171.82.224.129(湖北-武汉)	Wuhan College of Arts and Sciences	Medicine	Second-year	Female	City	Smartphone	WIFI	Agree	Agree	Agree	Agree	Agree	Disagree	Agree	Neutral	Agree	Neutral	Agree	Disagree	Disagree	Neutral	Neutral	Agree	Neutral	Agree	Neutral	Neutral	Neutral	Neutral	没有	不愿意。因为伤眼睛
458	2020/7/24 15:32:30	233sec	27.27.5.2(湖北-襄阳)	Wuhan College of Arts and Sciences	Law	Second-year	Male	Countryside	Smartphone	WIFI	Agree	Agree	Agree	Agree	Agree	Neutral	Neutral	Neutral	Neutral	Neutral	Neutral	Neutral	Neutral	Agree	Neutral	Neutral	Agree	Disagree	Agree	Agree	Agree	Agree	线上教学没有在教室上课效果好 没有教材	不愿意，老师和同学的交流少了
459	2020/7/24 15:32:35	256sec	113.57.244.92(湖北-武汉)	Wuhan College of Arts and Sciences	Administration	Second-year	Female	City	Smartphone	WIFI	Agree	Strongly Agree	Agree	Agree	Neutral	Neutral	Agree	Neutral	Agree	Neutral	Strongly Agree	Agree	Strongly Agree	Agree	Disagree	Agree	Agree	Neutral	Disagree	Agree	Strongly Agree	Agree	老师已经讲的特别细了，只是线上学习容易打瞌睡	最好还是教室上课更有效率
460	2020/7/24 15:32:59	98sec	117.151.105.101(湖北-武汉)	Jianghan University	Economics	Second-year	Female	City	Computer (desktop/ laptop)	Broadband	Agree	Agree	Agree	Agree	Agree	Agree	Agree	Agree	Agree	Agree	Agree	Agree	Agree	Agree	Agree	Agree	Agree	Agree	Agree	Agree	Agree	Agree	挺好	一般
461	2020/7/24 15:33:12	189sec	171.42.41.4(湖北-宜昌)	Wuhan College of Arts and Sciences	Education	Second-year	Female	City	Smartphone	WIFI	Agree	Agree	Agree	Agree	Disagree	Disagree	Neutral	Neutral	Neutral	Neutral	Neutral	Neutral	Neutral	Neutral	Neutral	Neutral	Neutral	Agree	Neutral	Agree	Agree	Neutral	抓不住重点	不愿意，效率比较低
462	2020/7/24 15:33:39	189sec	117.136.53.198(湖北-武汉)	Wuhan College of Arts and Sciences	Education	First-year	Female	Countryside	Smartphone	3G/4G/5G	Agree	Agree	Agree	Neutral	Neutral	Neutral	Agree	Disagree	Neutral	Neutral	Agree	Neutral	Neutral	Disagree	Neutral	Neutral	Agree	Agree	Agree	Agree	Agree	Agree	无看法	不会，因为自己自主性太差
463	2020/7/24 15:33:48	62sec	101.24.40.253(河北-石家庄)	Wuhan College of Arts and Sciences	Engineering	First-year	Male	City	Smartphone	WIFI	Neutral	Neutral	Neutral	Neutral	Neutral	Neutral	Neutral	Neutral	Neutral	Neutral	Neutral	Neutral	Neutral	Neutral	Neutral	Neutral	Neutral	Neutral	Neutral	Neutral	Neutral	Neutral	没什么	愿意
464	2020/7/24 15:34:00	68sec	171.82.19.98(湖北-武汉)	Wuhan College of Arts and Sciences	Medicine	Second-year	Female	City	Smartphone	3G/4G/5G	Neutral	Neutral	Neutral	Neutral	Neutral	Neutral	Neutral	Neutral	Neutral	Neutral	Neutral	Neutral	Neutral	Neutral	Neutral	Neutral	Neutral	Neutral	Neutral	Neutral	Neutral	Neutral	没有什么问题	我觉得可以
465	2020/7/24 15:34:11	235sec	36.157.208.220(湖南-长沙)	Wuhan College of Arts and Sciences	Education	First-year	Female	City	Computer (desktop/ laptop)	WIFI	Strongly Agree	Strongly Agree	Strongly Agree	Agree	Neutral	Agree	Agree	Neutral	Neutral	Neutral	Agree	Agree	Neutral	Neutral	Agree	Neutral	Agree	Agree	Agree	Strongly Agree	Agree	Strongly Agree	有些软件电脑操作不方便	混合式教学，这样学习的效率更高
466	2020/7/24 15:34:17	81sec	119.36.185.220(湖北-孝感)	Wuhan College of Arts and Sciences	Law	Second-year	Male	Countryside	Smartphone	3G/4G/5G	Agree	Agree	Agree	Agree	Agree	Agree	Agree	Agree	Agree	Agree	Agree	Agree	Agree	Agree	Agree	Agree	Agree	Agree	Agree	Agree	Agree	Agree	。	。
467	2020/7/24 15:34:26	70sec	117.136.53.63(湖北-武汉)	Wuhan Donghu University	Literature	Second-year	Female	City	Computer (desktop/ laptop)	WIFI	Agree	Agree	Agree	Agree	Agree	Agree	Agree	Agree	Agree	Agree	Agree	Agree	Agree	Agree	Agree	Agree	Agree	Agree	Agree	Agree	Agree	Agree	无	愿意
468	2020/7/24 15:34:28	86sec	117.155.251.253(湖北-黄石)	Wuhan College of Arts and Sciences	Medicine	First-year	Female	City	Smartphone	WIFI	Neutral	Neutral	Neutral	Neutral	Neutral	Neutral	Neutral	Neutral	Neutral	Neutral	Neutral	Neutral	Neutral	Neutral	Neutral	Neutral	Neutral	Neutral	Neutral	Neutral	Neutral	Neutral	没有书本	不愿意，更喜欢线下学习
469	2020/7/24 15:34:35	65sec	117.136.80.8(云南-玉溪)	Wuhan College of Arts and Sciences	Law	Second-year	Female	City	Computer (desktop/ laptop)	WIFI	Agree	Agree	Agree	Agree	Agree	Agree	Agree	Agree	Agree	Agree	Agree	Agree	Agree	Agree	Agree	Agree	Agree	Agree	Agree	Agree	Agree	Agree	无	愿意
470	2020/7/24 15:34:37	179sec	112.47.187.31(福建-泉州)	Wuhan College of Arts and Sciences	Education	Second-year	Female	Countryside	Tablet	3G/4G/5G	Strongly Agree	Strongly Agree	Strongly Agree	Strongly Agree	Agree	Agree	Agree	Neutral	Neutral	Neutral	Agree	Agree	Agree	Agree	Agree	Neutral	Agree	Neutral	Neutral	Agree	Agree	Agree	无	不愿意 喜欢以前学习的氛围
471	2020/7/24 15:34:38	75sec	117.151.232.183(湖北-鄂州)	Wuhan College of Arts and Sciences	Literature	First-year	Male	City	Computer (desktop/ laptop)	WIFI	Neutral	Neutral	Neutral	Neutral	Neutral	Neutral	Neutral	Strongly Agree	Strongly Agree	Strongly Agree	Strongly Agree	Strongly Agree	Strongly Agree	Strongly Agree	Strongly Agree	Strongly Agree	Strongly Agree	Strongly Agree	Strongly Agree	Strongly Agree	Strongly Agree	Strongly Agree	缺少互动性	愿意因为可以利用新时代的科技来促进我们更好的学习英语
472	2020/7/24 15:34:49	395sec	119.103.99.43(湖北-武汉)	Jianghan University	Economics	Second-year	Female	City	Computer (desktop/ laptop)	WIFI	Strongly Agree	Strongly Agree	Strongly Agree	Agree	Agree	Agree	Strongly Agree	Disagree	Neutral	Disagree	Neutral	Neutral	Agree	Neutral	Agree	Agree	Strongly Agree	Strongly Agree	Strongly Agree	Strongly Agree	Agree	Agree	学习时间弹性大，可以自主选择规划学习时间，遇到问题也能通过互联网及时解决，挺好的。	愿意，有时来不及记录的笔记，没有听懂的知识点可以线上反复巩固。
473	2020/7/24 15:34:52	91sec	39.154.233.73(内蒙古-锡林郭勒盟)	Wuhan College of Arts and Sciences	Economics	Second-year	Male	City	Computer (desktop/ laptop)	Broadband	Neutral	Neutral	Neutral	Neutral	Neutral	Neutral	Neutral	Neutral	Neutral	Neutral	Neutral	Neutral	Neutral	Neutral	Disagree	Disagree	Neutral	Neutral	Disagree	Neutral	Neutral	Neutral	没有	没有
474	2020/7/24 15:34:53	143sec	111.60.129.221(湖北-武汉)	Wuhan College of Arts and Sciences	Law	Second-year	Female	City	Computer (desktop/ laptop)	3G/4G/5G	Agree	Agree	Agree	Neutral	Agree	Agree	Agree	Agree	Agree	Agree	Agree	Agree	Agree	Agree	Agree	Agree	Agree	Agree	Agree	Agree	Agree	Agree	网络不稳定	可
475	2020/7/24 15:34:56	165sec	117.155.47.249(湖北-咸宁)	Wuhan College of Arts and Sciences	Law	Second-year	Female	City	Smartphone	WIFI	Agree	Agree	Strongly Agree	Strongly Agree	Neutral	Neutral	Agree	Disagree	Agree	Strongly Agree	Neutral	Agree	Agree	Disagree	Disagree	Neutral	Strongly Agree	Agree	Agree	Neutral	Neutral	Agree	生单词不会，语法有些难度。	不愿意，还是上课比较好
476	2020/7/24 15:35:01	89sec	183.92.250.100(湖北-随州)	Jianghan University	Economics	Second-year	Male	Countryside	Smartphone	WIFI	Neutral	Neutral	Neutral	Neutral	Neutral	Neutral	Neutral	Neutral	Neutral	Neutral	Neutral	Neutral	Neutral	Neutral	Neutral	Neutral	Neutral	Neutral	Neutral	Neutral	Neutral	Neutral	设备无法支持考试	不愿意
477	2020/7/24 15:35:11	160sec	58.50.225.44(湖北-随州)	Jianghan University	Engineering	First-year	Female	Countryside	Computer (desktop/ laptop)	WIFI	Strongly Agree	Strongly Agree	Strongly Agree	Strongly Agree	Agree	Strongly Agree	Strongly Agree	Agree	Neutral	Neutral	Agree	Agree	Agree	Agree	Neutral	Neutral	Agree	Agree	Agree	Agree	Agree	Agree	老师教学认真，但是老师与学生缺乏互动	不愿意，感觉学习不深刻
478	2020/7/24 15:35:13	143sec	125.73.123.152(广西-南宁)	Wuhan College of Arts and Sciences	Law	First-year	Female	Countryside	Smartphone	WIFI	Agree	Agree	Agree	Agree	Agree	Neutral	Agree	Neutral	Neutral	Neutral	Agree	Agree	Agree	Neutral	Agree	Agree	Agree	Agree	Agree	Agree	Agree	Agree	没什么看法	都可以
479	2020/7/24 15:35:15	118sec	171.82.148.201(湖北-武汉)	Wuhan College of Arts and Sciences	Medicine	Second-year	Female	City	Tablet	WIFI	Strongly Agree	Strongly Agree	Strongly Agree	Strongly Agree	Neutral	Agree	Strongly Agree	Neutral	Neutral	Neutral	Neutral	Neutral	Neutral	Neutral	Agree	Agree	Agree	Agree	Neutral	Agree	Agree	Agree	，	，
480	2020/7/24 15:35:26	135sec	45.116.152.55(北京-北京)	Wuhan College of Arts and Sciences	Literature	First-year	Male	City	Computer (desktop/ laptop)	WIFI	Agree	Agree	Agree	Agree	Neutral	Neutral	Neutral	Neutral	Disagree	Disagree	Disagree	Disagree	Disagree	Disagree	Neutral	Neutral	Neutral	Neutral	Neutral	Agree	Neutral	Neutral	无	无
481	2020/7/24 15:35:30	155sec	140.240.29.71(海南-海口)	Wuhan College of Arts and Sciences	Literature	First-year	Female	City	Smartphone	WIFI	Strongly Agree	Strongly Agree	Strongly Agree	Agree	Agree	Agree	Strongly Agree	Neutral	Agree	Agree	Neutral	Agree	Neutral	Agree	Agree	Agree	Agree	Agree	Neutral	Agree	Agree	Agree	主要是有一些特殊时候网络会有些不稳定	愿意，不断学习才能不断的进步。不管是线上还是线下，都是一种学习的途径
482	2020/7/24 15:35:33	141sec	117.136.99.131(广西-玉林)	Jianghan University	Engineering	First-year	Female	City	Computer (desktop/ laptop)	WIFI	Strongly Agree	Strongly Agree	Strongly Agree	Agree	Neutral	Agree	Agree	Neutral	Agree	Neutral	Agree	Neutral	Agree	Agree	Strongly Agree	Neutral	Agree	Agree	Agree	Agree	Agree	Agree	还行。缺少交流	最好不用。容易分心
483	2020/7/24 15:35:34	104sec	117.136.98.135(广西-柳州)	Wuhan College of Arts and Sciences	Law	First-year	Female	Countryside	Smartphone	3G/4G/5G	Agree	Neutral	Agree	Agree	Neutral	Neutral	Agree	Neutral	Agree	Agree	Agree	Neutral	Agree	Neutral	Neutral	Agree	Agree	Agree	Agree	Neutral	Agree	Agree	无	愿意，更多资源学习
484	2020/7/24 15:35:36	107sec	171.113.153.170(湖北-武汉)	Wuhan College of Arts and Sciences	Medicine	Second-year	Female	City	Computer (desktop/ laptop)	Broadband	Agree	Agree	Agree	Agree	Agree	Agree	Agree	Agree	Agree	Agree	Agree	Agree	Agree	Agree	Agree	Agree	Agree	Agree	Agree	Agree	Agree	Agree	无	混合式教学
485	2020/7/24 15:35:39	62sec	171.82.219.85(湖北-武汉)	Wuhan College of Arts and Sciences	Medicine	First-year	Female	City	Tablet	Broadband	Strongly disagree	Disagree	Neutral	Disagree	Neutral	Neutral	Disagree	Neutral	Neutral	Disagree	Agree	Neutral	Disagree	Neutral	Disagree	Disagree	Disagree	Neutral	Agree	Disagree	Agree	Agree	无	不愿意
486	2020/7/24 15:35:42	91sec	183.95.249.88(湖北-武汉)	Wuhan College of Arts and Sciences	Economics	Second-year	Male	Countryside	Smartphone	3G/4G/5G	Strongly disagree	Strongly disagree	Strongly disagree	Strongly disagree	Disagree	Neutral	Neutral	Agree	Agree	Agree	Agree	Strongly Agree	Neutral	Agree	Agree	Agree	Neutral	Agree	Strongly Agree	Disagree	Disagree	Agree	无	无
487	2020/7/24 15:35:53	178sec	117.136.83.101(湖北-武汉)	Wuhan College of Arts and Sciences	Law	Second-year	Female	City	Tablet	WIFI	Strongly Agree	Strongly Agree	Strongly Agree	Strongly Agree	Strongly Agree	Strongly Agree	Strongly Agree	Disagree	Disagree	Disagree	Neutral	Neutral	Neutral	Neutral	Agree	Neutral	Strongly Agree	Strongly Agree	Strongly Agree	Strongly Agree	Strongly Agree	Strongly Agree	电脑端和手机端进度不能同步 作答后不能查看自己的答案 主观题批改过于僵化	愿意 可以反复学习
488	2020/7/24 15:35:56	178sec	49.115.121.112(新疆-阿克苏)	Wuhan College of Arts and Sciences	Law	First-year	Male	City	Computer (desktop/ laptop)	WIFI	Neutral	Agree	Neutral	Neutral	Agree	Agree	Agree	Neutral	Agree	Agree	Strongly Agree	Agree	Agree	Neutral	Agree	Agree	Agree	Strongly Agree	Neutral	Agree	Strongly Agree	Strongly Agree	主要是网络可能会挂	不怎么愿意，还是在课堂上比较好
489	2020/7/24 15:36:05	110sec	58.48.90.211(湖北-武汉)	Wuhan College of Arts and Sciences	Medicine	Second-year	Female	Countryside	Computer (desktop/ laptop)	WIFI	Agree	Agree	Agree	Agree	Neutral	Neutral	Neutral	Disagree	Disagree	Agree	Agree	Neutral	Neutral	Neutral	Agree	Agree	Agree	Agree	Agree	Agree	Agree	Agree	无	不愿意，学习效率不高
490	2020/7/24 15:36:08	82sec	171.82.209.109(湖北-武汉)	Wuhan College of Arts and Sciences	Science	First-year	Female	City	Smartphone	3G/4G/5G	Agree	Agree	Agree	Agree	Agree	Agree	Agree	Agree	Agree	Agree	Agree	Agree	Agree	Agree	Agree	Agree	Agree	Agree	Agree	Agree	Agree	Agree	无	愿意
491	2020/7/24 15:36:10	192sec	171.115.163.200(湖北-恩施)	Wuhan College of Arts and Sciences	Engineering	First-year	Male	Countryside	Smartphone	WIFI	Agree	Agree	Agree	Agree	Neutral	Strongly Agree	Strongly Agree	Neutral	Neutral	Neutral	Agree	Neutral	Agree	Neutral	Agree	Neutral	Agree	Agree	Agree	Agree	Agree	Agree	没	还行
492	2020/7/24 15:36:15	369sec	117.136.83.85(湖北-武汉)	Wuhan University of Bioengineering	Engineering	Second-year	Male	City	Smartphone	WIFI	Strongly Agree	Strongly Agree	Strongly Agree	Strongly Agree	Agree	Agree	Agree	Disagree	Disagree	Disagree	Strongly Agree	Strongly Agree	Disagree	Disagree	Agree	Agree	Agree	Agree	Neutral	Neutral	Neutral	Neutral	暂无	愿意
493	2020/7/24 15:36:26	467sec	183.225.123.211(云南-楚雄)	Wuhan College of Arts and Sciences	Medicine	Second-year	Female	Countryside	Smartphone	3G/4G/5G	Agree	Agree	Neutral	Disagree	Neutral	Neutral	Agree	Agree	Neutral	Strongly Agree	Strongly Agree	Neutral	Agree	Strongly Agree	Agree	Agree	Agree	Strongly Agree	Neutral	Neutral	Agree	Agree	本学期在线学习英语比较线上学习来说，我们有更多的时间去思考，练习，但也存在的弊端是我们做的题目通常无法判断正确或者错误，而且缺乏老师的指点，通常难以找到重点和解决问题。 本学期遇到的线上学习的困难是：手机或者电脑软件使用不是很熟练，部分练习只能在电脑上打开，而且本身乡下的网络条件不是太好，经常发生找不到网页的问题。	愿意，线上线下相集合能够提高学习效率，解决更多问题，而且线上线下相结合更能巩固学过的知识点和其他相关的练习。
494	2020/7/24 15:36:33	188sec	223.73.189.156(广东-东莞)	Wuhan College of Arts and Sciences	Administration	Second-year	Female	City	Smartphone	WIFI	Agree	Agree	Agree	Neutral	Neutral	Neutral	Neutral	Neutral	Neutral	Neutral	Neutral	Neutral	Agree	Neutral	Neutral	Neutral	Neutral	Neutral	Neutral	Neutral	Neutral	Neutral	暂时没有	愿意
495	2020/7/24 15:36:33	95sec	117.152.254.106(湖北-黄冈)	Wuhan College of Arts and Sciences	Literature	Second-year	Female	Countryside	Computer (desktop/ laptop)	WIFI	Agree	Agree	Agree	Agree	Agree	Agree	Agree	Neutral	Neutral	Neutral	Neutral	Neutral	Neutral	Neutral	Neutral	Neutral	Agree	Agree	Agree	Neutral	Agree	Agree	没有书本在身边	OK的
496	2020/7/24 15:36:45	63sec	183.92.250.154(湖北-随州)	Wuhan College of Arts and Sciences	Law	Second-year	Male	Countryside	Computer (desktop/ laptop)	WIFI	Agree	Agree	Agree	Agree	Agree	Agree	Agree	Agree	Agree	Agree	Agree	Agree	Agree	Agree	Agree	Agree	Agree	Agree	Agree	Agree	Agree	Agree	还好	也行
497	2020/7/24 15:36:50	173sec	110.156.150.119(新疆-阿勒泰)	Wuhan College of Arts and Sciences	Law	Second-year	Male	City	Smartphone	WIFI	Strongly Agree	Strongly Agree	Strongly Agree	Strongly Agree	Strongly Agree	Strongly Agree	Strongly Agree	Strongly Agree	Strongly Agree	Strongly Agree	Strongly Agree	Strongly Agree	Strongly Agree	Strongly Agree	Strongly Agree	Strongly Agree	Strongly Agree	Strongly Agree	Strongly Agree	Strongly Agree	Strongly Agree	Strongly Agree	无	无
498	2020/7/24 15:36:55	92sec	42.242.131.13(云南-昭通)	Wuhan College of Arts and Sciences	Law	First-year	Female	City	Smartphone	WIFI	Neutral	Agree	Agree	Agree	Agree	Neutral	Agree	Agree	Agree	Agree	Neutral	Neutral	Neutral	Agree	Neutral	Agree	Agree	Agree	Agree	Neutral	Agree	Agree	听力变弱	愿意，挺好的
499	2020/7/24 15:37:23	147sec	112.66.20.30(海南-儋州)	Wuhan College of Arts and Sciences	Education	Second-year	Female	City	Smartphone	WIFI	Agree	Agree	Agree	Agree	Neutral	Neutral	Neutral	Neutral	Neutral	Neutral	Neutral	Neutral	Neutral	Neutral	Neutral	Neutral	Neutral	Neutral	Neutral	Neutral	Neutral	Neutral	没有	没有
500	2020/7/24 15:37:37	162sec	119.103.40.158(湖北-武汉)	Wuhan College of Arts and Sciences	Administration	First-year	Female	Countryside	Smartphone	3G/4G/5G	Agree	Agree	Agree	Neutral	Neutral	Disagree	Disagree	Disagree	Disagree	Disagree	Disagree	Neutral	Disagree	Disagree	Disagree	Disagree	Neutral	Disagree	Agree	Disagree	Disagree	Disagree	词汇量不够，听力不行	不愿意，没有效率
501	2020/7/24 15:37:49	118sec	122.97.175.103(江苏-南京)	Wuhan College of Arts and Sciences	Law	First-year	Male	Countryside	Smartphone	3G/4G/5G	Agree	Neutral	Neutral	Neutral	Neutral	Disagree	Disagree	Neutral	Neutral	Disagree	Neutral	Neutral	Neutral	Neutral	Neutral	Neutral	Neutral	Agree	Neutral	Agree	Neutral	Neutral	网络不好	可以
502	2020/7/24 15:37:52	137sec	117.151.43.255(湖北-武汉)	Wuhan College of Arts and Sciences	Engineering	First-year	Male	Countryside	Smartphone	WIFI	Strongly Agree	Strongly Agree	Strongly Agree	Strongly Agree	Strongly Agree	Strongly Agree	Strongly Agree	Neutral	Neutral	Neutral	Neutral	Neutral	Strongly Agree	Agree	Neutral	Agree	Agree	Strongly Agree	Strongly Agree	Strongly Agree	Agree	Agree	无	无
503	2020/7/24 15:38:05	206sec	117.150.19.216(湖北-宜昌)	Wuhan College of Arts and Sciences	Education	Second-year	Female	Countryside	Computer (desktop/ laptop)	WIFI	Agree	Agree	Agree	Agree	Neutral	Neutral	Neutral	Neutral	Neutral	Neutral	Agree	Neutral	Neutral	Agree	Agree	Neutral	Agree	Agree	Agree	Agree	Agree	Neutral	无	愿意，更加方便学习
504	2020/7/24 15:38:07	338sec	183.95.251.36(湖北-武汉)	Wuhan College of Arts and Sciences	Economics	Second-year	Female	Countryside	Smartphone	WIFI	Agree	Agree	Agree	Agree	Neutral	Neutral	Agree	Neutral	Neutral	Neutral	Agree	Neutral	Agree	Neutral	Agree	Agree	Agree	Agree	Strongly Agree	Strongly Agree	Strongly Agree	Agree	无	愿意
505	2020/7/24 15:38:09	196sec	119.103.187.217(湖北-武汉)	Wuhan College of Arts and Sciences	Art	Second-year	Female	Countryside	Computer (desktop/ laptop)	Broadband	Strongly Agree	Strongly Agree	Strongly Agree	Strongly Agree	Agree	Agree	Agree	Agree	Agree	Agree	Agree	Neutral	Agree	Neutral	Agree	Agree	Agree	Disagree	Agree	Agree	Agree	Agree	还好，都可以接受	愿意，因为资源共享，课上不清楚可以再看
506	2020/7/24 15:38:38	189sec	117.155.145.83(湖北-神农架)	Wuhan College of Arts and Sciences	Medicine	First-year	Female	Countryside	Smartphone	WIFI	Agree	Agree	Agree	Neutral	Neutral	Agree	Neutral	Neutral	Neutral	Agree	Agree	Neutral	Neutral	Agree	Agree	Agree	Neutral	Neutral	Agree	Agree	Agree	Agree	网络状况不太好，不能很好的与老师交流	以课堂教学为主，线下教学为辅
507	2020/7/24 15:38:45	121sec	171.81.210.135(湖北-仙桃)	Wuhan College of Arts and Sciences	Literature	First-year	Female	City	Computer (desktop/ laptop)	WIFI	Agree	Agree	Agree	Agree	Neutral	Agree	Neutral	Neutral	Neutral	Neutral	Agree	Neutral	Neutral	Neutral	Neutral	Neutral	Neutral	Neutral	Neutral	Neutral	Neutral	Neutral	比较好	比较好
508	2020/7/24 15:38:48	249sec	112.51.84.230(福建-龙岩)	Wuhan College of Arts and Sciences	Medicine	First-year	Female	Countryside	Computer (desktop/ laptop)	WIFI	Strongly Agree	Strongly Agree	Strongly Agree	Strongly Agree	Agree	Strongly Agree	Strongly Agree	Agree	Agree	Agree	Agree	Agree	Agree	Agree	Agree	Agree	Strongly Agree	Agree	Strongly Agree	Strongly Agree	Strongly Agree	Strongly Agree	无法面对面和老师进行有效沟通	愿意，因为可以促进学习效率
509	2020/7/24 15:38:51	85sec	222.139.197.141(河南-南阳)	Wuhan College of Arts and Sciences	Medicine	First-year	Female	City	Computer (desktop/ laptop)	WIFI	Strongly Agree	Strongly Agree	Strongly Agree	Strongly Agree	Strongly Agree	Neutral	Agree	Disagree	Agree	Neutral	Neutral	Neutral	Neutral	Disagree	Neutral	Neutral	Neutral	Agree	Agree	Strongly Agree	Agree	Strongly Agree	暂无	我愿意
510	2020/7/24 15:38:57	176sec	171.82.133.194(湖北-武汉)	Wuhan College of Arts and Sciences	Literature	First-year	Female	City	Computer (desktop/ laptop)	WIFI	Agree	Agree	Agree	Neutral	Neutral	Agree	Agree	Agree	Neutral	Neutral	Neutral	Neutral	Neutral	Neutral	Neutral	Neutral	Agree	Agree	Agree	Agree	Agree	Neutral	我觉得一般	不愿意，学不进去，自制力差，英语基础不行
511	2020/7/24 15:38:59	201sec	106.57.78.38(云南-昆明)	Wuhan College of Arts and Sciences	Medicine	Second-year	Female	Countryside	Smartphone	3G/4G/5G	Agree	Agree	Agree	Agree	Neutral	Neutral	Agree	Neutral	Agree	Agree	Agree	Agree	Neutral	Neutral	Neutral	Agree	Agree	Agree	Agree	Agree	Neutral	Neutral	无	无
512	2020/7/24 15:39:07	246sec	222.163.255.205(吉林-白山)	Wuhan College of Arts and Sciences	Education	First-year	Female	City	Computer (desktop/ laptop)	WIFI	Strongly Agree	Strongly Agree	Strongly Agree	Strongly Agree	Agree	Neutral	Agree	Agree	Agree	Agree	Agree	Agree	Agree	Agree	Neutral	Agree	Strongly Agree	Strongly Agree	Neutral	Agree	Agree	Agree	教师很认真。学习动力差点。	愿意。不单一。不会枯燥
513	2020/7/24 15:39:13	197sec	36.23.30.41(浙江-杭州)	Wuhan College of Arts and Sciences	Administration	Second-year	Female	City	Smartphone	WIFI	Strongly Agree	Strongly Agree	Strongly Agree	Strongly Agree	Disagree	Strongly Agree	Strongly Agree	Neutral	Disagree	Disagree	Neutral	Disagree	Neutral	Neutral	Neutral	Neutral	Neutral	Neutral	Neutral	Strongly Agree	Strongly Agree	Neutral	在线学习很麻烦	混合式较好
514	2020/7/24 15:39:17	293sec	171.41.47.234(湖北-黄冈)	Wuhan College of Arts and Sciences	Art	Second-year	Female	Countryside	Computer (desktop/ laptop)	Broadband	Agree	Agree	Agree	Neutral	Neutral	Neutral	Neutral	Agree	Agree	Neutral	Agree	Agree	Agree	Agree	Neutral	Agree	Agree	Agree	Agree	Agree	Agree	Agree	本学期因为疫情的原因采取了线上课程，我觉得英语老师们安排得都很合理，所以我觉得没有很多困难，刚开始可能对软件的不熟悉会有一些小困难	看情况而定吧，线上课程也没有什么太多不好了，因为我觉得有一个很大的优点就是可以录播，这是在课堂上学习没有的优点，有的时候有些地方不懂，我可以看老师录制好的视频，重复的看，但是在课堂上上课就没有这个优势了，但是课堂上课也有它的好处。
515	2020/7/24 15:39:32	215sec	27.17.121.192(湖北-武汉)	Wuhan College of Arts and Sciences	Literature	First-year	Female	City	Smartphone	WIFI	Disagree	Neutral	Neutral	Neutral	Disagree	Strongly disagree	Strongly disagree	Neutral	Disagree	Disagree	Disagree	Disagree	Disagree	Neutral	Disagree	Disagree	Disagree	Disagree	Neutral	Neutral	Neutral	Neutral	没有课本，学习很不方便	可以，多种学习方式结合，学习效果更好
516	2020/7/24 15:39:41	294sec	183.199.254.254(河北-保定)	Wuhan College of Arts and Sciences	Economics	Second-year	Male	City	Computer (desktop/ laptop)	WIFI	Strongly Agree	Strongly Agree	Strongly Agree	Agree	Strongly Agree	Strongly Agree	Strongly Agree	Neutral	Neutral	Neutral	Agree	Neutral	Neutral	Agree	Agree	Agree	Strongly Agree	Neutral	Neutral	Agree	Agree	Agree	考验个人的行动力，没有课本造成一定困难	愿意，在线方式对查找资料，复习功课有一定帮助。
517	2020/7/24 15:39:47	158sec	120.229.22.85(广东-深圳)	Wuhan College of Arts and Sciences	Science	Second-year	Female	Countryside	Smartphone	WIFI	Neutral	Neutral	Agree	Agree	Neutral	Agree	Agree	Neutral	Neutral	Neutral	Neutral	Neutral	Neutral	Neutral	Neutral	Neutral	Neutral	Neutral	Neutral	Neutral	Neutral	Neutral	无	无
518	2020/7/24 15:39:48	94sec	117.136.56.147(黑龙江-哈尔滨)	Wuhan College of Arts and Sciences	Administration	First-year	Female	City	Computer (desktop/ laptop)	WIFI	Strongly Agree	Strongly Agree	Strongly Agree	Strongly Agree	Strongly Agree	Strongly Agree	Strongly Agree	Neutral	Neutral	Neutral	Neutral	Neutral	Neutral	Agree	Neutral	Neutral	Neutral	Neutral	Neutral	Neutral	Neutral	Neutral	无	不愿意
519	2020/7/24 15:39:48	290sec	223.104.63.224(广东-东莞)	Wuhan University of Bioengineering	Agriculture	First-year	Female	City	Smartphone	WIFI	Strongly disagree	Strongly disagree	Strongly disagree	Disagree	Disagree	Neutral	Neutral	Neutral	Neutral	Neutral	Disagree	Neutral	Disagree	Disagree	Strongly disagree	Strongly disagree	Strongly disagree	Strongly disagree	Strongly disagree	Strongly disagree	Strongly disagree	Strongly disagree	听力太难，难懂。	意义，多学是好的。
520	2020/7/24 15:40:02	292sec	183.95.248.133(湖北-武汉)	Wuhan College of Arts and Sciences	Art	First-year	Female	Countryside	Smartphone	WIFI	Agree	Strongly Agree	Agree	Agree	Agree	Neutral	Agree	Agree	Neutral	Agree	Agree	Agree	Agree	Neutral	Agree	Neutral	Neutral	Agree	Agree	Agree	Neutral	Agree	可以增加老师和学生的互动，发布不同形式的作业。上课时一些知识点不是太明白，网络有时不稳定。	愿意，混合式教学可以让学生合理利用时间，增加学习兴趣，培养多项能力
521	2020/7/24 15:40:05	172sec	111.60.245.115(湖北-荆州)	Wuhan College of Arts and Sciences	Education	First-year	Female	Countryside	Smartphone	WIFI	Neutral	Neutral	Agree	Disagree	Agree	Agree	Agree	Neutral	Agree	Neutral	Agree	Agree	Agree	Disagree	Neutral	Agree	Agree	Agree	Agree	Agree	Agree	Agree	没教材	混合式教学
522	2020/7/24 15:40:20	76sec	140.243.5.195(福建-福州)	Wuhan College of Arts and Sciences	Medicine	First-year	Female	Countryside	Smartphone	WIFI	Neutral	Neutral	Neutral	Neutral	Neutral	Neutral	Neutral	Neutral	Neutral	Neutral	Neutral	Neutral	Neutral	Neutral	Neutral	Neutral	Neutral	Neutral	Neutral	Neutral	Neutral	Neutral	无	无
523	2020/7/24 15:40:23	138sec	223.104.102.10(河北-邢台)	Wuhan College of Arts and Sciences	Law	Second-year	Male	Countryside	Smartphone	3G/4G/5G	Neutral	Neutral	Neutral	Neutral	Neutral	Neutral	Neutral	Neutral	Neutral	Neutral	Neutral	Neutral	Neutral	Neutral	Neutral	Neutral	Neutral	Neutral	Neutral	Neutral	Neutral	Neutral	无	不愿意，吸收不好
524	2020/7/24 15:40:40	191sec	103.98.240.146(湖北-武汉)	Wuhan College of Arts and Sciences	Art	First-year	Male	City	Smartphone	WIFI	Agree	Agree	Neutral	Disagree	Neutral	Neutral	Agree	Disagree	Neutral	Neutral	Neutral	Neutral	Neutral	Disagree	Disagree	Neutral	Neutral	Neutral	Disagree	Agree	Neutral	Neutral	有些琐碎，网速难以第一时间了解自己的任务	更喜欢普通教学，更方便
525	2020/7/24 15:40:47	80sec	115.61.63.63(河南-濮阳)	Wuhan College of Arts and Sciences	Art	First-year	Female	City	Smartphone	WIFI	Agree	Agree	Agree	Agree	Agree	Agree	Agree	Agree	Agree	Agree	Agree	Agree	Agree	Agree	Agree	Agree	Agree	Agree	Agree	Agree	Agree	Agree	流量不够	可以，方便
526	2020/7/24 15:40:48	206sec	106.32.150.166(贵州-遵义)	Wuhan College of Arts and Sciences	Medicine	Second-year	Female	Countryside	Smartphone	3G/4G/5G	Neutral	Neutral	Neutral	Neutral	Neutral	Neutral	Neutral	Neutral	Neutral	Neutral	Neutral	Neutral	Neutral	Neutral	Neutral	Neutral	Neutral	Neutral	Neutral	Neutral	Neutral	Neutral	暂时没有	都可以
527	2020/7/24 15:40:56	216sec	117.189.239.95(贵州-未知)	Wuhan College of Arts and Sciences	Medicine	First-year	Male	Countryside	Smartphone	WIFI	Agree	Neutral	Agree	Neutral	Neutral	Neutral	Agree	Neutral	Neutral	Neutral	Neutral	Neutral	Neutral	Neutral	Neutral	Agree	Agree	Neutral	Neutral	Neutral	Neutral	Neutral	值得推广	愿意
528	2020/7/24 15:40:57	154sec	120.34.201.29(福建-南平)	Wuhan College of Arts and Sciences	Education	First-year	Female	City	Smartphone	WIFI	Strongly Agree	Strongly Agree	Agree	Agree	Disagree	Neutral	Neutral	Neutral	Disagree	Neutral	Neutral	Neutral	Neutral	Neutral	Agree	Neutral	Agree	Agree	Neutral	Agree	Agree	Neutral	无	不愿意
529	2020/7/24 15:40:59	149sec	118.212.208.1(江西-南昌)	Wuhan College of Arts and Sciences	Administration	First-year	Female	City	Smartphone	WIFI	Strongly Agree	Strongly Agree	Strongly Agree	Agree	Agree	Neutral	Agree	Neutral	Neutral	Neutral	Agree	Agree	Neutral	Agree	Agree	Agree	Agree	Agree	Agree	Agree	Agree	Agree	没有线下实体课感受强，感觉知识记不住	愿意，方法多样更有利于学习
530	2020/7/24 15:41:00	95sec	171.82.103.26(湖北-武汉)	Wuhan College of Arts and Sciences	Economics	Second-year	Male	Countryside	Computer (desktop/ laptop)	WIFI	Strongly Agree	Strongly Agree	Agree	Neutral	Neutral	Disagree	Disagree	Disagree	Disagree	Neutral	Neutral	Disagree	Disagree	Disagree	Disagree	Disagree	Disagree	Disagree	Disagree	Disagree	Disagree	Disagree	无	无
531	2020/7/24 15:41:30	228sec	183.95.250.42(湖北-武汉)	Jianghan University	Economics	Second-year	Female	City	Computer (desktop/ laptop)	WIFI	Strongly Agree	Strongly Agree	Strongly Agree	Strongly Agree	Agree	Agree	Strongly Agree	Neutral	Neutral	Agree	Agree	Strongly Agree	Agree	Agree	Agree	Agree	Agree	Agree	Neutral	Strongly Agree	Agree	Agree	学习资源有限，学习方式为线上较为单一，效率较线下有待提升。	愿意，多种方式结合，提升自身对各种学习方式的适应能力，且效果较好。
532	2020/7/24 15:41:34	159sec	14.30.58.39(广东-广州)	Wuhan College of Arts and Sciences	Medicine	First-year	Female	Countryside	Smartphone	WIFI	Strongly Agree	Strongly Agree	Strongly Agree	Agree	Agree	Neutral	Neutral	Disagree	Disagree	Neutral	Neutral	Strongly disagree	Neutral	Agree	Agree	Neutral	Agree	Agree	Agree	Agree	Agree	Agree	无	无
533	2020/7/24 15:41:36	195sec	171.42.133.82(湖北-天门)	Wuhan College of Arts and Sciences	Medicine	First-year	Female	Countryside	Smartphone	WIFI	Agree	Agree	Neutral	Disagree	Neutral	Disagree	Neutral	Disagree	Neutral	Neutral	Neutral	Neutral	Neutral	Disagree	Disagree	Agree	Neutral	Neutral	Agree	Agree	Disagree	Neutral	就是学习软件有时计时不准，没有课本不能较好的学习课文	不愿意，效率太低了
534	2020/7/24 15:41:50	357sec	117.150.119.197(湖北-十堰)	Wuhan College of Arts and Sciences	Law	First-year	Male	City	Smartphone	WIFI	Agree	Agree	Agree	Agree	Neutral	Neutral	Neutral	Disagree	Neutral	Neutral	Agree	Neutral	Disagree	Disagree	Disagree	Neutral	Neutral	Agree	Neutral	Agree	Neutral	Agree	无	不愿意，还是喜欢线下教学。
535	2020/7/24 15:42:00	97sec	103.98.241.13(湖北-武汉)	Wuhan College of Arts and Sciences	Science	First-year	Female	City	Computer (desktop/ laptop)	WIFI	Strongly Agree	Strongly Agree	Strongly Agree	Strongly Agree	Strongly Agree	Neutral	Neutral	Neutral	Agree	Agree	Agree	Neutral	Agree	Agree	Neutral	Agree	Neutral	Agree	Agree	Neutral	Agree	Neutral	自控力不强	不愿意，自控力不强
536	2020/7/24 15:42:16	88sec	43.227.139.152(湖北-武汉)	Wuhan College of Arts and Sciences	Literature	Second-year	Male	Countryside	Computer (desktop/ laptop)	WIFI	Agree	Agree	Agree	Agree	Agree	Agree	Agree	Agree	Agree	Agree	Agree	Agree	Agree	Agree	Agree	Agree	Agree	Agree	Agree	Agree	Agree	Agree	无	愿意
537	2020/7/24 15:42:20	91sec	61.183.95.106(湖北-武汉)	Wuhan College of Arts and Sciences	Medicine	Second-year	Male	Countryside	Smartphone	3G/4G/5G	Disagree	Strongly disagree	Neutral	Disagree	Strongly disagree	Disagree	Disagree	Disagree	Disagree	Disagree	Disagree	Disagree	Disagree	Disagree	Disagree	Disagree	Disagree	Disagree	Disagree	Disagree	Disagree	Disagree	学习内容太繁琐	不愿意，没有结果，还是喜欢线下教学
538	2020/7/24 15:42:31	127sec	119.103.100.209(湖北-武汉)	China University of Geosciences (Wuhan)	Administration	Second-year	Female	City	Computer (desktop/ laptop)	WIFI	Strongly Agree	Strongly Agree	Strongly Agree	Agree	Neutral	Agree	Agree	Neutral	Neutral	Neutral	Agree	Agree	Agree	Neutral	Agree	Neutral	Agree	Neutral	Agree	Agree	Agree	Agree	在口语方面 线上教学有困难	愿意
539	2020/7/24 15:42:35	177sec	111.18.85.251(陕西-安康)	Wuhan College of Arts and Sciences	Administration	Second-year	Female	Countryside	Smartphone	WIFI	Agree	Neutral	Agree	Agree	Neutral	Strongly disagree	Disagree	Disagree	Disagree	Disagree	Neutral	Agree	Neutral	Agree	Agree	Agree	Agree	Neutral	Neutral	Agree	Agree	Agree	不支持	不愿意
540	2020/7/24 15:43:15	108sec	119.101.21.223(湖北-仙桃)	Wuhan College of Arts and Sciences	Law	First-year	Female	City	Smartphone	WIFI	Strongly Agree	Strongly Agree	Strongly Agree	Agree	Agree	Agree	Strongly Agree	Strongly Agree	Strongly Agree	Strongly Agree	Agree	Agree	Strongly Agree	Agree	Agree	Agree	Strongly Agree	Strongly Agree	Strongly Agree	Strongly Agree	Strongly Agree	Strongly Agree	无	愿意
541	2020/7/24 15:43:26	335sec	117.136.74.203(湖北-武汉)	Wuhan College of Arts and Sciences	Economics	First-year	Female	City	Smartphone	WIFI	Agree	Agree	Agree	Agree	Agree	Neutral	Agree	Agree	Agree	Neutral	Neutral	Neutral	Disagree	Neutral	Neutral	Agree	Agree	Agree	Agree	Agree	Agree	Agree	还可以 好像没有什么问题	不愿意 我喜欢线下教学 线上教学我觉得没有线下教学好
542	2020/7/24 15:43:36	155sec	58.51.4.77(湖北-襄阳)	Wuhan College of Arts and Sciences	Art	Second-year	Female	City	Computer (desktop/ laptop)	WIFI	Agree	Agree	Agree	Agree	Agree	Agree	Agree	Neutral	Neutral	Neutral	Neutral	Neutral	Agree	Neutral	Neutral	Neutral	Neutral	Neutral	Agree	Agree	Neutral	Neutral	无	愿意
543	2020/7/24 15:43:42	161sec	117.155.32.232(湖北-咸宁)	Wuhan College of Arts and Sciences	Administration	First-year	Female	Countryside	Computer (desktop/ laptop)	WIFI	Agree	Agree	Agree	Neutral	Disagree	Neutral	Neutral	Neutral	Disagree	Disagree	Neutral	Disagree	Disagree	Strongly disagree	Strongly disagree	Disagree	Disagree	Neutral	Agree	Neutral	Neutral	Disagree	略	不愿意，不好
544	2020/7/24 15:43:48	109sec	106.109.53.181(贵州-贵阳)	Wuhan College of Arts and Sciences	Economics	Second-year	Female	City	Smartphone	3G/4G/5G	Neutral	Strongly Agree	Neutral	Neutral	Neutral	Neutral	Neutral	Neutral	Neutral	Agree	Agree	Agree	Agree	Agree	Agree	Agree	Agree	Agree	Agree	Agree	Agree	Agree	没有	没有
545	2020/7/24 15:43:51	93sec	106.108.4.240(贵州-贵阳)	Wuhan College of Arts and Sciences	Law	First-year	Male	City	Computer (desktop/ laptop)	WIFI	Agree	Agree	Agree	Agree	Agree	Agree	Agree	Agree	Agree	Agree	Agree	Agree	Agree	Agree	Agree	Agree	Agree	Agree	Agree	Agree	Agree	Agree	无	无
546	2020/7/24 15:43:58	119sec	39.154.12.251(内蒙古-呼和浩特)	Wuhan College of Arts and Sciences	Law	First-year	Male	City	Smartphone	WIFI	Disagree	Disagree	Neutral	Neutral	Neutral	Neutral	Neutral	Neutral	Neutral	Disagree	Agree	Neutral	Neutral	Neutral	Disagree	Neutral	Neutral	Disagree	Agree	Neutral	Agree	Agree	我觉得不够简便	不支持，失去了课堂的本质
547	2020/7/24 15:44:08	74sec	117.151.176.48(湖北-荆州)	Wuhan College of Arts and Sciences	Art	Second-year	Male	City	Computer (desktop/ laptop)	WIFI	Agree	Agree	Agree	Agree	Strongly Agree	Agree	Agree	Neutral	Agree	Agree	Neutral	Agree	Agree	Agree	Agree	Neutral	Agree	Agree	Agree	Agree	Neutral	Agree	无	不愿意
548	2020/7/24 15:44:15	141sec	117.136.23.7(湖北-武汉)	Wuhan College of Arts and Sciences	Art	First-year	Female	City	Smartphone	WIFI	Strongly Agree	Strongly Agree	Strongly Agree	Strongly Agree	Strongly Agree	Strongly Agree	Strongly Agree	Strongly Agree	Strongly Agree	Strongly Agree	Strongly Agree	Strongly Agree	Strongly Agree	Strongly Agree	Agree	Strongly Agree	Strongly Agree	Strongly Agree	Agree	Strongly Agree	Agree	Strongly Agree	非常方便。但不够透彻	不愿意。线下学习更有激情
549	2020/7/24 15:44:41	139sec	183.95.251.251(湖北-武汉)	Jianghan University	Science	First-year	Male	Countryside	Computer (desktop/ laptop)	3G/4G/5G	Agree	Agree	Agree	Agree	Agree	Agree	Agree	Agree	Agree	Agree	Agree	Agree	Agree	Agree	Agree	Agree	Agree	Agree	Neutral	Agree	Agree	Agree	还好，都是靠自学	愿意
550	2020/7/24 15:44:44	187sec	171.82.213.52(湖北-武汉)	Wuhan College of Arts and Sciences	Administration	First-year	Female	City	Smartphone	3G/4G/5G	Strongly Agree	Neutral	Strongly Agree	Neutral	Neutral	Neutral	Neutral	Disagree	Neutral	Neutral	Neutral	Neutral	Neutral	Agree	Neutral	Neutral	Neutral	Neutral	Agree	Agree	Neutral	Neutral	没有	不愿意，因为没有老师可以报听写什么的。
551	2020/7/24 15:44:49	89sec	117.151.100.105(湖北-武汉)	Wuhan College of Arts and Sciences	Education	First-year	Female	City	Smartphone	3G/4G/5G	Neutral	Neutral	Neutral	Neutral	Neutral	Neutral	Agree	Agree	Neutral	Agree	Neutral	Agree	Neutral	Neutral	Agree	Neutral	Agree	Neutral	Neutral	Agree	Neutral	Neutral	无	无
552	2020/7/24 15:44:56	265sec	223.150.111.239(湖南-常德)	Wuhan College of Arts and Sciences	Economics	First-year	Female	Countryside	Smartphone	WIFI	Neutral	Disagree	Agree	Neutral	Agree	Strongly Agree	Strongly Agree	Agree	Agree	Agree	Agree	Neutral	Agree	Neutral	Agree	Agree	Neutral	Neutral	Neutral	Agree	Agree	Neutral	网卡顿，有时候回答不出来问题	混合式教学可以，多方面结合比较方便
553	2020/7/24 15:45:11	84sec	27.28.254.208(湖北-神农架)	Jianghan University	Engineering	First-year	Male	City	Computer (desktop/ laptop)	WIFI	Strongly Agree	Strongly Agree	Strongly Agree	Strongly Agree	Strongly Agree	Strongly Agree	Strongly Agree	Neutral	Neutral	Neutral	Neutral	Neutral	Neutral	Neutral	Neutral	Agree	Agree	Agree	Agree	Agree	Agree	Agree	加油	加油
554	2020/7/24 15:45:19	513sec	59.174.49.89(湖北-武汉)	Wuhan College of Arts and Sciences	Administration	First-year	Male	City	Computer (desktop/ laptop)	WIFI	Agree	Agree	Agree	Agree	Agree	Agree	Agree	Neutral	Neutral	Agree	Agree	Neutral	Neutral	Neutral	Agree	Agree	Agree	Agree	Agree	Agree	Agree	Agree	暂时没有	愿意
555	2020/7/24 15:45:43	124sec	117.132.193.94(北京-北京)	Wuhan College of Arts and Sciences	Medicine	Second-year	Male	Countryside	Smartphone	3G/4G/5G	Neutral	Neutral	Neutral	Neutral	Neutral	Neutral	Neutral	Neutral	Neutral	Neutral	Neutral	Neutral	Agree	Neutral	Neutral	Neutral	Agree	Neutral	Agree	Neutral	Agree	Agree	挺好	可以
556	2020/7/24 15:45:51	254sec	183.37.165.213(广东-深圳)	Wuhan College of Arts and Sciences	Law	First-year	Male	Countryside	Smartphone	WIFI	Agree	Agree	Agree	Agree	Neutral	Disagree	Neutral	Neutral	Neutral	Neutral	Neutral	Neutral	Neutral	Neutral	Neutral	Agree	Agree	Agree	Neutral	Agree	Agree	Neutral	无	不愿意 更倾向于面对面教学
557	2020/7/24 15:46:02	280sec	111.60.186.77(湖北-荆州)	Wuhan College of Arts and Sciences	Medicine	First-year	Female	Countryside	Smartphone	WIFI	Neutral	Neutral	Agree	Agree	Neutral	Agree	Neutral	Agree	Agree	Agree	Agree	Neutral	Neutral	Agree	Neutral	Strongly disagree	Neutral	Agree	Agree	Neutral	Agree	Neutral	效率不太高，有时候没有用 只能用电子版的书，这样没有纸子版的书好。	愿意，这样可以更好的学习。
558	2020/7/24 15:46:10	178sec	182.245.68.254(云南-昆明)	Wuhan College of Arts and Sciences	Medicine	First-year	Female	City	Tablet	WIFI	Strongly Agree	Strongly Agree	Agree	Agree	Neutral	Agree	Agree	Neutral	Disagree	Disagree	Neutral	Neutral	Disagree	Disagree	Neutral	Neutral	Neutral	Neutral	Neutral	Agree	Agree	Agree	很好	愿意，不枯燥
559	2020/7/24 15:46:20	439sec	43.227.137.35(湖北-武汉)	Wuhan College of Arts and Sciences	Science	Second-year	Male	Countryside	Computer (desktop/ laptop)	WIFI	Agree	Agree	Agree	Agree	Neutral	Neutral	Neutral	Neutral	Neutral	Neutral	Agree	Neutral	Agree	Neutral	Agree	Neutral	Agree	Agree	Neutral	Agree	Agree	Agree	老师们的教学基本都很到位，完全可以跟上进度，学习过程中没有遇到太大的困难。	愿意，线上教学虽然有弊端，但可以克服，让学习更加方便，不懂的地方能反复观看了解，很好。
560	2020/7/24 15:46:25	100sec	175.189.148.240(湖北-武汉)	Wuhan College of Arts and Sciences	Administration	First-year	Female	City	Smartphone	WIFI	Strongly Agree	Strongly Agree	Strongly Agree	Strongly Agree	Strongly Agree	Strongly Agree	Strongly Agree	Strongly Agree	Strongly Agree	Strongly Agree	Strongly Agree	Strongly Agree	Strongly Agree	Strongly Agree	Strongly Agree	Strongly Agree	Strongly Agree	Strongly Agree	Strongly Agree	Strongly Agree	Strongly Agree	Strongly Agree	挺好的，没什么困难。	不愿意，教室里上课学习效率比较高。
561	2020/7/24 15:46:30	61sec	117.157.109.70(甘肃-兰州)	Wuhan College of Arts and Sciences	Law	First-year	Male	City	Computer (desktop/ laptop)	WIFI	Strongly Agree	Strongly Agree	Strongly Agree	Agree	Agree	Strongly Agree	Agree	Neutral	Agree	Agree	Strongly Agree	Agree	Agree	Agree	Strongly Agree	Agree	Agree	Strongly Agree	Agree	Agree	Strongly Agree	Agree	无	无
562	2020/7/24 15:46:34	80sec	117.154.98.86(湖北-武汉)	Wuhan College of Arts and Sciences	Law	First-year	Male	Countryside	Computer (desktop/ laptop)	WIFI	Agree	Agree	Agree	Agree	Agree	Agree	Agree	Agree	Agree	Agree	Agree	Agree	Agree	Agree	Agree	Agree	Agree	Agree	Agree	Agree	Agree	Agree	没有	愿意
563	2020/7/24 15:46:35	176sec	101.46.1.0(安徽-合肥)	Wuhan College of Arts and Sciences	Medicine	Second-year	Female	Countryside	Computer (desktop/ laptop)	WIFI	Strongly Agree	Strongly Agree	Strongly Agree	Neutral	Neutral	Neutral	Neutral	Neutral	Neutral	Neutral	Neutral	Neutral	Neutral	Neutral	Neutral	Neutral	Neutral	Neutral	Neutral	Neutral	Neutral	Neutral	无	不愿意，效果不好
564	2020/7/24 15:46:45	128sec	111.173.192.130(湖北-随州)	Wuhan College of Arts and Sciences	Education	First-year	Female	City	Smartphone	WIFI	Agree	Agree	Agree	Neutral	Neutral	Neutral	Neutral	Neutral	Neutral	Neutral	Agree	Neutral	Agree	Neutral	Agree	Agree	Agree	Agree	Neutral	Agree	Agree	Agree	无	无
565	2020/7/24 15:46:47	155sec	119.103.99.49(湖北-武汉)	Wuhan College of Arts and Sciences	Education	Second-year	Female	Countryside	Smartphone	WIFI	Disagree	Neutral	Neutral	Neutral	Strongly disagree	Disagree	Disagree	Disagree	Disagree	Disagree	Neutral	Strongly disagree	Strongly disagree	Strongly disagree	Disagree	Disagree	Neutral	Neutral	Neutral	Disagree	Neutral	Neutral	线上英语教学以及学习进度很不理想	在课堂上学英语。
566	2020/7/24 15:47:07	95sec	119.103.180.75(湖北-武汉)	Jianghan University	Engineering	Second-year	Male	City	Smartphone	WIFI	Agree	Agree	Neutral	Neutral	Agree	Agree	Agree	Agree	Agree	Agree	Agree	Agree	Agree	Agree	Agree	Agree	Agree	Agree	Agree	Agree	Agree	Agree	我觉得很好，没有困难。	愿意，听从学校安排
567	2020/7/24 15:47:45	129sec	183.95.251.136(湖北-武汉)	Jianghan University	Economics	Second-year	Female	Countryside	Computer (desktop/ laptop)	WIFI	Strongly Agree	Agree	Strongly Agree	Strongly Agree	Agree	Agree	Agree	Agree	Agree	Agree	Neutral	Neutral	Agree	Agree	Neutral	Neutral	Agree	Agree	Neutral	Agree	Agree	Agree	无	愿意，挺好的
568	2020/7/24 15:47:47	274sec	118.79.162.192(山西-忻州)	Wuhan College of Arts and Sciences	Literature	First-year	Female	Countryside	Smartphone	3G/4G/5G	Disagree	Neutral	Strongly Agree	Neutral	Disagree	Neutral	Disagree	Disagree	Neutral	Neutral	Neutral	Neutral	Disagree	Neutral	Neutral	Neutral	Neutral	Neutral	Neutral	Neutral	Neutral	Neutral	网络又是不太稳定，有的软件必须要电脑才可以	不愿意，因为不方便
569	2020/7/24 15:47:57	119sec	106.117.68.223(河北-石家庄)	Wuhan College of Arts and Sciences	Administration	First-year	Female	City	Smartphone	WIFI	Agree	Agree	Agree	Neutral	Agree	Neutral	Neutral	Neutral	Neutral	Neutral	Neutral	Agree	Agree	Agree	Agree	Agree	Agree	Agree	Neutral	Neutral	Agree	Agree	无	愿意
570	2020/7/24 15:48:06	133sec	114.242.248.148(北京-北京)	China University of Geosciences (Wuhan)	Engineering	Second-year	Male	City	Computer (desktop/ laptop)	WIFI	Strongly Agree	Strongly Agree	Strongly Agree	Strongly Agree	Strongly Agree	Strongly Agree	Strongly Agree	Agree	Agree	Strongly Agree	Agree	Agree	Agree	Neutral	Strongly Agree	Strongly Agree	Agree	Agree	Strongly Agree	Agree	Strongly Agree	Strongly Agree	视频课 难以收到及时反馈	不愿意。效率低下，学不到东西。
571	2020/7/24 15:48:09	192sec	223.104.20.81(湖北-武汉)	Wuhan College of Arts and Sciences	Engineering	First-year	Male	Countryside	Smartphone	3G/4G/5G	Agree	Neutral	Neutral	Neutral	Agree	Agree	Agree	Agree	Agree	Agree	Agree	Agree	Agree	Agree	Agree	Agree	Agree	Agree	Agree	Agree	Agree	Agree	无	愿意，因为这样学习更高效
572	2020/7/24 15:48:21	285sec	113.56.195.225(湖北-襄阳)	Wuhan College of Arts and Sciences	Education	First-year	Female	City	Smartphone	WIFI	Agree	Neutral	Agree	Neutral	Strongly disagree	Neutral	Agree	Disagree	Disagree	Disagree	Neutral	Disagree	Disagree	Disagree	Disagree	Disagree	Neutral	Neutral	Neutral	Agree	Neutral	Neutral	网卡	混合
573	2020/7/24 15:48:33	124sec	180.90.33.190(湖北-武汉)	Wuhan College of Arts and Sciences	Engineering	First-year	Male	City	Smartphone	WIFI	Agree	Strongly disagree	Agree	Agree	Agree	Agree	Agree	Agree	Agree	Agree	Agree	Agree	Agree	Agree	Agree	Agree	Agree	Agree	Agree	Agree	Agree	Agree	无	无
574	2020/7/24 15:48:35	157sec	1.81.185.147(陕西-汉中)	Wuhan College of Arts and Sciences	Medicine	Second-year	Female	Countryside	Computer (desktop/ laptop)	WIFI	Agree	Agree	Agree	Agree	Neutral	Neutral	Neutral	Neutral	Neutral	Neutral	Neutral	Neutral	Neutral	Agree	Agree	Neutral	Neutral	Agree	Neutral	Agree	Agree	Agree	无	愿意
575	2020/7/24 15:48:58	258sec	117.150.110.211(湖北-十堰)	Wuhan College of Arts and Sciences	Economics	First-year	Male	City	Smartphone	WIFI	Agree	Agree	Agree	Neutral	Neutral	Neutral	Agree	Neutral	Neutral	Neutral	Agree	Neutral	Agree	Neutral	Neutral	Neutral	Agree	Neutral	Neutral	Agree	Agree	Neutral	设备不够齐全，网络有谁不够畅通。	愿意，有更大的兴趣。
576	2020/7/24 15:49:01	229sec	27.26.212.175(湖北-荆州)	Wuhan College of Arts and Sciences	Medicine	First-year	Female	Countryside	Smartphone	WIFI	Strongly Agree	Strongly Agree	Strongly Agree	Strongly Agree	Agree	Agree	Strongly Agree	Agree	Agree	Agree	Agree	Agree	Agree	Agree	Agree	Agree	Agree	Strongly Agree	Agree	Strongly Agree	Strongly Agree	Agree	无	可以
577	2020/7/24 15:49:07	106sec	171.82.235.46(湖北-武汉)	Wuhan College of Arts and Sciences	Engineering	First-year	Male	City	Computer (desktop/ laptop)	WIFI	Neutral	Neutral	Neutral	Neutral	Neutral	Neutral	Neutral	Neutral	Neutral	Neutral	Neutral	Neutral	Neutral	Neutral	Neutral	Agree	Neutral	Neutral	Disagree	Disagree	Disagree	Neutral	无	不愿意 因为这样达不到线下学习的效果
578	2020/7/24 15:49:05	281sec	171.82.129.44(湖北-武汉)	Wuhan College of Arts and Sciences	Science	First-year	Female	Countryside	Smartphone	WIFI	Strongly Agree	Strongly Agree	Strongly Agree	Agree	Agree	Strongly Agree	Agree	Agree	Agree	Neutral	Neutral	Agree	Neutral	Agree	Agree	Neutral	Neutral	Neutral	Agree	Agree	Agree	Neutral	好	好
579	2020/7/24 15:49:11	81sec	119.103.40.108(湖北-武汉)	Wuhan College of Arts and Sciences	Engineering	First-year	Male	Countryside	Smartphone	3G/4G/5G	Agree	Agree	Agree	Agree	Agree	Agree	Agree	Agree	Agree	Agree	Agree	Agree	Agree	Agree	Agree	Agree	Agree	Agree	Agree	Agree	Agree	Agree	听听力有点不方便	可以
580	2020/7/24 15:49:20	114sec	117.150.32.246(湖北-襄阳)	Jianghan University	Administration	Second-year	Female	City	Computer (desktop/ laptop)	WIFI	Agree	Agree	Agree	Agree	Agree	Agree	Agree	Neutral	Agree	Neutral	Disagree	Agree	Neutral	Disagree	Disagree	Agree	Agree	Neutral	Neutral	Agree	Agree	Agree	线上英语学习效率不高	中立吧，大学的英语学习关键还是靠自觉
581	2020/7/24 15:49:25	180sec	43.227.139.8(湖北-武汉)	Wuhan College of Arts and Sciences	Engineering	First-year	Female	Countryside	Smartphone	WIFI	Agree	Neutral	Strongly Agree	Agree	Agree	Agree	Strongly Agree	Agree	Neutral	Agree	Agree	Agree	Agree	Neutral	Neutral	Strongly Agree	Agree	Agree	Agree	Strongly Agree	Agree	Strongly Agree	没有什么看法 就是可能效率不高	不太愿意 效率不高
582	2020/7/24 15:49:26	317sec	182.126.133.121(河南-南阳)	Wuhan College of Arts and Sciences	Law	First-year	Male	City	Smartphone	WIFI	Neutral	Neutral	Agree	Neutral	Agree	Agree	Strongly Agree	Neutral	Neutral	Neutral	Agree	Neutral	Neutral	Neutral	Neutral	Neutral	Neutral	Agree	Disagree	Agree	Disagree	Agree	效果一般。困难:签到时间短，易错过	支持混合，线上线下结合形象生动
583	2020/7/24 15:49:28	117sec	171.82.221.5(湖北-武汉)	Wuhan College of Arts and Sciences	Administration	First-year	Female	City	Smartphone	3G/4G/5G	Agree	Agree	Agree	Neutral	Disagree	Disagree	Neutral	Disagree	Disagree	Disagree	Disagree	Disagree	Disagree	Disagree	Disagree	Neutral	Neutral	Neutral	Disagree	Disagree	Disagree	Disagree	效率太低	不太愿意，效果不太好
584	2020/7/24 15:49:47	156sec	113.56.161.36(湖北-宜昌)	Wuhan College of Arts and Sciences	Literature	First-year	Female	Countryside	Computer (desktop/ laptop)	Broadband	Agree	Agree	Agree	Agree	Agree	Agree	Agree	Neutral	Neutral	Neutral	Agree	Neutral	Neutral	Neutral	Neutral	Neutral	Agree	Neutral	Neutral	Agree	Agree	Agree	无	愿意，能更好的帮助我学习英语
585	2020/7/24 15:49:48	100sec	58.19.4.220(湖北-武汉)	Wuhan College of Arts and Sciences	Medicine	First-year	Male	Countryside	Smartphone	WIFI	Neutral	Neutral	Neutral	Neutral	Neutral	Neutral	Neutral	Neutral	Neutral	Neutral	Neutral	Neutral	Neutral	Neutral	Neutral	Neutral	Neutral	Neutral	Neutral	Neutral	Neutral	Neutral	无	无
586	2020/7/24 15:49:51	71sec	183.93.134.237(湖北-荆门)	Wuhan College of Arts and Sciences	Engineering	First-year	Male	City	Computer (desktop/ laptop)	WIFI	Agree	Agree	Agree	Agree	Agree	Agree	Agree	Agree	Agree	Agree	Agree	Agree	Neutral	Agree	Neutral	Agree	Neutral	Agree	Agree	Agree	Agree	Neutral	无	赞同
587	2020/7/24 15:49:55	106sec	223.104.145.105(江苏-苏州)	Wuhan College of Arts and Sciences	Literature	First-year	Female	City	Computer (desktop/ laptop)	WIFI	Strongly Agree	Strongly Agree	Strongly Agree	Strongly Agree	Strongly Agree	Agree	Strongly Agree	Agree	Agree	Neutral	Strongly Agree	Strongly Agree	Neutral	Agree	Neutral	Agree	Strongly Agree	Strongly Agree	Strongly Agree	Strongly Agree	Strongly Agree	Strongly Agree	。	。
588	2020/7/24 15:50:01	74sec	113.57.182.227(湖北-武汉)	Wuhan College of Arts and Sciences	Education	Second-year	Male	Countryside	Smartphone	3G/4G/5G	Disagree	Neutral	Neutral	Agree	Neutral	Agree	Strongly Agree	Neutral	Agree	Neutral	Agree	Strongly Agree	Neutral	Agree	Strongly Agree	Neutral	Agree	Strongly Agree	Neutral	Agree	Strongly Agree	Agree	无	愿意
589	2020/7/24 15:50:05	283sec	117.151.95.15(湖北-武汉)	Wuhan College of Arts and Sciences	Engineering	First-year	Male	City	Smartphone	WIFI	Strongly Agree	Strongly Agree	Strongly Agree	Agree	Agree	Agree	Strongly Agree	Neutral	Neutral	Neutral	Neutral	Agree	Strongly Agree	Disagree	Neutral	Strongly disagree	Agree	Agree	Neutral	Agree	Agree	Strongly Agree	感觉互动较少，老师无法很好的利用互动过程了解大部分人的学习情况	不愿意，周围诱惑太多无法专心去听讲
590	2020/7/24 15:50:10	254sec	117.136.23.74(湖北-武汉)	Wuhan College of Arts and Sciences	Education	First-year	Female	Countryside	Smartphone	3G/4G/5G	Neutral	Neutral	Neutral	Neutral	Strongly disagree	Neutral	Agree	Disagree	Disagree	Disagree	Agree	Neutral	Agree	Disagree	Disagree	Disagree	Agree	Disagree	Agree	Agree	Agree	Neutral	线上课程效率不高	不愿意 感觉线上教学的学习方式效率不高，外界的影响因素较多
591	2020/7/24 15:50:25	133sec	120.230.102.7(广东-广州)	Wuhan College of Arts and Sciences	Education	First-year	Female	Countryside	Smartphone	WIFI	Agree	Strongly Agree	Agree	Agree	Disagree	Disagree	Strongly Agree	Neutral	Neutral	Disagree	Neutral	Neutral	Neutral	Neutral	Neutral	Neutral	Agree	Agree	Agree	Strongly Agree	Neutral	Agree	进度自己掌握不好	不愿意，喜欢课堂教学
592	2020/7/24 15:50:27	174sec	117.136.72.119(云南-昆明)	Wuhan College of Arts and Sciences	Medicine	Second-year	Female	City	Smartphone	3G/4G/5G	Neutral	Neutral	Neutral	Neutral	Neutral	Disagree	Neutral	Disagree	Neutral	Neutral	Agree	Agree	Neutral	Agree	Agree	Agree	Neutral	Neutral	Disagree	Neutral	Agree	Disagree	没有	不愿意
593	2020/7/24 15:50:27	147sec	106.117.99.30(河北-石家庄)	Wuhan College of Arts and Sciences	Law	First-year	Female	City	Computer (desktop/ laptop)	3G/4G/5G	Strongly Agree	Strongly Agree	Strongly Agree	Agree	Agree	Strongly Agree	Strongly Agree	Agree	Agree	Strongly Agree	Strongly Agree	Agree	Agree	Agree	Agree	Agree	Agree	Agree	Agree	Strongly Agree	Strongly Agree	Strongly Agree	基本可以正常上课，但是有的时候网络会卡顿，感觉没有线下上课效率高	愿意。可以将一部分课程放到线上让学生自学，这样也可以提高学生的自主学习能力。
594	2020/7/24 15:50:32	172sec	171.113.100.237(湖北-武汉)	Wuhan College of Arts and Sciences	Medicine	First-year	Female	Countryside	Computer (desktop/ laptop)	WIFI	Strongly Agree	Strongly Agree	Strongly Agree	Strongly Agree	Agree	Agree	Agree	Neutral	Neutral	Neutral	Agree	Agree	Agree	Neutral	Neutral	Agree	Neutral	Agree	Agree	Agree	Agree	Agree	暂时没有	不愿意
595	2020/7/24 15:50:41	84sec	36.101.246.221(海南-海口)	Wuhan Donghu University	Literature	Second-year	Female	Countryside	Computer (desktop/ laptop)	Broadband	Neutral	Neutral	Neutral	Neutral	Neutral	Neutral	Neutral	Neutral	Neutral	Neutral	Neutral	Neutral	Neutral	Neutral	Neutral	Neutral	Neutral	Neutral	Neutral	Neutral	Neutral	Neutral	无	无
596	2020/7/24 15:50:41	483sec	171.82.129.9(湖北-武汉)	Wuhan College of Arts and Sciences	Medicine	First-year	Female	City	Smartphone	WIFI	Neutral	Neutral	Agree	Agree	Disagree	Disagree	Neutral	Disagree	Disagree	Disagree	Neutral	Disagree	Neutral	Disagree	Disagree	Agree	Neutral	Agree	Neutral	Neutral	Neutral	Agree	无	愿意
597	2020/7/24 15:51:21	439sec	117.155.30.239(湖北-十堰)	Wuhan College of Arts and Sciences	Administration	First-year	Female	Countryside	Smartphone	WIFI	Strongly Agree	Strongly Agree	Strongly Agree	Strongly Agree	Strongly Agree	Strongly Agree	Strongly Agree	Strongly Agree	Strongly Agree	Strongly Agree	Strongly Agree	Strongly Agree	Strongly Agree	Strongly Agree	Strongly Agree	Strongly Agree	Strongly Agree	Agree	Agree	Agree	Agree	Agree	线上英语课讲解很清晰，让学生充分参与课堂， 不懂就问，一对一讲解。可能会遇到网卡问题，	愿意，因为这种模式可以很好的调动学生的积极性，也可以帮助学生解决问题。
598	2020/7/24 15:51:42	155sec	27.18.64.52(湖北-武汉)	Wuhan College of Arts and Sciences	Administration	First-year	Male	City	Smartphone	WIFI	Agree	Agree	Agree	Agree	Neutral	Agree	Agree	Neutral	Neutral	Neutral	Neutral	Neutral	Neutral	Neutral	Neutral	Neutral	Neutral	Neutral	Neutral	Neutral	Neutral	Neutral	无	一般
599	2020/7/24 15:51:50	98sec	183.93.180.86(湖北-孝感)	Wuhan College of Arts and Sciences	Medicine	First-year	Female	City	Computer (desktop/ laptop)	3G/4G/5G	Agree	Agree	Agree	Agree	Agree	Agree	Agree	Neutral	Neutral	Neutral	Neutral	Neutral	Neutral	Neutral	Neutral	Neutral	Neutral	Neutral	Neutral	Neutral	Neutral	Neutral	没有	线下吧
600	2020/7/24 15:51:55	172sec	112.122.153.160(安徽-宿州)	Wuhan College of Arts and Sciences	Medicine	First-year	Female	City	Computer (desktop/ laptop)	WIFI	Agree	Agree	Agree	Agree	Neutral	Agree	Agree	Neutral	Agree	Agree	Agree	Neutral	Neutral	Agree	Agree	Agree	Agree	Agree	Agree	Agree	Agree	Agree	线上学习的效果不好，受网络限制	不愿意。效果不好
601	2020/7/24 15:52:10	527sec	171.82.188.120(湖北-武汉)	Wuhan College of Arts and Sciences	Literature	First-year	Female	City	Computer (desktop/ laptop)	WIFI	Agree	Agree	Agree	Neutral	Agree	Agree	Agree	Neutral	Agree	Agree	Agree	Neutral	Agree	Agree	Agree	Agree	Agree	Agree	Agree	Agree	Agree	Agree	分享教学资源较为方便，教学内容比较丰富，但是在线教学管理监督学生不方便，开展教学互动，网络也不太稳定。	愿意，充分利用各种方式。为了教学效果好，没用上的就用。
602	2020/7/24 15:52:11	170sec	111.176.154.235(湖北-宜昌)	Wuhan College of Arts and Sciences	Education	First-year	Female	Countryside	Smartphone	WIFI	Agree	Agree	Strongly Agree	Neutral	Neutral	Neutral	Neutral	Strongly disagree	Strongly disagree	Strongly disagree	Strongly disagree	Neutral	Neutral	Disagree	Disagree	Disagree	Agree	Neutral	Neutral	Neutral	Neutral	Neutral	有时候网络问题，影响听课	都行
603	2020/7/24 15:52:25	180sec	112.17.240.184(浙江-杭州)	Wuhan College of Arts and Sciences	Medicine	First-year	Female	Countryside	Smartphone	WIFI	Agree	Agree	Agree	Neutral	Neutral	Agree	Agree	Neutral	Neutral	Neutral	Agree	Neutral	Neutral	Neutral	Neutral	Agree	Agree	Agree	Agree	Neutral	Agree	Neutral	没有书，经常盯着手机看会导致眼睛酸疼，学习时间不能坚持太久	可能会愿意叭
604	2020/7/24 15:52:45	218sec	111.47.185.12(湖北-黄冈)	Wuhan College of Arts and Sciences	Medicine	First-year	Female	City	Smartphone	3G/4G/5G	Neutral	Neutral	Disagree	Disagree	Disagree	Strongly Agree	Strongly Agree	Strongly disagree	Neutral	Neutral	Disagree	Neutral	Agree	Disagree	Neutral	Neutral	Agree	Neutral	Agree	Agree	Agree	Agree	不是学校里一对一的课程 效率低	不愿意，比较麻烦而且效率低
605	2020/7/24 15:52:48	144sec	103.98.241.60(湖北-武汉)	Wuhan College of Arts and Sciences	Medicine	Second-year	Male	Countryside	Smartphone	WIFI	Neutral	Neutral	Neutral	Neutral	Neutral	Neutral	Neutral	Neutral	Neutral	Neutral	Neutral	Neutral	Neutral	Neutral	Neutral	Neutral	Neutral	Neutral	Neutral	Neutral	Neutral	Neutral	没有什么困难	都可以接受
606	2020/7/24 15:52:52	120sec	49.78.145.3(江苏-南京)	Wuhan College of Arts and Sciences	Literature	First-year	Female	Countryside	Smartphone	WIFI	Agree	Agree	Agree	Agree	Agree	Agree	Agree	Agree	Agree	Agree	Agree	Agree	Agree	Agree	Agree	Agree	Agree	Agree	Agree	Agree	Agree	Agree	无	愿意
607	2020/7/24 15:53:03	96sec	202.102.11.28(江苏-盐城)	Wuhan College of Arts and Sciences	Engineering	First-year	Male	Countryside	Smartphone	WIFI	Strongly disagree	Agree	Agree	Agree	Agree	Strongly disagree	Neutral	Neutral	Neutral	Neutral	Neutral	Neutral	Neutral	Neutral	Agree	Agree	Agree	Agree	Agree	Agree	Agree	Agree	没有	愿意
608	2020/7/24 15:53:09	184sec	106.17.215.47(湖南-长沙)	Wuhan College of Arts and Sciences	Administration	First-year	Male	Countryside	Smartphone	WIFI	Neutral	Neutral	Neutral	Neutral	Neutral	Neutral	Agree	Neutral	Agree	Neutral	Neutral	Agree	Neutral	Agree	Neutral	Agree	Agree	Agree	Disagree	Agree	Agree	Neutral	无	无
609	2020/7/24 15:53:18	72sec	117.153.170.69(湖北-恩施)	Wuhan College of Arts and Sciences	Law	First-year	Male	Countryside	Smartphone	3G/4G/5G	Strongly Agree	Strongly Agree	Strongly Agree	Strongly Agree	Strongly Agree	Strongly Agree	Strongly Agree	Strongly Agree	Strongly Agree	Strongly Agree	Strongly Agree	Strongly Agree	Strongly Agree	Strongly Agree	Strongly Agree	Strongly Agree	Strongly Agree	Strongly Agree	Strongly Agree	Strongly Agree	Strongly Agree	Strongly Agree	没有	会，因为这样方便
610	2020/7/24 15:53:39	137sec	221.233.131.219(湖北-黄石)	Wuhan College of Arts and Sciences	Engineering	First-year	Male	City	Computer (desktop/ laptop)	WIFI	Strongly disagree	Strongly disagree	Strongly disagree	Strongly disagree	Strongly disagree	Strongly disagree	Strongly disagree	Strongly disagree	Strongly disagree	Strongly disagree	Strongly disagree	Strongly disagree	Strongly disagree	Disagree	Strongly disagree	Disagree	Strongly disagree	Strongly disagree	Strongly disagree	Strongly disagree	Strongly disagree	Strongly disagree	对语法方面的掌握还要加深	愿意，这样能加深印象并且提高兴趣
611	2020/7/24 15:53:45	83sec	111.60.6.196(湖北-武汉)	Wuhan College of Arts and Sciences	Science	First-year	Male	City	Computer (desktop/ laptop)	WIFI	Strongly Agree	Strongly Agree	Strongly Agree	Strongly Agree	Agree	Strongly Agree	Strongly Agree	Agree	Strongly Agree	Strongly Agree	Strongly Agree	Strongly Agree	Strongly Agree	Strongly Agree	Strongly Agree	Strongly Agree	Strongly Agree	Strongly Agree	Strongly Agree	Strongly Agree	Strongly Agree	Strongly Agree	还好吧	不愿意，网课效率太低了
612	2020/7/24 15:53:56	78sec	117.152.236.69(湖北-荆门)	Wuhan College of Arts and Sciences	Science	First-year	Female	City	Smartphone	WIFI	Neutral	Neutral	Neutral	Neutral	Neutral	Neutral	Neutral	Neutral	Neutral	Neutral	Neutral	Neutral	Neutral	Neutral	Neutral	Neutral	Neutral	Neutral	Neutral	Neutral	Neutral	Neutral	无	无
613	2020/7/24 15:54:42	110sec	27.18.171.255(湖北-武汉)	Wuhan College of Arts and Sciences	Science	First-year	Female	Countryside	Smartphone	WIFI	Strongly Agree	Strongly Agree	Strongly Agree	Strongly Agree	Neutral	Neutral	Agree	Disagree	Neutral	Neutral	Neutral	Neutral	Neutral	Neutral	Neutral	Neutral	Agree	Agree	Agree	Agree	Agree	Agree	效率不高	不愿意
614	2020/7/24 15:54:42	128sec	36.102.29.172(内蒙古-呼和浩特)	Wuhan College of Arts and Sciences	Science	First-year	Female	City	Computer (desktop/ laptop)	WIFI	Strongly Agree	Strongly Agree	Strongly Agree	Strongly Agree	Strongly Agree	Strongly Agree	Strongly Agree	Strongly Agree	Strongly Agree	Strongly Agree	Strongly Agree	Strongly Agree	Strongly Agree	Strongly Agree	Strongly Agree	Strongly Agree	Strongly Agree	Strongly Agree	Strongly Agree	Strongly Agree	Strongly Agree	Strongly Agree	互动形式较线下略有不便	愿意 线上拥有更多的学习自主权和更丰富对资料信息 如果再结合老师，线下的互动有助于英语学习
615	2020/7/24 15:54:53	177sec	203.168.26.106(广东-广州)	Wuhan College of Arts and Sciences	Administration	First-year	Female	Countryside	Computer (desktop/ laptop)	WIFI	Strongly Agree	Strongly Agree	Strongly Agree	Agree	Agree	Strongly Agree	Agree	Neutral	Neutral	Agree	Strongly Agree	Neutral	Agree	Strongly Agree	Agree	Agree	Strongly Agree	Agree	Strongly Agree	Agree	Strongly Agree	Agree	口语方面存在问题	不太喜欢，喜欢课堂学习英语。
616	2020/7/24 15:54:54	91sec	119.103.96.137(湖北-武汉)	Wuhan College of Arts and Sciences	Education	First-year	Female	City	Smartphone	3G/4G/5G	Neutral	Neutral	Neutral	Disagree	Disagree	Neutral	Neutral	Strongly disagree	Strongly disagree	Strongly disagree	Strongly disagree	Strongly disagree	Strongly disagree	Strongly disagree	Strongly disagree	Strongly disagree	Strongly disagree	Strongly disagree	Strongly disagree	Strongly disagree	Strongly disagree	Strongly disagree	自律难	不愿意
617	2020/7/24 15:54:59	130sec	111.60.114.254(湖北-武汉)	Wuhan College of Arts and Sciences	Education	First-year	Female	City	Tablet	WIFI	Agree	Agree	Agree	Agree	Agree	Neutral	Agree	Neutral	Agree	Agree	Agree	Neutral	Agree	Agree	Agree	Agree	Agree	Agree	Neutral	Neutral	Neutral	Agree	i无	不愿意
618	2020/7/24 15:55:03	89sec	27.226.147.106(甘肃-武威)	Wuhan College of Arts and Sciences	Engineering	First-year	Male	Countryside	Smartphone	WIFI	Neutral	Agree	Agree	Disagree	Neutral	Agree	Disagree	Agree	Disagree	Disagree	Neutral	Neutral	Agree	Disagree	Agree	Disagree	Agree	Disagree	Agree	Agree	Disagree	Disagree	无	不愿意
619	2020/7/24 15:55:04	92sec	117.155.142.52(湖北-鄂州)	Wuhan College of Arts and Sciences	Medicine	Second-year	Female	City	Computer (desktop/ laptop)	WIFI	Agree	Agree	Agree	Agree	Neutral	Neutral	Neutral	Neutral	Neutral	Agree	Agree	Neutral	Neutral	Neutral	Neutral	Neutral	Neutral	Neutral	Neutral	Neutral	Neutral	Neutral	遗忘任务	不愿意，太过主观，怯与老师沟通
620	2020/7/24 15:55:08	133sec	183.95.66.45(湖北-武汉)	Jianghan University	Literature	Second-year	Female	City	Smartphone	WIFI	Neutral	Neutral	Neutral	Disagree	Disagree	Neutral	Disagree	Disagree	Disagree	Disagree	Disagree	Disagree	Disagree	Disagree	Neutral	Neutral	Neutral	Neutral	Neutral	Neutral	Disagree	Disagree	电子版更难以做笔记和阅读	混合式更好，课堂为主，在线为辅，在线教学影响因素很多，感觉效率很低
621	2020/7/24 15:55:18	125sec	113.109.204.130(广东-广州)	Wuhan College of Arts and Sciences	Education	First-year	Female	Countryside	Computer (desktop/ laptop)	WIFI	Neutral	Neutral	Agree	Disagree	Neutral	Neutral	Neutral	Disagree	Disagree	Disagree	Strongly disagree	Neutral	Neutral	Disagree	Disagree	Agree	Agree	Neutral	Disagree	Disagree	Disagree	Disagree	不能很好的锻炼口语	不愿意
622	2020/7/24 15:55:24	65sec	117.151.68.192(湖北-武汉)	Wuhan College of Arts and Sciences	Law	First-year	Female	City	Computer (desktop/ laptop)	Broadband	Strongly Agree	Strongly Agree	Strongly Agree	Strongly Agree	Strongly Agree	Strongly Agree	Strongly Agree	Strongly Agree	Strongly Agree	Strongly Agree	Strongly Agree	Strongly Agree	Strongly Agree	Strongly Agree	Strongly Agree	Strongly Agree	Strongly Agree	Strongly Agree	Strongly Agree	Strongly Agree	Strongly Agree	Strongly Agree	挺好的，就是练习有点难写	可以，因为网上题目也不错的
623	2020/7/24 15:55:42	117sec	27.23.109.209(湖北-孝感)	Wuhan College of Arts and Sciences	Literature	Second-year	Female	Countryside	Computer (desktop/ laptop)	Broadband	Agree	Agree	Strongly Agree	Agree	Agree	Agree	Agree	Neutral	Agree	Agree	Agree	Agree	Agree	Agree	Agree	Agree	Agree	Agree	Agree	Agree	Agree	Agree	自制力	愿意，方便快捷
624	2020/7/24 15:55:56	190sec	183.95.251.145(湖北-武汉)	Wuhan College of Arts and Sciences	Economics	Second-year	Male	City	Smartphone	3G/4G/5G	Strongly Agree	Strongly Agree	Strongly Agree	Strongly Agree	Strongly Agree	Agree	Strongly Agree	Strongly Agree	Strongly Agree	Strongly Agree	Strongly Agree	Strongly Agree	Strongly Agree	Strongly Agree	Strongly Agree	Strongly Agree	Strongly Agree	Strongly Agree	Strongly Agree	Strongly Agree	Strongly Agree	Strongly Agree	没什么看法，觉得很好	愿意，可以学习的更全面一点
625	2020/7/24 15:55:57	82sec	111.58.187.97(广西-来宾)	Wuhan College of Arts and Sciences	Science	First-year	Male	City	Computer (desktop/ laptop)	WIFI	Agree	Neutral	Disagree	Agree	Agree	Disagree	Disagree	Neutral	Neutral	Agree	Disagree	Agree	Disagree	Agree	Disagree	Agree	Neutral	Neutral	Disagree	Agree	Agree	Neutral	无	无
626	2020/7/24 15:56:09	102sec	183.92.78.10(湖北-十堰)	Wuhan College of Arts and Sciences	Administration	Second-year	Female	Countryside	Smartphone	3G/4G/5G	Agree	Agree	Agree	Neutral	Agree	Agree	Agree	Agree	Agree	Agree	Agree	Neutral	Agree	Agree	Agree	Agree	Agree	Neutral	Neutral	Agree	Agree	Agree	网络卡顿	可以
627	2020/7/24 15:56:15	245sec	111.182.105.147(湖北-荆门)	Wuhan College of Arts and Sciences	Law	First-year	Male	Countryside	Smartphone	WIFI	Strongly Agree	Strongly Agree	Strongly Agree	Strongly Agree	Agree	Neutral	Agree	Agree	Strongly Agree	Strongly Agree	Strongly Agree	Agree	Agree	Agree	Agree	Agree	Strongly Agree	Strongly Agree	Agree	Neutral	Agree	Agree	我觉得挺好的。没有课本电子版的看得有点费眼睛。	还是更倾向于线下教学。
628	2020/7/24 15:56:14	96sec	223.104.17.207(黑龙江-哈尔滨)	Wuhan College of Arts and Sciences	Science	Second-year	Female	City	Smartphone	WIFI	Neutral	Neutral	Neutral	Neutral	Neutral	Neutral	Neutral	Neutral	Neutral	Neutral	Neutral	Neutral	Neutral	Neutral	Neutral	Neutral	Neutral	Neutral	Neutral	Neutral	Neutral	Neutral	网卡	不愿意，影响学习进度
629	2020/7/24 15:56:17	240sec	119.79.122.240(湖北-武汉)	Wuhan College of Arts and Sciences	Economics	First-year	Female	Countryside	Smartphone	WIFI	Agree	Agree	Agree	Neutral	Neutral	Neutral	Agree	Agree	Agree	Neutral	Agree	Neutral	Agree	Agree	Agree	Agree	Agree	Agree	Neutral	Neutral	Neutral	Neutral	网络问题	缓合式学习英语 赞同
630	2020/7/24 15:56:33	99sec	61.184.72.118(湖北-十堰)	Wuhan College of Arts and Sciences	Medicine	First-year	Female	City	Smartphone	WIFI	Agree	Agree	Agree	Agree	Agree	Agree	Agree	Agree	Agree	Agree	Agree	Agree	Agree	Agree	Agree	Agree	Agree	Agree	Agree	Agree	Agree	Agree	无	无
631	2020/7/24 15:56:36	75sec	171.115.145.124(湖北-恩施)	Wuhan College of Arts and Sciences	Law	First-year	Female	Countryside	Smartphone	WIFI	Agree	Agree	Agree	Agree	Agree	Agree	Strongly Agree	Neutral	Agree	Neutral	Agree	Agree	Agree	Agree	Neutral	Agree	Neutral	Agree	Neutral	Agree	Neutral	Agree	无	无
632	2020/7/24 15:56:58	476sec	119.103.246.211(湖北-武汉)	Wuhan College of Arts and Sciences	Engineering	First-year	Female	Countryside	Smartphone	WIFI	Agree	Agree	Agree	Neutral	Neutral	Neutral	Agree	Neutral	Neutral	Neutral	Agree	Neutral	Agree	Agree	Agree	Agree	Agree	Agree	Agree	Agree	Neutral	Neutral	我觉得相比于在线上学习英语课，我更喜欢在校上英语课，在家学习会让我很随意，没有在学校上课的紧迫感，我也不能很好的控制好自己在课堂上不分心，在家上课，我很容易就被外物得打扰，不能沉静下来	我可能更愿意混合式教学，就是课上讲的同时，能在网上讲知识点
633	2020/7/24 15:57:07	237sec	117.136.52.210(湖北-武汉)	Wuhan College of Arts and Sciences	Literature	Second-year	Female	Countryside	Computer (desktop/ laptop)	WIFI	Strongly Agree	Strongly Agree	Strongly Agree	Strongly Agree	Agree	Agree	Agree	Agree	Agree	Agree	Agree	Agree	Neutral	Agree	Agree	Agree	Agree	Strongly Agree	Neutral	Agree	Agree	Agree	无	我愿意
634	2020/7/24 15:57:22	165sec	183.95.248.224(湖北-武汉)	Wuhan College of Arts and Sciences	Medicine	Second-year	Female	Countryside	Smartphone	3G/4G/5G	Strongly Agree	Strongly Agree	Strongly Agree	Agree	Agree	Neutral	Neutral	Neutral	Neutral	Neutral	Neutral	Neutral	Neutral	Neutral	Neutral	Agree	Agree	Neutral	Neutral	Agree	Agree	Agree	没有面对面交流方便，	混合式学习可以，我觉得要充分利用网上英语资源
635	2020/7/24 15:57:29	173sec	112.96.133.10(广东-广州)	Wuhan College of Arts and Sciences	Art	Second-year	Female	City	Smartphone	WIFI	Agree	Agree	Agree	Agree	Agree	Agree	Agree	Neutral	Neutral	Agree	Neutral	Agree	Agree	Agree	Agree	Strongly Agree	Agree	Agree	Agree	Agree	Agree	Agree	四六级考试准备不够充分	愿意，因为我爱学英语，任何形式都可以
636	2020/7/24 15:57:54	184sec	183.95.251.38(湖北-武汉)	Wuhan College of Arts and Sciences	Art	Second-year	Female	Countryside	Computer (desktop/ laptop)	WIFI	Agree	Agree	Agree	Neutral	Neutral	Neutral	Neutral	Neutral	Neutral	Neutral	Neutral	Neutral	Neutral	Neutral	Neutral	Neutral	Neutral	Neutral	Neutral	Neutral	Neutral	Neutral	无	╳
637	2020/7/24 15:58:02	87sec	119.103.17.49(湖北-武汉)	Jianghan University	Administration	Second-year	Female	City	Computer (desktop/ laptop)	WIFI	Strongly Agree	Strongly Agree	Strongly Agree	Strongly Agree	Strongly Agree	Strongly Agree	Agree	Agree	Agree	Agree	Agree	Agree	Agree	Agree	Agree	Agree	Agree	Agree	Agree	Agree	Agree	Agree	没	不愿意 期待口语面对面交流
638	2020/7/24 15:58:11	558sec	113.78.166.165(广东-东莞)	Wuhan College of Arts and Sciences	Engineering	First-year	Male	City	Smartphone	WIFI	Agree	Agree	Agree	Agree	Agree	Agree	Agree	Neutral	Neutral	Neutral	Neutral	Neutral	Agree	Agree	Neutral	Neutral	Neutral	Neutral	Neutral	Agree	Neutral	Neutral	没什么看法，老师讲的大部分人都听得懂，但是想我这种基础比较差的就有些听不懂。	感觉可以以线下学习为主，线上学习为辅。这样学习更加方便。
639	2020/7/24 15:58:30	151sec	171.82.225.101(湖北-武汉)	Wuhan College of Arts and Sciences	Art	Second-year	Female	Countryside	Smartphone	WIFI	Neutral	Neutral	Neutral	Neutral	Neutral	Neutral	Neutral	Neutral	Neutral	Neutral	Neutral	Neutral	Neutral	Neutral	Neutral	Neutral	Neutral	Neutral	Neutral	Neutral	Neutral	Neutral	无	无
640	2020/7/24 15:58:41	379sec	122.191.225.106(湖北-十堰)	Wuhan College of Arts and Sciences	Education	First-year	Female	City	Smartphone	3G/4G/5G	Strongly Agree	Strongly Agree	Strongly Agree	Agree	Agree	Agree	Neutral	Neutral	Neutral	Agree	Agree	Neutral	Agree	Agree	Agree	Agree	Agree	Agree	Neutral	Neutral	Neutral	Neutral	主要通过教师在线直播和自学，没有线下上课好。	愿意混合式教学。因为线上学习的话，可以重复多次观看，随时随地都可以通过手机学习。而线下学习时间固定，比较有学习氛围，学的更好一些。
641	2020/7/24 15:58:39	68sec	61.136.180.122(湖北-黄冈)	Wuhan College of Arts and Sciences	Engineering	Second-year	Female	City	Smartphone	WIFI	Agree	Agree	Agree	Agree	Agree	Agree	Agree	Agree	Agree	Agree	Agree	Agree	Agree	Agree	Agree	Agree	Agree	Agree	Agree	Agree	Agree	Agree	无	无
642	2020/7/24 15:58:43	132sec	117.153.194.85(湖北-恩施)	Wuhan College of Arts and Sciences	Law	First-year	Female	Countryside	Computer (desktop/ laptop)	WIFI	Strongly Agree	Agree	Agree	Neutral	Neutral	Disagree	Neutral	Neutral	Neutral	Agree	Neutral	Agree	Agree	Neutral	Agree	Agree	Neutral	Neutral	Agree	Neutral	Agree	Agree	没有线下教学效率高。	愿意。带着开放的心态 去尝试
643	2020/7/24 15:58:47	212sec	183.93.3.69(湖北-恩施)	Wuhan College of Arts and Sciences	Art	First-year	Female	Countryside	Smartphone	3G/4G/5G	Agree	Agree	Agree	Neutral	Agree	Agree	Agree	Neutral	Neutral	Agree	Agree	Agree	Agree	Agree	Agree	Agree	Strongly Agree	Agree	Strongly Agree	Agree	Neutral	Agree	在农村信号不稳定	愿意，因为教学多元化有利于我们查阅资料
644	2020/7/24 15:58:49	264sec	117.136.81.78(湖北-武汉)	Wuhan College of Arts and Sciences	Education	Second-year	Female	Countryside	Smartphone	3G/4G/5G	Strongly Agree	Agree	Strongly Agree	Agree	Neutral	Neutral	Neutral	Agree	Agree	Agree	Agree	Neutral	Agree	Agree	Agree	Strongly Agree	Agree	Agree	Agree	Agree	Agree	Strongly Agree	感觉还可以，困难可能是掌握不够全面。	愿意，因为可以随时观看，以及重复看做笔记。
645	2020/7/24 15:58:52	327sec	117.153.194.198(湖北-恩施)	Wuhan College of Arts and Sciences	Education	First-year	Female	Countryside	Smartphone	3G/4G/5G	Neutral	Agree	Neutral	Disagree	Neutral	Neutral	Agree	Neutral	Neutral	Neutral	Agree	Neutral	Neutral	Agree	Neutral	Neutral	Neutral	Neutral	Disagree	Neutral	Neutral	Neutral	线上学习容易受地区网络的影响，经常感觉网卡	愿意，可以提前在网上学习课程，同时也有助于课后复习
646	2020/7/24 15:58:52	625sec	223.104.102.58(河北-邢台)	Wuhan College of Arts and Sciences	Law	First-year	Female	Countryside	Smartphone	Broadband	Agree	Strongly Agree	Strongly Agree	Neutral	Neutral	Neutral	Agree	Agree	Agree	Agree	Agree	Neutral	Agree	Agree	Agree	Strongly Agree	Agree	Agree	Agree	Agree	Agree	Agree	我认为本学期在线大学英语课程为疫情期间的大学生提供了很好的学习方式，但这期间也会遇到很多困难，比如网速太慢，软件操作困难等	将来我愿意以在线或混合式教学的方式学习大学英语，这种教学模式有利于激发学生的潜能，促进学生的自主学习，让学生更加有主动性。
647	2020/7/24 15:59:01	90sec	39.149.183.26(河南-平顶山)	Wuhan College of Arts and Sciences	Law	First-year	Female	Countryside	Smartphone	WIFI	Strongly Agree	Strongly Agree	Strongly Agree	Strongly Agree	Strongly Agree	Agree	Strongly Agree	Strongly Agree	Strongly Agree	Strongly Agree	Strongly Agree	Strongly Agree	Agree	Strongly Agree	Strongly Agree	Strongly Agree	Strongly Agree	Agree	Strongly Agree	Strongly Agree	Strongly Agree	Strongly Agree	没有	可以
648	2020/7/24 15:59:01	89sec	117.150.97.99(湖北-十堰)	Wuhan College of Arts and Sciences	Administration	First-year	Female	City	Smartphone	WIFI	Agree	Agree	Neutral	Agree	Neutral	Neutral	Agree	Neutral	Neutral	Neutral	Agree	Agree	Neutral	Neutral	Agree	Neutral	Neutral	Neutral	Agree	Neutral	Agree	Neutral	无	无
649	2020/7/24 15:59:04	81sec	119.103.114.213(湖北-武汉)	Wuhan College of Arts and Sciences	Economics	First-year	Male	City	Computer (desktop/ laptop)	Broadband	Strongly Agree	Strongly Agree	Strongly Agree	Strongly Agree	Strongly Agree	Strongly Agree	Strongly Agree	Strongly Agree	Strongly Agree	Strongly Agree	Strongly Agree	Strongly Agree	Strongly Agree	Strongly Agree	Strongly Agree	Strongly Agree	Strongly Agree	Strongly Agree	Strongly Agree	Strongly Agree	Strongly Agree	Strongly Agree	好	愿意
650	2020/7/24 15:59:06	98sec	111.60.241.138(湖北-荆州)	Wuhan College of Arts and Sciences	Engineering	Second-year	Male	City	Computer (desktop/ laptop)	WIFI	Strongly Agree	Strongly Agree	Strongly Agree	Strongly Agree	Strongly Agree	Strongly Agree	Strongly Agree	Strongly Agree	Strongly Agree	Strongly Agree	Strongly Agree	Strongly Agree	Strongly Agree	Strongly Agree	Strongly Agree	Strongly Agree	Strongly Agree	Strongly Agree	Strongly Agree	Strongly Agree	Strongly Agree	Strongly Agree	无	愿意
651	2020/7/24 15:59:09	66sec	223.104.27.224(甘肃-兰州)	Wuhan College of Arts and Sciences	Science	First-year	Female	City	Computer (desktop/ laptop)	WIFI	Disagree	Strongly disagree	Disagree	Strongly disagree	Disagree	Strongly disagree	Disagree	Disagree	Strongly disagree	Disagree	Strongly disagree	Disagree	Strongly disagree	Strongly disagree	Disagree	Strongly disagree	Disagree	Strongly disagree	Disagree	Strongly disagree	Disagree	Strongly disagree	很好	很好
652	2020/7/24 15:59:08	83sec	117.155.162.179(湖北-十堰)	Wuhan College of Arts and Sciences	Engineering	First-year	Male	City	Computer (desktop/ laptop)	Broadband	Agree	Agree	Agree	Agree	Agree	Agree	Agree	Agree	Agree	Agree	Agree	Agree	Agree	Agree	Agree	Agree	Agree	Agree	Agree	Agree	Agree	Agree	..	..
653	2020/7/24 15:59:28	105sec	122.97.179.220(江苏-南京)	Wuhan College of Arts and Sciences	Engineering	First-year	Female	Countryside	Computer (desktop/ laptop)	WIFI	Agree	Agree	Agree	Agree	Agree	Agree	Agree	Agree	Agree	Agree	Agree	Agree	Agree	Agree	Agree	Agree	Agree	Agree	Agree	Agree	Agree	Agree	很好	愿意
654	2020/7/24 15:59:35	125sec	171.82.111.100(湖北-武汉)	Wuhan College of Arts and Sciences	Education	First-year	Female	City	Computer (desktop/ laptop)	WIFI	Agree	Agree	Agree	Strongly Agree	Neutral	Agree	Agree	Agree	Agree	Strongly Agree	Agree	Neutral	Agree	Neutral	Neutral	Neutral	Agree	Agree	Agree	Agree	Agree	Agree	沟通比较麻烦以及不及时	不愿意，还是见面上课比较好
655	2020/7/24 15:59:39	97sec	113.247.98.121(湖南-长沙)	Wuhan College of Arts and Sciences	Engineering	First-year	Male	City	Tablet	WIFI	Strongly Agree	Strongly Agree	Strongly Agree	Strongly Agree	Strongly Agree	Strongly Agree	Strongly Agree	Strongly Agree	Strongly Agree	Strongly Agree	Strongly Agree	Strongly Agree	Strongly Agree	Strongly Agree	Strongly Agree	Strongly Agree	Strongly Agree	Strongly Agree	Strongly Agree	Strongly Agree	Strongly Agree	Strongly Agree	无	愿意
656	2020/7/24 15:59:48	127sec	218.26.55.218(山西-未知)	Wuhan College of Arts and Sciences	Art	First-year	Female	City	Computer (desktop/ laptop)	WIFI	Strongly Agree	Strongly Agree	Strongly Agree	Strongly Agree	Neutral	Strongly Agree	Strongly Agree	Strongly Agree	Agree	Agree	Agree	Disagree	Neutral	Neutral	Disagree	Neutral	Strongly Agree	Strongly Agree	Strongly Agree	Neutral	Strongly Agree	Neutral	挺好的	不愿意，线下还是好
657	2020/7/24 15:59:59	270sec	1.68.83.60(山西-太原)	Wuhan College of Arts and Sciences	Art	Second-year	Female	Countryside	Computer (desktop/ laptop)	WIFI	Agree	Agree	Agree	Agree	Agree	Agree	Agree	Disagree	Disagree	Disagree	Disagree	Neutral	Disagree	Disagree	Disagree	Disagree	Disagree	Disagree	Disagree	Disagree	Disagree	Disagree	无	愿意
658	2020/7/24 15:59:58	146sec	117.152.252.122(湖北-黄冈)	Wuhan College of Arts and Sciences	Engineering	First-year	Male	Countryside	Smartphone	WIFI	Agree	Agree	Agree	Agree	Agree	Agree	Agree	Strongly Agree	Strongly Agree	Strongly Agree	Strongly Agree	Strongly Agree	Strongly Agree	Neutral	Strongly Agree	Strongly Agree	Strongly Agree	Strongly Agree	Strongly Agree	Strongly Agree	Strongly Agree	Neutral	老师讲的很好 有些句子可以稍作分析	愿意 因为学英语很高效
659	2020/7/24 16:00:14	129sec	171.40.114.131(湖北-孝感)	Wuhan College of Arts and Sciences	Engineering	First-year	Female	City	Smartphone	WIFI	Strongly Agree	Strongly Agree	Strongly Agree	Neutral	Neutral	Agree	Agree	Neutral	Neutral	Neutral	Neutral	Neutral	Neutral	Neutral	Neutral	Neutral	Agree	Agree	Neutral	Agree	Agree	Agree	。	不愿意
660	2020/7/24 16:00:29	113sec	110.180.19.124(山西-阳泉)	Wuhan College of Arts and Sciences	Art	First-year	Female	City	Computer (desktop/ laptop)	WIFI	Agree	Agree	Agree	Agree	Agree	Agree	Agree	Agree	Agree	Agree	Agree	Agree	Agree	Agree	Agree	Agree	Agree	Agree	Agree	Agree	Agree	Agree	无	无
661	2020/7/24 16:00:35	67sec	171.82.12.30(湖北-武汉)	Wuhan College of Arts and Sciences	Law	First-year	Male	City	Computer (desktop/ laptop)	3G/4G/5G	Agree	Agree	Agree	Agree	Agree	Agree	Agree	Agree	Agree	Agree	Agree	Agree	Agree	Agree	Agree	Agree	Agree	Agree	Agree	Agree	Agree	Agree	无	希望混合 这样不会很乏味
662	2020/7/24 16:00:35	70sec	119.36.22.108(湖北-荆州)	Wuhan College of Arts and Sciences	Science	First-year	Male	City	Computer (desktop/ laptop)	Broadband	Strongly Agree	Strongly Agree	Strongly Agree	Strongly Agree	Strongly Agree	Strongly Agree	Strongly Agree	Strongly Agree	Strongly Agree	Strongly Agree	Strongly Agree	Strongly Agree	Strongly Agree	Strongly Agree	Strongly Agree	Strongly Agree	Strongly Agree	Strongly Agree	Strongly Agree	Strongly Agree	Strongly Agree	Strongly Agree	互动不直观	愿意，这样更加有效率
663	2020/7/24 16:00:36	169sec	117.136.23.10(湖北-武汉)	Wuhan College of Arts and Sciences	Science	First-year	Female	City	Smartphone	3G/4G/5G	Strongly Agree	Strongly Agree	Strongly Agree	Strongly Agree	Neutral	Agree	Agree	Neutral	Neutral	Agree	Agree	Agree	Neutral	Disagree	Neutral	Agree	Agree	Agree	Agree	Agree	Agree	Agree	没有	愿意
664	2020/7/24 16:00:46	481sec	223.104.93.31(北京-北京)	Wuhan College of Arts and Sciences	Medicine	First-year	Female	Countryside	Smartphone	WIFI	Strongly Agree	Strongly Agree	Strongly Agree	Agree	Neutral	Neutral	Agree	Neutral	Neutral	Neutral	Agree	Neutral	Neutral	Disagree	Neutral	Neutral	Agree	Agree	Neutral	Agree	Agree	Agree	没有老师的监督自制力相对以往有所下降	混合式教学。 因为这样相互结合，能获得更多的学习资源。
665	2020/7/24 16:00:51	285sec	223.104.22.146(广西-南宁)	Wuhan College of Arts and Sciences	Administration	First-year	Female	Countryside	Smartphone	WIFI	Neutral	Disagree	Neutral	Agree	Neutral	Neutral	Agree	Neutral	Neutral	Neutral	Agree	Neutral	Neutral	Agree	Neutral	Neutral	Agree	Neutral	Neutral	Neutral	Neutral	Neutral	手机上看课本还有上课有点不方便	愿意，可以更加深层次了解课文
666	2020/7/24 16:00:55	128sec	113.57.244.27(湖北-武汉)	Wuhan College of Arts and Sciences	Administration	First-year	Female	City	Computer (desktop/ laptop)	WIFI	Strongly Agree	Strongly Agree	Strongly Agree	Strongly Agree	Strongly Agree	Strongly Agree	Strongly Agree	Strongly Agree	Strongly Agree	Strongly Agree	Strongly Agree	Strongly Agree	Strongly Agree	Strongly Agree	Strongly Agree	Strongly Agree	Strongly Agree	Strongly Agree	Strongly Agree	Strongly Agree	Strongly Agree	Strongly Agree	没有面对面的时候效率高	愿意。线上教学方便我课后复习。
667	2020/7/24 16:00:53	192sec	42.227.199.138(河南-信阳)	Wuhan College of Arts and Sciences	Administration	First-year	Female	Countryside	Computer (desktop/ laptop)	WIFI	Agree	Strongly Agree	Agree	Agree	Agree	Agree	Agree	Neutral	Neutral	Agree	Agree	Agree	Agree	Agree	Agree	Agree	Agree	Agree	Agree	Agree	Strongly Agree	Strongly Agree	没有书本，不能很好的预习复习，理解课文，记忆单词	混合式教学
668	2020/7/24 16:01:00	151sec	106.61.60.190(云南-昆明)	Jianghan University	Medicine	Second-year	Female	City	Smartphone	Broadband	Strongly Agree	Strongly Agree	Strongly Agree	Agree	Agree	Neutral	Agree	Agree	Agree	Agree	Agree	Agree	Agree	Agree	Neutral	Agree	Agree	Agree	Agree	Agree	Agree	Agree	月份中后期网络不好	愿意，时间方便
669	2020/7/24 16:01:03	160sec	223.104.94.224(贵州-贵阳)	Wuhan College of Arts and Sciences	Engineering	Second-year	Male	City	Smartphone	WIFI	Agree	Agree	Agree	Agree	Agree	Agree	Agree	Agree	Agree	Agree	Agree	Agree	Agree	Agree	Agree	Agree	Agree	Agree	Agree	Agree	Agree	Agree	好的	愿意
670	2020/7/24 16:01:11	121sec	117.136.81.200(湖北-武汉)	Wuhan College of Arts and Sciences	Medicine	First-year	Male	Countryside	Smartphone	WIFI	Agree	Agree	Agree	Agree	Neutral	Neutral	Neutral	Disagree	Disagree	Disagree	Disagree	Disagree	Disagree	Neutral	Disagree	Disagree	Agree	Neutral	Neutral	Neutral	Neutral	Disagree	英语学不进去	还好
671	2020/7/24 16:01:13	112sec	27.21.159.13(湖北-宜昌)	Wuhan College of Arts and Sciences	Art	Second-year	Female	Countryside	Computer (desktop/ laptop)	3G/4G/5G	Neutral	Neutral	Agree	Neutral	Neutral	Neutral	Neutral	Agree	Neutral	Neutral	Neutral	Neutral	Neutral	Neutral	Neutral	Agree	Agree	Neutral	Neutral	Neutral	Neutral	Neutral	主要是网络的问题	愿意
672	2020/7/24 16:01:17	135sec	183.199.192.134(河北-邯郸)	Wuhan College of Arts and Sciences	Science	First-year	Female	Countryside	Smartphone	WIFI	Neutral	Neutral	Neutral	Neutral	Neutral	Neutral	Neutral	Neutral	Neutral	Neutral	Neutral	Neutral	Neutral	Neutral	Neutral	Neutral	Neutral	Neutral	Neutral	Neutral	Neutral	Neutral	无	愿意，教学方式更多元化，是一种新时代方式
673	2020/7/24 16:01:19	148sec	171.82.12.162(湖北-武汉)	Wuhan College of Arts and Sciences	Science	Second-year	Male	Countryside	Smartphone	3G/4G/5G	Agree	Agree	Neutral	Neutral	Neutral	Neutral	Agree	Neutral	Neutral	Agree	Agree	Neutral	Neutral	Neutral	Agree	Neutral	Agree	Agree	Agree	Agree	Agree	Neutral	第一网络有问题，第二就是自己的自觉性有点差	我还是希望课堂上学习，因为面对面总会比较方便一点
674	2020/7/24 16:01:28	238sec	27.189.83.229(河北-廊坊)	Wuhan College of Arts and Sciences	Administration	Second-year	Female	City	Computer (desktop/ laptop)	WIFI	Agree	Neutral	Agree	Agree	Disagree	Agree	Agree	Neutral	Neutral	Neutral	Disagree	Neutral	Neutral	Neutral	Neutral	Neutral	Agree	Agree	Agree	Agree	Agree	Agree	没有学习效率	不愿意 线上太虚拟 不能很好的把握知识 很多漏洞 有些问题解决不了
675	2020/7/24 16:01:36	94sec	183.92.250.16(湖北-随州)	Wuhan College of Arts and Sciences	Administration	First-year	Female	Countryside	Smartphone	3G/4G/5G	Neutral	Neutral	Disagree	Disagree	Neutral	Neutral	Neutral	Neutral	Neutral	Neutral	Neutral	Neutral	Neutral	Neutral	Neutral	Neutral	Neutral	Neutral	Neutral	Neutral	Neutral	Neutral	无	无
676	2020/7/24 16:01:34	227sec	223.104.96.229(贵州-贵阳)	Wuhan College of Arts and Sciences	Administration	First-year	Male	Countryside	Smartphone	3G/4G/5G	Agree	Agree	Agree	Agree	Agree	Agree	Agree	Neutral	Agree	Neutral	Neutral	Agree	Agree	Agree	Agree	Agree	Agree	Agree	Agree	Agree	Agree	Agree	效果虽然没有线下好，但也能比较满意。	愿意，多方面的教学也能扩充一定的知识量。
677	2020/7/24 16:01:42	139sec	43.227.139.207(湖北-武汉)	Wuhan College of Arts and Sciences	Science	First-year	Male	City	Smartphone	WIFI	Agree	Agree	Agree	Agree	Agree	Agree	Agree	Neutral	Neutral	Neutral	Neutral	Neutral	Agree	Agree	Agree	Agree	Agree	Agree	Neutral	Agree	Agree	Agree	暂时没有	不愿意 不方便
678	2020/7/24 16:02:20	86sec	220.195.69.156(内蒙古-通辽)	Wuhan College of Arts and Sciences	Education	First-year	Female	City	Computer (desktop/ laptop)	WIFI	Neutral	Neutral	Neutral	Agree	Neutral	Agree	Agree	Neutral	Agree	Neutral	Agree	Neutral	Neutral	Agree	Neutral	Agree	Neutral	Agree	Agree	Neutral	Agree	Agree	没有	愿意
679	2020/7/24 16:02:24	96sec	117.136.52.69(湖北-武汉)	Wuhan College of Arts and Sciences	Engineering	First-year	Female	City	Smartphone	WIFI	Agree	Agree	Agree	Agree	Agree	Agree	Agree	Agree	Agree	Agree	Agree	Agree	Agree	Agree	Agree	Agree	Agree	Agree	Agree	Agree	Agree	Agree	无	愿意
680	2020/7/24 16:02:33	284sec	183.93.57.16(湖北-咸宁)	Wuhan College of Arts and Sciences	Administration	First-year	Female	City	Smartphone	WIFI	Neutral	Neutral	Strongly Agree	Neutral	Agree	Agree	Strongly Agree	Agree	Strongly Agree	Strongly Agree	Agree	Neutral	Agree	Strongly Agree	Agree	Agree	Agree	Strongly Agree	Strongly Agree	Agree	Agree	Agree	总体来说还不错 困难是没有纸质书 在线上阅读有些麻烦 而且不好做笔记	愿意 因为可以接受新事物而且从中也能学到东西
681	2020/7/24 16:02:38	113sec	117.136.52.67(湖北-武汉)	Wuhan College of Arts and Sciences	Economics	Second-year	Female	City	Smartphone	WIFI	Strongly Agree	Strongly Agree	Agree	Agree	Strongly Agree	Strongly Agree	Strongly Agree	Agree	Agree	Neutral	Neutral	Neutral	Agree	Agree	Agree	Agree	Agree	Agree	Agree	Strongly Agree	Strongly Agree	Strongly Agree	挺好吧	都行吧
682	2020/7/24 16:02:45	84sec	119.79.139.216(湖北-武汉)	Jianghan University	Economics	Second-year	Female	City	Computer (desktop/ laptop)	WIFI	Strongly Agree	Strongly Agree	Strongly Agree	Strongly Agree	Strongly Agree	Strongly Agree	Strongly Agree	Strongly Agree	Strongly Agree	Strongly Agree	Strongly Agree	Strongly Agree	Strongly Agree	Strongly Agree	Strongly Agree	Strongly Agree	Strongly Agree	Strongly Agree	Strongly Agree	Strongly Agree	Strongly Agree	Strongly Agree	没有	可以
683	2020/7/24 16:02:46	162sec	27.28.138.242(湖北-随州)	Wuhan College of Arts and Sciences	Law	Second-year	Female	City	Smartphone	WIFI	Agree	Agree	Agree	Agree	Neutral	Neutral	Neutral	Agree	Neutral	Neutral	Agree	Neutral	Agree	Neutral	Neutral	Neutral	Agree	Disagree	Neutral	Agree	Agree	Agree	老师和蔼一点 英语不好	无所谓
684	2020/7/24 16:02:54	76sec	211.161.241.77(上海-上海)	Wuhan College of Arts and Sciences	Engineering	First-year	Female	Countryside	Smartphone	3G/4G/5G	Neutral	Neutral	Neutral	Disagree	Neutral	Neutral	Neutral	Neutral	Neutral	Neutral	Neutral	Neutral	Neutral	Neutral	Neutral	Neutral	Neutral	Neutral	Neutral	Neutral	Neutral	Neutral	没什么	不愿意
685	2020/7/24 16:02:59	235sec	183.93.70.25(湖北-孝感)	Wuhan College of Arts and Sciences	Economics	First-year	Female	City	Smartphone	WIFI	Agree	Agree	Agree	Neutral	Neutral	Neutral	Disagree	Disagree	Disagree	Neutral	Neutral	Disagree	Neutral	Disagree	Disagree	Disagree	Neutral	Neutral	Disagree	Neutral	Disagree	Neutral	需要有计划不然容易分心与偷懒	一般
686	2020/7/24 16:03:22	117sec	171.82.186.241(湖北-武汉)	Wuhan Institute of Technology	Science	First-year	Male	City	Smartphone	WIFI	Neutral	Neutral	Agree	Agree	Neutral	Agree	Agree	Agree	Agree	Agree	Agree	Agree	Agree	Agree	Agree	Agree	Agree	Agree	Neutral	Agree	Agree	Agree	没有	还好吧
687	2020/7/24 16:03:36	272sec	183.93.5.183(湖北-恩施)	Wuhan College of Arts and Sciences	Law	First-year	Female	City	Computer (desktop/ laptop)	3G/4G/5G	Strongly Agree	Strongly Agree	Strongly Agree	Neutral	Strongly Agree	Neutral	Agree	Neutral	Neutral	Neutral	Neutral	Neutral	Agree	Neutral	Neutral	Neutral	Neutral	Neutral	Neutral	Neutral	Neutral	Neutral	挺好的，就是没有纸质课本不方便	愿意，因为这样线上线下的时间可以更好的利用
688	2020/7/24 16:03:54	104sec	223.104.20.119(湖北-武汉)	Wuhan College of Arts and Sciences	Administration	First-year	Female	City	Computer (desktop/ laptop)	WIFI	Strongly Agree	Strongly Agree	Strongly Agree	Agree	Strongly Agree	Strongly Agree	Strongly Agree	Agree	Agree	Agree	Neutral	Agree	Agree	Agree	Agree	Agree	Agree	Neutral	Neutral	Agree	Agree	Agree	挺好的	可以，线上方便回放
689	2020/7/24 16:04:05	98sec	113.57.246.26(湖北-武汉)	Wuhan College of Arts and Sciences	Administration	Second-year	Female	City	Smartphone	3G/4G/5G	Strongly disagree	Strongly disagree	Strongly disagree	Strongly disagree	Disagree	Neutral	Strongly disagree	Disagree	Disagree	Disagree	Strongly disagree	Disagree	Disagree	Disagree	Disagree	Disagree	Disagree	Disagree	Disagree	Disagree	Disagree	Disagree	挺好	不愿意
690	2020/7/24 16:04:13	146sec	122.190.210.163(湖北-宜昌)	Wuhan College of Arts and Sciences	Education	First-year	Female	Countryside	Smartphone	WIFI	Agree	Agree	Agree	Agree	Agree	Agree	Agree	Agree	Agree	Agree	Agree	Agree	Agree	Agree	Agree	Agree	Agree	Agree	Agree	Agree	Agree	Agree	还行	愿意
691	2020/7/24 16:04:18	62sec	171.82.165.153(湖北-武汉)	Jianghan University	Art	First-year	Female	City	Computer (desktop/ laptop)	WIFI	Strongly Agree	Strongly Agree	Strongly Agree	Strongly Agree	Strongly Agree	Strongly Agree	Strongly Agree	Strongly Agree	Strongly Agree	Strongly Agree	Strongly Agree	Strongly Agree	Strongly Agree	Strongly Agree	Strongly Agree	Strongly Agree	Strongly Agree	Strongly Agree	Strongly Agree	Strongly Agree	Strongly Agree	Strongly Agree	挺好的	愿意
692	2020/7/24 16:04:30	273sec	117.150.107.14(湖北-十堰)	Wuhan College of Arts and Sciences	Administration	First-year	Female	City	Computer (desktop/ laptop)	WIFI	Strongly Agree	Strongly Agree	Strongly Agree	Agree	Agree	Neutral	Neutral	Neutral	Neutral	Neutral	Neutral	Neutral	Neutral	Neutral	Neutral	Neutral	Agree	Neutral	Neutral	Agree	Neutral	Agree	重复作业使作业量增多 线上线下都有作业以及学习任务 花费时间太多	愿意 只要不重复作业 线上学习还是有一定效果的
693	2020/7/24 16:04:29	106sec	117.151.188.183(湖北-荆州)	Wuhan College of Arts and Sciences	Law	First-year	Female	Countryside	Smartphone	WIFI	Strongly Agree	Strongly Agree	Strongly Agree	Neutral	Neutral	Neutral	Neutral	Neutral	Neutral	Neutral	Neutral	Neutral	Neutral	Neutral	Neutral	Neutral	Neutral	Neutral	Neutral	Neutral	Neutral	Neutral	很好。	愿意。方便
694	2020/7/24 16:04:39	371sec	117.152.240.4(湖北-黄冈)	Wuhan College of Arts and Sciences	Literature	First-year	Female	Countryside	Smartphone	WIFI	Agree	Agree	Agree	Agree	Neutral	Agree	Neutral	Agree	Agree	Agree	Agree	Neutral	Agree	Neutral	Agree	Agree	Agree	Neutral	Agree	Agree	Agree	Neutral	线上学习能更好的与老师交流；困难就是在手机上做练习题不方便。	愿意，线下学习，线上巩固。
695	2020/7/24 16:05:11	248sec	113.57.182.60(湖北-武汉)	Wuhan College of Arts and Sciences	Engineering	Second-year	Male	City	Computer (desktop/ laptop)	WIFI	Agree	Agree	Agree	Agree	Neutral	Neutral	Agree	Neutral	Neutral	Agree	Agree	Agree	Agree	Agree	Neutral	Agree	Agree	Agree	Agree	Agree	Agree	Agree	还是没有在课堂学的好，网络和练习方面有困难	混合教学可以接受，最好在课堂上学
696	2020/7/24 16:05:16	91sec	119.36.22.240(湖北-荆州)	Wuhan College of Arts and Sciences	Science	First-year	Male	Countryside	Smartphone	WIFI	Neutral	Neutral	Agree	Agree	Agree	Agree	Neutral	Agree	Agree	Agree	Neutral	Neutral	Agree	Agree	Neutral	Agree	Neutral	Agree	Neutral	Agree	Neutral	Agree	无	愿意
697	2020/7/24 16:05:21	1047sec	111.60.232.190(湖北-荆州)	Wuhan College of Arts and Sciences	Medicine	Second-year	Male	Countryside	Computer (desktop/ laptop)	WIFI	Agree	Agree	Agree	Agree	Agree	Agree	Agree	Agree	Agree	Agree	Agree	Agree	Agree	Agree	Agree	Agree	Agree	Agree	Agree	Agree	Agree	Agree	无	无
698	2020/7/24 16:05:46	150sec	171.82.1.246(湖北-武汉)	Wuhan College of Arts and Sciences	Economics	First-year	Female	Countryside	Smartphone	WIFI	Neutral	Agree	Agree	Neutral	Neutral	Neutral	Agree	Neutral	Agree	Agree	Agree	Neutral	Agree	Neutral	Agree	Agree	Agree	Agree	Agree	Agree	Agree	Agree	网络不稳定，签到没办法及时，时间的限制以及会有各种随时通知，没办法随时接收	愿意，以一种新的形式去尝试的话，说不定会有意外的惊喜
699	2020/7/24 16:06:09	239sec	111.60.236.62(湖北-荆州)	Wuhan College of Arts and Sciences	Education	Second-year	Female	Countryside	Smartphone	WIFI	Strongly Agree	Strongly Agree	Strongly Agree	Strongly Agree	Strongly Agree	Strongly Agree	Strongly Agree	Agree	Neutral	Neutral	Neutral	Neutral	Neutral	Neutral	Neutral	Neutral	Strongly Agree	Strongly Agree	Neutral	Neutral	Neutral	Neutral	没有纸质的书本，体验感不够好，不方便直接翻书学习，需要四处查找电子版，不能直接做笔记，比较受限制	愿意，可以不受时间、地点，随时随地继续多次巩固复习
700	2020/7/24 16:06:20	156sec	119.103.0.244(湖北-武汉)	Wuhan College of Arts and Sciences	Medicine	First-year	Female	City	Smartphone	3G/4G/5G	Neutral	Neutral	Agree	Disagree	Neutral	Neutral	Agree	Disagree	Neutral	Neutral	Neutral	Disagree	Neutral	Neutral	Neutral	Neutral	Neutral	Neutral	Neutral	Neutral	Neutral	Neutral	无	不想，时间规划不好
701	2020/7/24 16:06:35	155sec	113.56.90.121(湖北-孝感)	Wuhan College of Arts and Sciences	Administration	Second-year	Female	Countryside	Smartphone	WIFI	Agree	Agree	Strongly Agree	Agree	Neutral	Neutral	Neutral	Neutral	Neutral	Neutral	Agree	Agree	Strongly Agree	Disagree	Agree	Agree	Agree	Strongly Agree	Strongly Agree	Strongly Agree	Agree	Strongly Agree	挺好，有时候网络有点中断	会，有助于提高学习效率
702	2020/7/24 16:06:43	172sec	221.11.61.171(陕西-西安)	Wuhan College of Arts and Sciences	Science	First-year	Female	City	Smartphone	WIFI	Agree	Agree	Agree	Neutral	Neutral	Agree	Agree	Neutral	Agree	Agree	Neutral	Neutral	Neutral	Disagree	Neutral	Neutral	Neutral	Disagree	Neutral	Neutral	Neutral	Neutral	线上教学不能很好的师生互动 老师提问是可能因为网络问题而耽误时间	不太愿意，自觉性不太好
703	2020/7/24 16:06:48	133sec	27.23.174.14(湖北-黄冈)	Wuhan College of Arts and Sciences	Engineering	First-year	Female	City	Computer (desktop/ laptop)	Broadband	Agree	Agree	Agree	Neutral	Neutral	Agree	Agree	Disagree	Neutral	Disagree	Neutral	Disagree	Neutral	Disagree	Neutral	Neutral	Agree	Neutral	Neutral	Neutral	Neutral	Neutral	还行，网络不稳定	不愿意，线下更自律，效率更高
704	2020/7/24 16:07:03	354sec	171.83.88.68(湖北-武汉)	Jianghan University	Engineering	Second-year	Male	Countryside	Computer (desktop/ laptop)	WIFI	Strongly Agree	Strongly Agree	Strongly Agree	Strongly Agree	Agree	Strongly Agree	Agree	Agree	Neutral	Neutral	Agree	Neutral	Agree	Strongly Agree	Neutral	Neutral	Agree	Agree	Neutral	Agree	Neutral	Agree	在线学习可以更方便的学习，不用到场，而且还有回放，可以反复学习。困难是有时候家里面停电了网络不通的时候老师点名学习有一定的问题。	我觉得可以使用混合式教学，因为复习的时候会有更多的资料，而且在一定程度上可以使自己更加自律。
705	2020/7/24 16:07:05	178sec	1.29.81.145(内蒙古-赤峰)	Wuhan College of Arts and Sciences	Engineering	First-year	Female	City	Computer (desktop/ laptop)	WIFI	Agree	Agree	Agree	Agree	Agree	Agree	Neutral	Agree	Agree	Neutral	Agree	Agree	Agree	Agree	Neutral	Agree	Agree	Agree	Agree	Neutral	Agree	Neutral	教材使用不方便	都可以
706	2020/7/24 16:07:16	188sec	27.27.69.242(湖北-襄阳)	Wuhan College of Arts and Sciences	Medicine	Second-year	Female	City	Smartphone	3G/4G/5G	Agree	Neutral	Neutral	Neutral	Neutral	Agree	Agree	Neutral	Neutral	Neutral	Neutral	Neutral	Neutral	Neutral	Neutral	Neutral	Neutral	Neutral	Neutral	Neutral	Neutral	Neutral	打字太慢，线上平台太死板	不愿意，视听说课程还是面对面交流沟通比较好
707	2020/7/24 16:07:30	73sec	223.246.201.70(安徽-宣城)	Wuhan College of Arts and Sciences	Economics	Second-year	Male	City	Smartphone	3G/4G/5G	Agree	Agree	Agree	Agree	Agree	Agree	Agree	Agree	Agree	Agree	Agree	Agree	Agree	Agree	Agree	Agree	Agree	Agree	Agree	Agree	Agree	Agree	没有	没有
708	2020/7/24 16:08:10	234sec	113.77.129.241(广东-东莞)	Wuhan College of Arts and Sciences	Law	Second-year	Female	Countryside	Smartphone	3G/4G/5G	Agree	Agree	Agree	Neutral	Neutral	Neutral	Agree	Agree	Agree	Agree	Agree	Agree	Agree	Neutral	Agree	Neutral	Agree	Agree	Agree	Neutral	Neutral	Neutral	和在学校上课相比，老师和学生之间的互动变少，交流不是那么方便。	愿意
709	2020/7/24 16:08:41	157sec	111.174.44.86(湖北-黄石)	Wuhan College of Arts and Sciences	Science	First-year	Female	City	Smartphone	WIFI	Strongly Agree	Strongly Agree	Strongly Agree	Strongly Agree	Disagree	Strongly Agree	Strongly Agree	Agree	Neutral	Neutral	Neutral	Neutral	Neutral	Disagree	Disagree	Neutral	Neutral	Agree	Agree	Strongly Agree	Strongly Agree	Strongly Agree	很详细，但是一些互动无法像课堂一样	不愿意，更喜欢线下教学
710	2020/7/24 16:08:49	209sec	43.227.139.59(湖北-武汉)	Wuhan College of Arts and Sciences	Administration	First-year	Female	Countryside	Smartphone	3G/4G/5G	Agree	Agree	Agree	Disagree	Neutral	Neutral	Neutral	Neutral	Neutral	Neutral	Agree	Neutral	Neutral	Neutral	Neutral	Neutral	Agree	Agree	Neutral	Agree	Agree	Neutral	无	愿意
711	2020/7/24 16:08:52	95sec	27.18.42.178(湖北-武汉)	Wuhan College of Arts and Sciences	Art	Second-year	Female	City	Computer (desktop/ laptop)	WIFI	Strongly Agree	Strongly Agree	Strongly Agree	Strongly Agree	Strongly Agree	Strongly Agree	Strongly Agree	Strongly Agree	Strongly Agree	Strongly Agree	Strongly Agree	Strongly Agree	Strongly Agree	Strongly Agree	Strongly Agree	Strongly Agree	Strongly Agree	Strongly Agree	Strongly Agree	Strongly Agree	Strongly Agree	Strongly Agree	..	..
712	2020/7/24 16:08:57	62sec	103.98.241.222(湖北-武汉)	Jianghan University	Engineering	Second-year	Male	Countryside	Tablet	Broadband	Neutral	Agree	Agree	Neutral	Agree	Disagree	Agree	Disagree	Agree	Neutral	Agree	Strongly Agree	Strongly Agree	Strongly Agree	Agree	Neutral	Strongly Agree	Agree	Agree	Agree	Strongly Agree	Agree	无	无
713	2020/7/24 16:09:08	92sec	113.195.56.0(江西-九江)	Wuhan College of Arts and Sciences	Law	Second-year	Female	Countryside	Computer (desktop/ laptop)	WIFI	Agree	Agree	Strongly Agree	Strongly Agree	Strongly Agree	Strongly Agree	Strongly Agree	Neutral	Agree	Agree	Agree	Agree	Agree	Neutral	Neutral	Agree	Agree	Agree	Agree	Agree	Agree	Agree	没啥困难	如果能去学校学更好吧，面对面教学
714	2020/7/24 16:09:11	99sec	113.57.183.93(湖北-武汉)	Wuhan College of Arts and Sciences	Economics	Second-year	Female	City	Smartphone	3G/4G/5G	Neutral	Neutral	Agree	Neutral	Neutral	Neutral	Neutral	Strongly Agree	Neutral	Neutral	Neutral	Neutral	Neutral	Neutral	Agree	Agree	Agree	Agree	Agree	Neutral	Neutral	Neutral	无	无
715	2020/7/24 16:09:15	98sec	117.152.25.28(湖北-襄阳)	Wuhan College of Arts and Sciences	Economics	Second-year	Female	Countryside	Smartphone	WIFI	Neutral	Neutral	Neutral	Neutral	Neutral	Neutral	Neutral	Agree	Neutral	Neutral	Agree	Neutral	Agree	Neutral	Agree	Neutral	Strongly Agree	Strongly Agree	Neutral	Neutral	Neutral	Neutral	无	无
716	2020/7/24 16:09:22	149sec	117.150.97.246(湖北-十堰)	Wuhan College of Arts and Sciences	Art	First-year	Female	City	Computer (desktop/ laptop)	WIFI	Strongly Agree	Strongly Agree	Strongly Agree	Agree	Neutral	Agree	Agree	Neutral	Neutral	Agree	Agree	Neutral	Agree	Neutral	Neutral	Neutral	Agree	Agree	Disagree	Agree	Disagree	Agree	在线学习效率不高	不愿意，在线学习效率不高
717	2020/7/24 16:09:26	147sec	117.153.182.195(湖北-恩施)	Wuhan College of Arts and Sciences	Law	Second-year	Female	City	Smartphone	WIFI	Neutral	Neutral	Agree	Neutral	Agree	Neutral	Agree	Neutral	Agree	Neutral	Neutral	Agree	Agree	Agree	Neutral	Agree	Agree	Agree	Agree	Agree	Agree	Agree	网络不稳定，喜欢掉线 英语学习还是蛮有趣	不愿意。在线学习自觉度不高 而且没有集中注意力的
718	2020/7/24 16:09:30	116sec	171.43.159.249(湖北-武汉)	Wuhan College of Arts and Sciences	Economics	Second-year	Male	Countryside	Computer (desktop/ laptop)	WIFI	Neutral	Neutral	Neutral	Neutral	Neutral	Neutral	Neutral	Neutral	Neutral	Neutral	Neutral	Neutral	Neutral	Neutral	Neutral	Neutral	Neutral	Neutral	Neutral	Neutral	Neutral	Neutral	1	1
719	2020/7/24 16:09:31	73sec	119.103.182.207(湖北-武汉)	Wuhan College of Arts and Sciences	Science	Second-year	Male	City	Smartphone	3G/4G/5G	Strongly disagree	Strongly disagree	Strongly disagree	Strongly disagree	Strongly disagree	Strongly disagree	Strongly disagree	Strongly disagree	Strongly disagree	Strongly disagree	Strongly disagree	Strongly disagree	Strongly disagree	Strongly disagree	Strongly disagree	Strongly disagree	Strongly disagree	Strongly disagree	Strongly disagree	Strongly disagree	Strongly disagree	Strongly disagree	无	无
720	2020/7/24 16:09:47	229sec	117.155.176.188(湖北-天门)	Wuhan College of Arts and Sciences	Administration	Second-year	Male	Countryside	Smartphone	3G/4G/5G	Neutral	Neutral	Neutral	Disagree	Disagree	Agree	Agree	Agree	Agree	Agree	Agree	Agree	Agree	Strongly Agree	Agree	Agree	Agree	Agree	Agree	Agree	Agree	Agree	在线学习英语能更方便查阅资料，很好	比较愿意
721	2020/7/24 16:09:58	138sec	103.98.240.161(湖北-武汉)	Wuhan College of Arts and Sciences	Law	First-year	Female	Countryside	Tablet	WIFI	Strongly Agree	Strongly Agree	Strongly Agree	Strongly Agree	Agree	Agree	Agree	Agree	Agree	Agree	Neutral	Neutral	Neutral	Agree	Agree	Neutral	Agree	Agree	Agree	Agree	Agree	Agree	没有太多看法	愿意
722	2020/7/24 16:10:05	369sec	223.90.213.187(河南-许昌)	Wuhan College of Arts and Sciences	Medicine	First-year	Female	Countryside	Computer (desktop/ laptop)	3G/4G/5G	Strongly Agree	Strongly Agree	Agree	Agree	Neutral	Neutral	Neutral	Neutral	Neutral	Neutral	Agree	Neutral	Neutral	Agree	Neutral	Neutral	Agree	Neutral	Agree	Agree	Agree	Agree	在线大学英语课程没有办法提供一个很完善的英语学习氛围，会导致学习进度不如线下教学。 基本没有遇到困难，老师上课时已经做了很好的准备工作，让我们的学习没有困难。	不太愿意。 因为我感觉大学英语的学习需要在充满英语的氛围中，这样能更完善的学习，在线教学这种教学方式不太适合大学英语的学习。
723	2020/7/24 16:10:15	175sec	171.115.171.83(湖北-恩施)	Wuhan College of Arts and Sciences	Economics	First-year	Female	Countryside	Smartphone	WIFI	Neutral	Neutral	Agree	Neutral	Neutral	Neutral	Neutral	Neutral	Neutral	Agree	Agree	Agree	Agree	Agree	Neutral	Agree	Agree	Agree	Agree	Agree	Agree	Agree	虽然在线教学但是也有一定效果。不是面对面教学，自控力成为问题	愿意。接受到的知识比较广，更加多层面进行学习，更有动力和兴趣
724	2020/7/24 16:10:28	142sec	103.98.241.232(湖北-武汉)	Wuhan University of Bioengineering	Agriculture	First-year	Female	Countryside	Computer (desktop/ laptop)	WIFI	Agree	Agree	Agree	Neutral	Neutral	Neutral	Agree	Neutral	Neutral	Neutral	Neutral	Neutral	Neutral	Agree	Neutral	Neutral	Agree	Agree	Agree	Neutral	Neutral	Neutral	挺好	愿意 方便
725	2020/7/24 16:10:35	75sec	39.155.47.178(内蒙古-通辽)	Wuhan College of Arts and Sciences	Science	Second-year	Male	City	Smartphone	Broadband	Neutral	Neutral	Disagree	Disagree	Disagree	Neutral	Disagree	Disagree	Strongly disagree	Disagree	Disagree	Neutral	Neutral	Neutral	Neutral	Strongly disagree	Disagree	Neutral	Neutral	Disagree	Disagree	Disagree	没有	没有
726	2020/7/24 16:10:40	194sec	119.103.226.231(湖北-武汉)	Wuhan College of Arts and Sciences	Medicine	Second-year	Male	Countryside	Computer (desktop/ laptop)	WIFI	Agree	Agree	Agree	Agree	Agree	Strongly Agree	Agree	Strongly Agree	Agree	Strongly Agree	Agree	Strongly Agree	Agree	Strongly Agree	Agree	Agree	Agree	Agree	Strongly Agree	Strongly Agree	Agree	Agree	老师很负责，没有遇到困难	愿意，线上线下结合能让学习能高效
727	2020/7/24 16:10:45	194sec	1.204.200.57(贵州-贵阳)	Wuhan College of Arts and Sciences	Medicine	Second-year	Female	Countryside	Computer (desktop/ laptop)	WIFI	Neutral	Agree	Agree	Neutral	Neutral	Neutral	Agree	Neutral	Neutral	Neutral	Neutral	Neutral	Neutral	Neutral	Neutral	Agree	Neutral	Neutral	Neutral	Neutral	Neutral	Neutral	没有线下学习效率高	混合式我很赞同，一直先上线学习我不赞同，因为效率不高
728	2020/7/24 16:11:02	220sec	120.235.44.111(广东-佛山)	Wuhan College of Arts and Sciences	Law	First-year	Female	Countryside	Computer (desktop/ laptop)	WIFI	Agree	Agree	Agree	Agree	Agree	Agree	Agree	Neutral	Agree	Agree	Strongly Agree	Agree	Neutral	Neutral	Neutral	Agree	Agree	Agree	Neutral	Agree	Neutral	Agree	不够深入直接 授课过于单一	不愿意，线上教学费时间而且效果欠佳
729	2020/7/24 16:11:07	190sec	202.103.20.227(湖北-孝感)	Wuhan College of Arts and Sciences	Economics	Second-year	Female	City	Smartphone	WIFI	Agree	Agree	Agree	Neutral	Neutral	Neutral	Agree	Neutral	Neutral	Neutral	Agree	Neutral	Agree	Neutral	Neutral	Neutral	Agree	Neutral	Neutral	Agree	Neutral	Agree	挺好的，主要就是网络不稳定还有平台容易卡退	不愿意，在学校学习使人更充实
730	2020/7/24 16:11:10	93sec	39.128.148.213(云南-文山)	Wuhan College of Arts and Sciences	Law	Second-year	Male	City	Computer (desktop/ laptop)	WIFI	Agree	Agree	Agree	Agree	Disagree	Disagree	Disagree	Disagree	Disagree	Disagree	Disagree	Disagree	Disagree	Disagree	Disagree	Disagree	Disagree	Disagree	Disagree	Disagree	Disagree	Disagree	，	在
731	2020/7/24 16:11:12	179sec	36.98.96.57(河北-廊坊)	Wuhan College of Arts and Sciences	Medicine	Second-year	Female	Countryside	Computer (desktop/ laptop)	WIFI	Agree	Agree	Agree	Neutral	Agree	Neutral	Agree	Neutral	Neutral	Neutral	Neutral	Neutral	Agree	Disagree	Neutral	Agree	Agree	Agree	Neutral	Agree	Agree	Agree	网络不行	愿意，在线学习作为自己线下学习的补充
732	2020/7/24 16:11:31	178sec	171.44.171.188(湖北-宜昌)	Wuhan College of Arts and Sciences	Art	First-year	Female	Countryside	Computer (desktop/ laptop)	WIFI	Strongly Agree	Strongly Agree	Strongly Agree	Strongly Agree	Agree	Neutral	Agree	Neutral	Agree	Agree	Agree	Agree	Strongly Agree	Agree	Neutral	Agree	Agree	Agree	Agree	Strongly Agree	Strongly Agree	Strongly Agree	没啥困难	希望线下学习英语，线上不能确定时间且无法像线下一样使用书籍资料
733	2020/7/24 16:11:47	192sec	117.151.16.3(湖北-武汉)	Wuhan College of Arts and Sciences	Science	Second-year	Male	City	Computer (desktop/ laptop)	WIFI	Agree	Agree	Agree	Neutral	Neutral	Neutral	Agree	Agree	Agree	Agree	Agree	Agree	Agree	Agree	Agree	Agree	Agree	Agree	Agree	Agree	Agree	Agree	用到的APP太多，来回切换容易混淆	不太愿意，很多APP来回切换很麻烦
734	2020/7/24 16:12:09	284sec	171.42.145.199(湖北-天门)	Wuhan College of Arts and Sciences	Medicine	Second-year	Female	Countryside	Smartphone	WIFI	Agree	Agree	Agree	Agree	Neutral	Neutral	Agree	Neutral	Agree	Agree	Agree	Neutral	Agree	Neutral	Agree	Agree	Agree	Agree	Strongly Agree	Neutral	Agree	Strongly Agree	没有课本，对于一些学习软件运用不好。	我更希望线下学习，在有课本和老师指导的情况下有利于我更好的学习。
735	2020/7/24 16:12:47	82sec	211.91.139.82(湖北-荆州)	Wuhan Institute of Technology	Engineering	Second-year	Male	City	Computer (desktop/ laptop)	WIFI	Strongly Agree	Strongly Agree	Strongly Agree	Strongly Agree	Agree	Agree	Strongly Agree	Agree	Neutral	Strongly Agree	Neutral	Agree	Agree	Agree	Neutral	Strongly Agree	Agree	Agree	Disagree	Strongly Agree	Neutral	Agree	进行的不错	愿意 方便 资源丰富
736	2020/7/24 16:12:48	91sec	111.60.61.123(湖北-宜昌)	Wuhan Business University	Economics	Second-year	Female	Countryside	Computer (desktop/ laptop)	WIFI	Neutral	Neutral	Disagree	Disagree	Neutral	Neutral	Neutral	Neutral	Neutral	Neutral	Neutral	Neutral	Neutral	Neutral	Neutral	Neutral	Neutral	Agree	Neutral	Neutral	Neutral	Neutral	无	混合，效率高
737	2020/7/24 16:12:54	62sec	171.114.67.156(湖北-宜昌)	Wuhan Business University	Education	First-year	Female	City	Computer (desktop/ laptop)	WIFI	Strongly Agree	Strongly Agree	Strongly Agree	Strongly Agree	Strongly Agree	Strongly Agree	Strongly Agree	Neutral	Neutral	Neutral	Neutral	Neutral	Neutral	Neutral	Agree	Agree	Agree	Agree	Agree	Agree	Agree	Agree	无	可以，
738	2020/7/24 16:13:08	107sec	171.115.115.190(湖北-恩施)	Wuhan Business University	Administration	First-year	Female	Countryside	Computer (desktop/ laptop)	WIFI	Agree	Agree	Agree	Neutral	Neutral	Neutral	Agree	Neutral	Agree	Agree	Agree	Neutral	Agree	Disagree	Agree	Agree	Agree	Agree	Agree	Agree	Agree	Agree	还是没有线下学习的时候认真吧 在家自己学就很喜欢分心	愿意 混合的话还是不错的
739	2020/7/24 16:13:19	120sec	117.150.8.217(湖北-宜昌)	Wuhan Business University	Economics	First-year	Female	City	Smartphone	WIFI	Neutral	Neutral	Neutral	Neutral	Neutral	Neutral	Neutral	Neutral	Neutral	Neutral	Neutral	Neutral	Neutral	Neutral	Neutral	Agree	Agree	Agree	Neutral	Neutral	Neutral	Neutral	互动交流不够	我愿意以线下教学为主，线上教学为辅的方式学习大学英语
740	2020/7/24 16:13:53	127sec	175.19.48.9(吉林-长春)	Wuhan Institute of Technology	Engineering	Second-year	Male	City	Computer (desktop/ laptop)	WIFI	Strongly Agree	Strongly Agree	Strongly Agree	Strongly Agree	Strongly Agree	Strongly Agree	Strongly Agree	Agree	Agree	Agree	Strongly Agree	Agree	Agree	Strongly Agree	Agree	Agree	Strongly Agree	Agree	Strongly Agree	Agree	Agree	Strongly Agree	部分内容讲的过快，无法记笔记	愿意，可以进行课后复习
741	2020/7/24 16:14:10	143sec	117.188.186.134(贵州-毕节)	Wuhan Institute of Technology	Engineering	Second-year	Female	Countryside	Computer (desktop/ laptop)	WIFI	Strongly Agree	Strongly Agree	Strongly Agree	Strongly Agree	Agree	Strongly Agree	Strongly Agree	Agree	Agree	Agree	Agree	Neutral	Agree	Neutral	Agree	Agree	Agree	Neutral	Neutral	Agree	Neutral	Agree	老师准备充分	愿意，这样更灵活，学习效率更高
742	2020/7/24 16:14:21	150sec	111.49.9.108(宁夏-固原)	Wuhan Institute of Technology	Science	Second-year	Female	City	Computer (desktop/ laptop)	WIFI	Agree	Agree	Agree	Agree	Agree	Agree	Agree	Agree	Neutral	Neutral	Agree	Neutral	Agree	Neutral	Agree	Agree	Agree	Agree	Agree	Agree	Agree	Agree	不能当面交流会一定程度影响英语的学习	愿意，资料比较丰富还可以听老师讲解
743	2020/7/24 16:14:26	119sec	171.40.144.93(湖北-孝感)	Wuhan College of Arts and Sciences	Science	First-year	Female	Countryside	Smartphone	WIFI	Agree	Agree	Agree	Neutral	Disagree	Neutral	Agree	Neutral	Neutral	Neutral	Agree	Neutral	Neutral	Neutral	Neutral	Neutral	Neutral	Agree	Neutral	Neutral	Neutral	Neutral	无	愿意，能更好的学习到知识
744	2020/7/24 16:14:32	124sec	113.56.31.32(湖北-恩施)	Wuhan College of Arts and Sciences	Art	Second-year	Female	Countryside	Smartphone	WIFI	Agree	Agree	Agree	Neutral	Neutral	Neutral	Neutral	Neutral	Neutral	Neutral	Neutral	Neutral	Neutral	Neutral	Neutral	Neutral	Neutral	Neutral	Neutral	Neutral	Neutral	Neutral	无	都行
745	2020/7/24 16:15:08	332sec	117.136.52.242(湖北-武汉)	Wuhan University of Bioengineering	Agriculture	First-year	Female	City	Computer (desktop/ laptop)	WIFI	Strongly Agree	Strongly Agree	Strongly Agree	Agree	Neutral	Agree	Agree	Neutral	Neutral	Agree	Agree	Neutral	Agree	Agree	Agree	Neutral	Agree	Neutral	Neutral	Agree	Agree	Agree	遇到的困难就是网络不稳定，会错过老师教的内容	不太愿意，个人认为线上学习没有课堂学习高效
746	2020/7/24 16:15:10	219sec	111.60.63.148(湖北-宜昌)	Wuhan Business University	Administration	Second-year	Female	City	Smartphone	WIFI	Neutral	Neutral	Agree	Agree	Neutral	Disagree	Agree	Neutral	Neutral	Neutral	Neutral	Neutral	Neutral	Neutral	Neutral	Disagree	Neutral	Neutral	Disagree	Neutral	Agree	Neutral	无	愿意
747	2020/7/24 16:15:30	169sec	103.98.240.186(湖北-武汉)	Wuhan College of Arts and Sciences	Education	First-year	Female	City	Smartphone	WIFI	Agree	Agree	Agree	Neutral	Neutral	Neutral	Neutral	Neutral	Neutral	Neutral	Neutral	Neutral	Neutral	Neutral	Neutral	Neutral	Neutral	Neutral	Neutral	Neutral	Neutral	Neutral	不是很方便	不愿意
748	2020/7/24 16:15:34	96sec	117.155.240.85(湖北-黄石)	Wuhan College of Arts and Sciences	Literature	Second-year	Female	City	Computer (desktop/ laptop)	WIFI	Strongly Agree	Strongly Agree	Strongly Agree	Strongly Agree	Strongly Agree	Strongly Agree	Strongly Agree	Strongly Agree	Strongly Agree	Strongly Agree	Strongly Agree	Strongly Agree	Strongly Agree	Strongly Agree	Strongly Agree	Strongly Agree	Strongly Agree	Strongly Agree	Strongly Agree	Strongly Agree	Strongly Agree	Strongly Agree	无	无
749	2020/7/24 16:15:40	280sec	103.85.144.66(贵州-贵阳)	Wuhan College of Arts and Sciences	Medicine	Second-year	Female	Countryside	Smartphone	3G/4G/5G	Strongly Agree	Strongly Agree	Strongly Agree	Agree	Agree	Strongly Agree	Strongly Agree	Strongly Agree	Strongly Agree	Strongly Agree	Strongly Agree	Strongly Agree	Strongly Agree	Agree	Strongly Agree	Strongly Agree	Strongly Agree	Strongly Agree	Strongly Agree	Strongly Agree	Strongly Agree	Strongly Agree	我觉得挺好的，老师讲课也很详细，偶尔网比较差	我愿意，因为这样这两种方式可以有效的结合，激发学习的动力。
750	2020/7/24 16:15:39	125sec	171.43.208.110(湖北-武汉)	Wuhan Institute of Technology	Science	First-year	Female	Countryside	Smartphone	WIFI	Strongly Agree	Strongly Agree	Strongly Agree	Strongly Agree	Agree	Neutral	Agree	Neutral	Neutral	Neutral	Neutral	Neutral	Neutral	Agree	Agree	Agree	Agree	Agree	Neutral	Neutral	Neutral	Agree	线上教学没有线下教学好，英语是一门语言学科，如果能当面交流就更好了	不愿意，希望线下
751	2020/7/24 16:15:51	98sec	171.44.80.14(湖北-十堰)	Wuhan College of Arts and Sciences	Medicine	Second-year	Male	Countryside	Computer (desktop/ laptop)	WIFI	Neutral	Neutral	Neutral	Neutral	Neutral	Neutral	Neutral	Neutral	Neutral	Disagree	Neutral	Neutral	Disagree	Neutral	Neutral	Neutral	Agree	Neutral	Neutral	Neutral	Neutral	Neutral	无	无
752	2020/7/24 16:16:02	206sec	103.85.144.213(贵州-贵阳)	Wuhan Institute of Technology	Engineering	Second-year	Male	City	Computer (desktop/ laptop)	WIFI	Strongly Agree	Strongly Agree	Strongly Agree	Agree	Agree	Strongly Agree	Agree	Neutral	Agree	Agree	Strongly Agree	Agree	Agree	Disagree	Agree	Agree	Strongly Agree	Strongly Agree	Strongly Agree	Strongly Agree	Strongly Agree	Strongly Agree	长期的网络教学降低了自主学习性，而且很多时候很难与同学进行有效的交流	在线不愿意，毕竟效率太低下了；还是比较喜欢线下或者混合式，尤其是混合式，无论课前预习还是课后复习，都能通过反复观看录播视频、教学视频来进行。
753	2020/7/24 16:16:26	448sec	119.103.100.215(湖北-武汉)	Wuhan University of Bioengineering	Agriculture	First-year	Female	Countryside	Smartphone	WIFI	Agree	Agree	Strongly Agree	Strongly Agree	Neutral	Neutral	Agree	Neutral	Agree	Neutral	Neutral	Neutral	Neutral	Neutral	Neutral	Agree	Agree	Neutral	Neutral	Neutral	Neutral	Neutral	太难记了，有点枯燥。	愿意。因为这样更容易记忆。
754	2020/7/24 16:16:30	127sec	113.17.97.136(广西-河池)	Wuhan Institute of Technology	Engineering	First-year	Male	City	Computer (desktop/ laptop)	WIFI	Agree	Agree	Agree	Agree	Strongly Agree	Strongly Agree	Agree	Strongly Agree	Agree	Agree	Agree	Strongly Agree	Agree	Agree	Neutral	Strongly Agree	Strongly Agree	Strongly Agree	Agree	Agree	Strongly Agree	Strongly Agree	线上教学互动相对较少	混合式教学较好，因为可以取长补短
755	2020/7/24 16:16:48	94sec	117.136.52.176(湖北-武汉)	Wuhan College of Arts and Sciences	Law	First-year	Female	Countryside	Smartphone	3G/4G/5G	Agree	Agree	Agree	Agree	Neutral	Neutral	Agree	Neutral	Agree	Neutral	Agree	Neutral	Agree	Neutral	Neutral	Agree	Neutral	Neutral	Neutral	Neutral	Agree	Neutral	就是老师上课太快，没有课本很难受	不愿意
756	2020/7/24 16:16:56	96sec	111.60.60.139(湖北-宜昌)	Wuhan College of Arts and Sciences	Art	First-year	Female	Countryside	Computer (desktop/ laptop)	Broadband	Neutral	Neutral	Neutral	Neutral	Neutral	Neutral	Neutral	Neutral	Neutral	Neutral	Neutral	Neutral	Neutral	Neutral	Neutral	Neutral	Neutral	Neutral	Neutral	Neutral	Neutral	Neutral	无	，愿意
757	2020/7/24 16:16:59	69sec	58.50.167.244(湖北-宜昌)	Wuhan Institute of Technology	Engineering	First-year	Male	City	Tablet	WIFI	Strongly disagree	Strongly disagree	Strongly disagree	Strongly disagree	Strongly disagree	Strongly disagree	Strongly disagree	Strongly disagree	Strongly disagree	Strongly disagree	Strongly disagree	Strongly disagree	Strongly disagree	Strongly disagree	Strongly disagree	Strongly disagree	Strongly disagree	Strongly disagree	Strongly disagree	Strongly disagree	Strongly disagree	Strongly disagree	没有困难	愿意
758	2020/7/24 16:17:03	62sec	223.104.36.218(安徽-未知)	Wuhan Institute of Technology	Engineering	First-year	Male	City	Computer (desktop/ laptop)	WIFI	Strongly Agree	Strongly Agree	Strongly Agree	Strongly Agree	Strongly Agree	Strongly Agree	Strongly Agree	Strongly Agree	Strongly Agree	Strongly Agree	Strongly Agree	Strongly Agree	Strongly Agree	Strongly Agree	Strongly Agree	Strongly Agree	Strongly Agree	Strongly Agree	Strongly Agree	Strongly Agree	Strongly Agree	Strongly Agree	无	愿意
759	2020/7/24 16:17:11	221sec	171.82.163.203(湖北-武汉)	Wuhan College of Arts and Sciences	Law	Second-year	Female	Countryside	Smartphone	WIFI	Agree	Agree	Agree	Agree	Neutral	Neutral	Neutral	Neutral	Neutral	Neutral	Neutral	Neutral	Neutral	Neutral	Neutral	Neutral	Agree	Neutral	Neutral	Neutral	Neutral	Neutral	还好吧	愿意
760	2020/7/24 16:17:15	121sec	117.136.81.109(湖北-武汉)	Wuhan College of Arts and Sciences	Economics	First-year	Female	City	Smartphone	WIFI	Neutral	Neutral	Neutral	Disagree	Neutral	Disagree	Disagree	Neutral	Neutral	Neutral	Neutral	Neutral	Neutral	Disagree	Neutral	Neutral	Neutral	Neutral	Neutral	Agree	Neutral	Neutral	无	不愿意
761	2020/7/24 16:17:14	184sec	112.50.62.67(福建-宁德)	Wuhan Institute of Technology	Engineering	First-year	Female	City	Computer (desktop/ laptop)	WIFI	Strongly Agree	Strongly Agree	Strongly Agree	Strongly Agree	Strongly Agree	Strongly Agree	Strongly Agree	Strongly Agree	Strongly Agree	Strongly Agree	Strongly Agree	Strongly Agree	Agree	Agree	Strongly Agree	Strongly Agree	Strongly Agree	Strongly Agree	Agree	Strongly Agree	Strongly Agree	Strongly Agree	对老师的教学方式很认同，没有困难	愿意。混合式教学可能能够更大程度上提高效率，利用资源。
762	2020/7/24 16:17:19	201sec	117.155.155.26(湖北-十堰)	Wuhan College of Arts and Sciences	Philosophy	Second-year	Female	Countryside	Smartphone	WIFI	Neutral	Neutral	Neutral	Neutral	Disagree	Neutral	Neutral	Disagree	Neutral	Disagree	Disagree	Agree	Disagree	Disagree	Neutral	Neutral	Neutral	Neutral	Neutral	Disagree	Disagree	Disagree	希望能讲的详细一点，对于听力和写作阅读技巧的教学能不能考虑一下	比较愿意，如果条件允许的话
763	2020/7/24 16:17:31	107sec	117.150.185.107(湖北-黄冈)	Wuhan College of Arts and Sciences	Education	Second-year	Female	City	Smartphone	WIFI	Agree	Agree	Agree	Agree	Agree	Neutral	Neutral	Disagree	Strongly disagree	Strongly disagree	Disagree	Disagree	Neutral	Disagree	Strongly disagree	Neutral	Neutral	Disagree	Neutral	Neutral	Neutral	Neutral	一般般，justsoso	不愿意，没啥用
764	2020/7/24 16:17:36	276sec	117.152.91.175(湖北-武汉)	Wuhan Business University	Administration	Second-year	Female	City	Smartphone	3G/4G/5G	Agree	Agree	Agree	Agree	Agree	Neutral	Agree	Neutral	Neutral	Agree	Agree	Agree	Agree	Agree	Agree	Agree	Agree	Agree	Agree	Agree	Agree	Agree	有些问题还记不太懂	可以 但还是喜欢线下
765	2020/7/24 16:17:38	182sec	27.26.139.3(湖北-荆州)	Wuhan Business University	Art	First-year	Female	City	Computer (desktop/ laptop)	WIFI	Agree	Agree	Agree	Neutral	Neutral	Neutral	Agree	Disagree	Neutral	Neutral	Disagree	Agree	Agree	Neutral	Neutral	Agree	Agree	Agree	Disagree	Agree	Agree	Neutral	老师很负责，讲课和认真，也会积极调动我们的情绪。但是网课的效果相较学校学习较差。遇到困难主要是课多且重合，网络不是太好。	我愿意，这样有很大的自由性。
766	2020/7/24 16:17:42	106sec	117.181.94.242(广西-贵港)	Wuhan College of Arts and Sciences	Economics	Second-year	Male	Countryside	Smartphone	3G/4G/5G	Neutral	Neutral	Neutral	Neutral	Neutral	Neutral	Neutral	Neutral	Neutral	Neutral	Neutral	Neutral	Neutral	Neutral	Neutral	Neutral	Neutral	Neutral	Neutral	Neutral	Neutral	Neutral	时间管理不好	不愿意
767	2020/7/24 16:17:49	131sec	27.18.177.195(湖北-武汉)	Wuhan College of Arts and Sciences	Economics	Second-year	Female	Countryside	Computer (desktop/ laptop)	WIFI	Strongly Agree	Strongly Agree	Strongly Agree	Neutral	Neutral	Neutral	Agree	Neutral	Neutral	Neutral	Agree	Neutral	Neutral	Agree	Neutral	Neutral	Agree	Neutral	Agree	Strongly Agree	Agree	Agree	挺好的	愿意
768	2020/7/24 16:18:04	602sec	223.77.180.147(湖北-未知)	Wuhan College of Arts and Sciences	Medicine	First-year	Female	City	Smartphone	3G/4G/5G	Agree	Agree	Agree	Agree	Agree	Agree	Agree	Agree	Agree	Agree	Agree	Agree	Agree	Agree	Agree	Agree	Agree	Agree	Agree	Agree	Agree	Agree	英语课程生动有趣，可以看回放，利于复习。困难就是网速太慢，雨天或大风天气会受影响。	愿意
769	2020/7/24 16:18:12	99sec	171.82.19.166(湖北-武汉)	Wuhan Business University	Administration	Second-year	Female	Countryside	Tablet	WIFI	Strongly Agree	Strongly Agree	Strongly Agree	Strongly Agree	Strongly Agree	Strongly Agree	Strongly Agree	Strongly Agree	Strongly Agree	Neutral	Neutral	Neutral	Agree	Disagree	Neutral	Neutral	Agree	Agree	Agree	Agree	Agree	Agree	在线上与老师交流机会有些少	愿意，因为这样可以劳逸结合
770	2020/7/24 16:18:21	274sec	112.47.190.193(福建-泉州)	Wuhan College of Arts and Sciences	Administration	Second-year	Female	City	Computer (desktop/ laptop)	WIFI	Strongly Agree	Strongly Agree	Strongly Agree	Strongly Agree	Strongly Agree	Strongly Agree	Agree	Agree	Agree	Agree	Agree	Agree	Agree	Neutral	Neutral	Agree	Agree	Agree	Neutral	Agree	Agree	Agree	与以往学习方式不同，难免会有开小差 注意力不集中的时候	我愿意以混合教学方式学习，这样可以更加合理安排自己的时间
771	2020/7/24 16:18:43	89sec	171.44.122.248(湖北-十堰)	Wuhan College of Arts and Sciences	Law	Second-year	Female	City	Computer (desktop/ laptop)	WIFI	Strongly Agree	Strongly Agree	Strongly Agree	Strongly Agree	Strongly Agree	Strongly Agree	Strongly Agree	Strongly Agree	Strongly Agree	Strongly Agree	Strongly Agree	Strongly Agree	Strongly Agree	Strongly Agree	Strongly Agree	Strongly Agree	Strongly Agree	Strongly Agree	Strongly Agree	Strongly Agree	Strongly Agree	Strongly Agree	66666	6666
772	2020/7/24 16:19:32	462sec	106.57.75.106(云南-昆明)	Wuhan College of Arts and Sciences	Science	First-year	Female	Countryside	Computer (desktop/ laptop)	3G/4G/5G	Agree	Agree	Agree	Strongly disagree	Neutral	Agree	Agree	Neutral	Neutral	Disagree	Agree	Agree	Agree	Neutral	Neutral	Agree	Agree	Agree	Agree	Agree	Agree	Disagree	老师授课过快	愿意，线上线下结合可以减轻一些学习负担
773	2020/7/24 16:19:30	285sec	183.40.52.64(广东-广州)	Wuhan College of Arts and Sciences	Engineering	First-year	Female	Countryside	Computer (desktop/ laptop)	WIFI	Agree	Agree	Agree	Agree	Neutral	Neutral	Neutral	Neutral	Neutral	Neutral	Agree	Neutral	Neutral	Neutral	Neutral	Neutral	Agree	Neutral	Neutral	Neutral	Neutral	Neutral	没有纸质教材给学习带来一定程度的困难	一般般
774	2020/7/24 16:19:35	146sec	183.95.249.9(湖北-武汉)	Wuhan College of Arts and Sciences	Literature	First-year	Female	Countryside	Computer (desktop/ laptop)	WIFI	Strongly Agree	Strongly Agree	Strongly Agree	Strongly Agree	Agree	Agree	Agree	Neutral	Agree	Agree	Agree	Strongly Agree	Agree	Neutral	Neutral	Agree	Strongly Agree	Strongly Agree	Strongly Agree	Agree	Agree	Agree	还可以	不太希望，没有面对面的效果好
775	2020/7/24 16:19:41	438sec	103.27.25.43(广东-东莞)	Wuhan College of Arts and Sciences	Art	First-year	Female	Countryside	Smartphone	WIFI	Agree	Agree	Agree	Agree	Neutral	Neutral	Neutral	Agree	Agree	Agree	Agree	Neutral	Neutral	Neutral	Agree	Agree	Agree	Agree	Agree	Agree	Agree	Agree	没有什么问题，只要家里不断电短网就行。	愿意。对自己复习有帮助
776	2020/7/24 16:19:46	184sec	117.153.162.66(湖北-恩施)	Wuhan Business University	Art	Second-year	Female	Countryside	Tablet	WIFI	Strongly Agree	Strongly Agree	Strongly Agree	Agree	Strongly Agree	Agree	Agree	Agree	Agree	Agree	Strongly Agree	Agree	Agree	Agree	Neutral	Neutral	Strongly Agree	Agree	Agree	Strongly Agree	Strongly Agree	Strongly Agree	好	愿意，学习更加专注，没有其他人打扰
777	2020/7/24 16:20:12	173sec	112.49.92.176(福建-福州)	Wuhan College of Arts and Sciences	Medicine	Second-year	Female	Countryside	Computer (desktop/ laptop)	WIFI	Neutral	Neutral	Neutral	Neutral	Neutral	Neutral	Neutral	Neutral	Disagree	Disagree	Neutral	Neutral	Neutral	Neutral	Disagree	Disagree	Neutral	Neutral	Neutral	Neutral	Neutral	Neutral	自主学习能力低	不愿意
778	2020/7/24 16:20:18	63sec	43.227.139.28(湖北-武汉)	Wuhan College of Arts and Sciences	Engineering	First-year	Male	City	Computer (desktop/ laptop)	WIFI	Strongly Agree	Strongly Agree	Strongly Agree	Strongly Agree	Strongly Agree	Strongly Agree	Strongly Agree	Strongly Agree	Strongly Agree	Strongly Agree	Strongly Agree	Strongly Agree	Strongly Agree	Strongly Agree	Strongly Agree	Strongly Agree	Strongly Agree	Strongly Agree	Strongly Agree	Strongly Agree	Strongly Agree	Strongly Agree	没有	愿意
779	2020/7/24 16:20:28	75sec	122.97.222.83(江苏-南京)	Wuhan College of Arts and Sciences	Law	First-year	Female	City	Smartphone	3G/4G/5G	Neutral	Neutral	Neutral	Neutral	Neutral	Neutral	Neutral	Neutral	Agree	Neutral	Neutral	Neutral	Neutral	Agree	Neutral	Neutral	Neutral	Neutral	Neutral	Neutral	Neutral	Neutral	没有	没有
780	2020/7/24 16:20:53	78sec	183.92.108.255(湖北-鄂州)	Wuhan Business University	Administration	First-year	Male	Countryside	Computer (desktop/ laptop)	WIFI	Neutral	Neutral	Neutral	Neutral	Neutral	Neutral	Neutral	Neutral	Disagree	Neutral	Neutral	Neutral	Disagree	Disagree	Neutral	Neutral	Neutral	Neutral	Neutral	Neutral	Neutral	Neutral	无	我更偏向于在课堂和面对面学习
781	2020/7/24 16:21:09	134sec	112.12.122.206(浙江-金华)	Wuhan College of Arts and Sciences	Law	First-year	Female	City	Tablet	WIFI	Agree	Agree	Agree	Agree	Agree	Agree	Agree	Agree	Agree	Agree	Agree	Agree	Agree	Agree	Agree	Agree	Agree	Agree	Agree	Agree	Agree	Agree	无	愿意
782	2020/7/24 16:21:21	99sec	58.42.161.83(贵州-毕节)	Wuhan College of Arts and Sciences	Law	Second-year	Female	Countryside	Smartphone	3G/4G/5G	Neutral	Neutral	Neutral	Neutral	Neutral	Neutral	Neutral	Neutral	Agree	Agree	Agree	Agree	Neutral	Agree	Agree	Agree	Neutral	Neutral	Neutral	Neutral	Neutral	Neutral	注意力不容易集中，	不愿意，因为不习惯
783	2020/7/24 16:21:27	110sec	117.136.76.152(广西-柳州)	Wuhan College of Arts and Sciences	Administration	First-year	Female	Countryside	Smartphone	3G/4G/5G	Agree	Agree	Agree	Agree	Agree	Agree	Agree	Agree	Agree	Neutral	Neutral	Agree	Neutral	Neutral	Neutral	Neutral	Agree	Agree	Agree	Agree	Agree	Agree	无	愿意
784	2020/7/24 16:21:31	124sec	115.190.45.50(湖北-武汉)	Wuhan Institute of Technology	Engineering	Second-year	Male	City	Computer (desktop/ laptop)	Broadband	Strongly Agree	Strongly Agree	Strongly Agree	Strongly Agree	Agree	Neutral	Strongly Agree	Agree	Agree	Agree	Strongly Agree	Strongly Agree	Strongly Agree	Agree	Strongly Agree	Agree	Strongly Agree	Strongly Agree	Strongly Agree	Strongly Agree	Strongly Agree	Strongly Agree	虽说线上很方便，但是还是少了交流，期待开学的最后一次英语课	一般，因为效果不是很明显
785	2020/7/24 16:21:46	62sec	171.40.61.78(湖北-孝感)	Jianghan University	Engineering	Second-year	Female	Countryside	Smartphone	3G/4G/5G	Neutral	Neutral	Neutral	Neutral	Neutral	Neutral	Neutral	Neutral	Neutral	Neutral	Neutral	Neutral	Neutral	Neutral	Neutral	Neutral	Neutral	Neutral	Neutral	Neutral	Neutral	Neutral	网络不好	可以，更方便
786	2020/7/24 16:21:54	107sec	125.32.64.103(吉林-长春)	Wuhan Institute of Technology	Engineering	First-year	Female	City	Smartphone	WIFI	Strongly Agree	Strongly Agree	Strongly Agree	Strongly Agree	Strongly Agree	Agree	Strongly Agree	Agree	Strongly Agree	Strongly Agree	Strongly Agree	Strongly Agree	Strongly Agree	Agree	Strongly Agree	Strongly Agree	Strongly Agree	Strongly Agree	Strongly Agree	Strongly Agree	Strongly Agree	Strongly Agree	上课有时会网卡	愿意。两方面结合更利于我学习
787	2020/7/24 16:21:59	150sec	117.155.125.227(湖北-咸宁)	Wuhan College of Arts and Sciences	Administration	First-year	Female	City	Smartphone	WIFI	Agree	Agree	Agree	Agree	Neutral	Agree	Agree	Neutral	Neutral	Neutral	Agree	Neutral	Agree	Neutral	Neutral	Neutral	Agree	Agree	Neutral	Agree	Agree	Agree	老师负责，不过缺少书本。是个问题！！	混合式吧！有人监督
788	2020/7/24 16:22:14	113sec	117.151.173.5(湖北-荆州)	Wuhan College of Arts and Sciences	Education	First-year	Female	City	Computer (desktop/ laptop)	WIFI	Agree	Agree	Agree	Neutral	Neutral	Neutral	Agree	Agree	Agree	Agree	Agree	Agree	Agree	Agree	Agree	Agree	Agree	Agree	Agree	Agree	Agree	Agree	没有	不愿意 比较难以实施
789	2020/7/24 16:22:37	165sec	171.43.204.109(湖北-武汉)	Wuhan Business University	Administration	First-year	Female	City	Smartphone	WIFI	Strongly Agree	Strongly Agree	Strongly Agree	Strongly Agree	Strongly Agree	Strongly Agree	Strongly Agree	Agree	Agree	Agree	Agree	Neutral	Agree	Neutral	Neutral	Strongly Agree	Agree	Neutral	Neutral	Agree	Agree	Agree	挺好的	愿意，比较方便
790	2020/7/24 16:22:43	233sec	123.122.230.79(北京-北京)	Wuhan Business University	Art	First-year	Female	Countryside	Smartphone	3G/4G/5G	Agree	Agree	Agree	Agree	Neutral	Neutral	Neutral	Neutral	Neutral	Neutral	Agree	Agree	Agree	Neutral	Neutral	Agree	Agree	Neutral	Neutral	Agree	Agree	Agree	无	愿意，时间上更好分配
791	2020/7/24 16:22:45	136sec	183.92.248.159(湖北-武汉)	Wuhan College of Arts and Sciences	Science	First-year	Male	City	Smartphone	WIFI	Neutral	Neutral	Neutral	Neutral	Neutral	Neutral	Neutral	Neutral	Neutral	Neutral	Neutral	Neutral	Neutral	Neutral	Neutral	Neutral	Neutral	Neutral	Neutral	Neutral	Neutral	Neutral	没有看法，没有困难	不愿意，因为感觉效果不太好
792	2020/7/24 16:23:12	72sec	113.57.183.169(湖北-武汉)	Wuhan Business University	Administration	Second-year	Female	City	Smartphone	WIFI	Neutral	Neutral	Neutral	Neutral	Neutral	Neutral	Neutral	Neutral	Disagree	Disagree	Disagree	Neutral	Disagree	Disagree	Neutral	Disagree	Neutral	Neutral	Neutral	Neutral	Neutral	Neutral	没有	都可以
793	2020/7/24 16:23:58	506sec	1.49.59.163(贵州-毕节)	Wuhan College of Arts and Sciences	Science	First-year	Female	City	Computer (desktop/ laptop)	Broadband	Strongly Agree	Strongly Agree	Strongly Agree	Agree	Agree	Strongly Agree	Strongly Agree	Agree	Agree	Agree	Agree	Agree	Agree	Strongly Agree	Agree	Agree	Agree	Agree	Agree	Agree	Agree	Strongly Agree	本学期在线大学英语课程内容很好很完整，就是阅读题的题目有点多，需要慢慢打字看得眼睛疼，其他方面都很不错的	虽然混合式的方法可以补充课堂上的知识，但是如果线下上课的话，就不需要线上上课了，会增加负担，内容过多不容易接受
794	2020/7/24 16:24:43	91sec	171.82.24.42(湖北-武汉)	Wuhan College of Arts and Sciences	Literature	First-year	Male	Countryside	Smartphone	3G/4G/5G	Strongly Agree	Strongly Agree	Strongly Agree	Strongly Agree	Strongly Agree	Strongly Agree	Strongly Agree	Strongly Agree	Strongly Agree	Strongly Agree	Strongly Agree	Strongly Agree	Strongly Agree	Strongly Agree	Strongly Agree	Strongly Agree	Strongly Agree	Strongly Agree	Strongly Agree	Strongly Agree	Strongly Agree	Strongly Agree	很好	不愿意线上效率低
795	2020/7/24 16:24:44	86sec	117.136.52.92(湖北-武汉)	Wuhan Business University	Administration	First-year	Female	Countryside	Smartphone	WIFI	Neutral	Neutral	Neutral	Neutral	Neutral	Neutral	Neutral	Neutral	Neutral	Neutral	Neutral	Neutral	Neutral	Neutral	Neutral	Neutral	Neutral	Neutral	Neutral	Neutral	Neutral	Neutral	课文翻译有些难度。	不喜欢，线下更直观。
796	2020/7/24 16:24:53	139sec	111.60.22.46(湖北-武汉)	Wuhan College of Arts and Sciences	Medicine	First-year	Female	Countryside	Smartphone	WIFI	Agree	Agree	Agree	Neutral	Neutral	Agree	Agree	Agree	Neutral	Agree	Agree	Agree	Agree	Agree	Agree	Agree	Agree	Agree	Agree	Agree	Agree	Agree	在线课程不够多	愿意，因为学习效率会更高
797	2020/7/24 16:25:04	436sec	211.142.63.254(山西-晋城)	Wuhan Institute of Technology	Administration	Second-year	Female	City	Computer (desktop/ laptop)	WIFI	Strongly Agree	Strongly Agree	Strongly Agree	Strongly Agree	Neutral	Strongly Agree	Strongly Agree	Neutral	Neutral	Neutral	Agree	Neutral	Agree	Neutral	Agree	Agree	Strongly Agree	Strongly Agree	Strongly Agree	Strongly Agree	Strongly Agree	Strongly Agree	我超级喜欢这个学期的英语老师！！英语课不再枯燥单调乏味，而且老师温柔又美丽，后悔没能早点选到宝藏老师的英语课！困难就是有时候可能会遇到自己或者老师的网络出现卡顿现象，对课程的流畅度有一点点影响，总的来说对这个学期的英语课非常满意！	我愿意使用上述方式继续学习，虽然在线学习减少了同学与老师之间面对面的沟通，但在线平台为更多同学提供了发言机会，让很多平时不敢发言的同学有了勇气和信心，能进一步增加师生间的互动。但是线上学习需要同学们在学习时有较强的自制力，同时需要师生熟练操作在线平台，对同学和老师们来说都是一项大的挑战。
798	2020/7/24 16:25:19	161sec	36.162.146.151(西藏-昌都)	Wuhan University of Bioengineering	Agriculture	First-year	Female	Countryside	Smartphone	3G/4G/5G	Agree	Agree	Neutral	Neutral	Neutral	Agree	Neutral	Agree	Neutral	Agree	Neutral	Neutral	Neutral	Neutral	Agree	Agree	Neutral	Neutral	Neutral	Neutral	Neutral	Neutral	挺好的	不愿意，效果不好
799	2020/7/24 16:25:33	96sec	223.104.20.82(湖北-武汉)	Wuhan College of Arts and Sciences	Medicine	Second-year	Female	Countryside	Smartphone	WIFI	Neutral	Agree	Agree	Agree	Neutral	Neutral	Neutral	Agree	Neutral	Neutral	Agree	Agree	Neutral	Neutral	Neutral	Neutral	Agree	Agree	Neutral	Neutral	Neutral	Neutral	无	无
800	2020/7/24 16:25:53	166sec	27.30.149.160(湖北-恩施)	Wuhan Business University	Economics	First-year	Female	Countryside	Tablet	WIFI	Strongly Agree	Strongly Agree	Strongly Agree	Strongly Agree	Strongly Agree	Strongly Agree	Agree	Agree	Agree	Agree	Agree	Agree	Agree	Agree	Agree	Agree	Agree	Agree	Agree	Agree	Agree	Agree	无	愿意
801	2020/7/24 16:25:51	154sec	111.182.104.45(湖北-荆门)	Wuhan College of Arts and Sciences	Medicine	Second-year	Female	Countryside	Computer (desktop/ laptop)	WIFI	Strongly Agree	Agree	Strongly Agree	Strongly Agree	Agree	Neutral	Agree	Agree	Agree	Agree	Agree	Agree	Agree	Neutral	Agree	Agree	Strongly Agree	Agree	Strongly Agree	Agree	Strongly Agree	Agree	无	愿意
802	2020/7/24 16:26:15	63sec	113.124.86.116(山东-烟台)	Wuhan Institute of Technology	Engineering	Second-year	Female	City	Computer (desktop/ laptop)	WIFI	Strongly Agree	Strongly Agree	Strongly Agree	Strongly Agree	Agree	Agree	Agree	Neutral	Neutral	Neutral	Neutral	Neutral	Neutral	Neutral	Neutral	Neutral	Neutral	Neutral	Neutral	Neutral	Neutral	Neutral	无	愿意
803	2020/7/24 16:26:21	209sec	183.95.248.222(湖北-武汉)	Jianghan University	Economics	Second-year	Female	Countryside	Computer (desktop/ laptop)	WIFI	Strongly Agree	Strongly Agree	Strongly Agree	Strongly Agree	Strongly Agree	Strongly Agree	Strongly Agree	Strongly Agree	Strongly Agree	Strongly Agree	Strongly Agree	Strongly Agree	Strongly Agree	Strongly Agree	Agree	Strongly Agree	Strongly Agree	Strongly Agree	Strongly Agree	Strongly Agree	Agree	Strongly Agree	无	不建议，网课太多伤害眼睛，实体教学更加高效
804	2020/7/24 16:26:22	165sec	182.87.32.100(江西-抚州)	Wuhan College of Arts and Sciences	Engineering	First-year	Male	City	Smartphone	3G/4G/5G	Neutral	Neutral	Neutral	Neutral	Agree	Agree	Neutral	Neutral	Neutral	Neutral	Neutral	Neutral	Neutral	Neutral	Neutral	Agree	Agree	Agree	Neutral	Neutral	Neutral	Neutral	只讲书上的，没有意思	愿意，这样比较有意思
805	2020/7/24 16:26:25	320sec	101.84.155.9(上海-上海)	Wuhan Institute of Technology	Engineering	Second-year	Female	City	Computer (desktop/ laptop)	WIFI	Strongly Agree	Strongly Agree	Strongly Agree	Neutral	Agree	Strongly Agree	Strongly Agree	Strongly disagree	Strongly disagree	Strongly disagree	Strongly Agree	Agree	Neutral	Strongly disagree	Strongly disagree	Strongly Agree	Strongly Agree	Strongly Agree	Strongly Agree	Strongly Agree	Strongly Agree	Strongly Agree	再也不想上网课了	不愿意
806	2020/7/24 16:26:40	278sec	49.210.78.121(湖北-宜昌)	Wuhan Business University	Administration	First-year	Female	City	Smartphone	WIFI	Agree	Agree	Agree	Agree	Agree	Agree	Agree	Agree	Agree	Agree	Agree	Agree	Agree	Agree	Agree	Neutral	Agree	Disagree	Agree	Agree	Agree	Agree	英语学习更加多元化还是很不错的，只是使用网上学习会有因网络的各种问题。自己又是也不会特别自觉。结合起来会更好。	还挺愿意，学习更加多元化
807	2020/7/24 16:27:06	127sec	117.151.50.112(湖北-武汉)	Jianghan University	Administration	Second-year	Female	Countryside	Smartphone	WIFI	Strongly Agree	Agree	Strongly Agree	Strongly Agree	Agree	Agree	Agree	Agree	Agree	Agree	Agree	Agree	Agree	Neutral	Agree	Agree	Agree	Agree	Neutral	Agree	Agree	Agree	前期没书不方便，后期挺好	混合教学，线上为主，线下为辅，效率高
808	2020/7/24 16:27:09	120sec	223.104.47.49(北京-北京)	Wuhan College of Arts and Sciences	Education	First-year	Female	City	Computer (desktop/ laptop)	WIFI	Agree	Agree	Agree	Agree	Agree	Agree	Agree	Agree	Agree	Neutral	Neutral	Neutral	Neutral	Neutral	Agree	Agree	Agree	Agree	Strongly Agree	Agree	Neutral	Neutral	没有	混合式 线上的不确定因素太多了
809	2020/7/24 16:27:35	200sec	43.227.139.143(湖北-武汉)	Wuhan Business University	Administration	First-year	Female	Countryside	Smartphone	WIFI	Agree	Strongly Agree	Strongly Agree	Neutral	Agree	Neutral	Agree	Agree	Agree	Agree	Neutral	Agree	Agree	Agree	Agree	Agree	Agree	Agree	Neutral	Agree	Agree	Agree	与老师的互动有所减少，有些问题可能不可以立即解决	我认为线下教学更好
810	2020/7/24 16:27:36	213sec	117.136.83.91(湖北-武汉)	Wuhan Business University	Administration	First-year	Male	Countryside	Smartphone	3G/4G/5G	Strongly Agree	Strongly Agree	Strongly Agree	Agree	Agree	Agree	Agree	Neutral	Neutral	Neutral	Neutral	Agree	Agree	Neutral	Neutral	Neutral	Neutral	Neutral	Neutral	Neutral	Neutral	Neutral	跟在学校线下上课差别不大。	愿意混合式教学，随时随地都可以学习。
811	2020/7/24 16:27:38	63sec	122.97.179.65(江苏-南京)	Jianghan University	Engineering	First-year	Female	Countryside	Computer (desktop/ laptop)	WIFI	Agree	Neutral	Agree	Agree	Agree	Agree	Agree	Neutral	Neutral	Neutral	Neutral	Neutral	Neutral	Neutral	Neutral	Neutral	Neutral	Neutral	Neutral	Neutral	Neutral	Neutral	无	可
812	2020/7/24 16:27:39	132sec	117.136.39.95(广东-深圳)	Wuhan College of Arts and Sciences	Science	First-year	Female	City	Computer (desktop/ laptop)	WIFI	Strongly Agree	Strongly Agree	Strongly Agree	Strongly Agree	Strongly Agree	Strongly Agree	Strongly Agree	Strongly Agree	Strongly Agree	Strongly Agree	Strongly Agree	Strongly Agree	Strongly Agree	Strongly Agree	Strongly Agree	Strongly Agree	Strongly Agree	Strongly Agree	Strongly Agree	Strongly Agree	Strongly Agree	Strongly Agree	还好	还好
813	2020/7/24 16:27:41	108sec	117.154.153.169(湖北-襄阳)	Wuhan College of Arts and Sciences	Administration	First-year	Male	City	Smartphone	WIFI	Agree	Agree	Agree	Agree	Agree	Agree	Agree	Agree	Agree	Agree	Agree	Agree	Agree	Agree	Agree	Agree	Agree	Agree	Agree	Agree	Agree	Agree	没有	都行
814	2020/7/24 16:28:59	176sec	27.27.174.64(湖北-襄阳)	Wuhan College of Arts and Sciences	Law	Second-year	Male	Countryside	Smartphone	Broadband	Strongly Agree	Strongly Agree	Agree	Agree	Strongly Agree	Strongly Agree	Agree	Agree	Strongly Agree	Strongly Agree	Strongly Agree	Agree	Agree	Agree	Strongly Agree	Agree	Strongly Agree	Strongly Agree	Agree	Agree	Agree	Strongly Agree	老师不露脸，不能看清老师，让我很难受。	会得，英语广泛存在生活中，很重要，没有他我就仿佛没有了灵魂。
815	2020/7/24 16:29:08	125sec	27.186.225.188(河北-保定)	Wuhan College of Arts and Sciences	Science	Second-year	Male	City	Computer (desktop/ laptop)	WIFI	Strongly Agree	Strongly Agree	Strongly Agree	Strongly Agree	Strongly Agree	Strongly Agree	Strongly Agree	Agree	Agree	Agree	Agree	Agree	Agree	Agree	Agree	Agree	Agree	Agree	Agree	Agree	Agree	Agree	自律	希望线上线下教学，但以线下为主，提高效率，自主性更强
816	2020/7/24 16:29:30	157sec	120.208.19.108(山西-运城)	Wuhan College of Arts and Sciences	Engineering	First-year	Male	Countryside	Smartphone	WIFI	Neutral	Neutral	Neutral	Neutral	Neutral	Neutral	Neutral	Agree	Agree	Agree	Agree	Agree	Agree	Agree	Agree	Strongly Agree	Agree	Agree	Agree	Strongly Agree	Strongly Agree	Strongly Agree	师生互动少了，遇到网络问题，或者停电情况，则不能很好的上课	愿意
817	2020/7/24 16:29:49	144sec	171.114.66.178(湖北-宜昌)	Wuhan Business University	Administration	First-year	Female	Countryside	Smartphone	WIFI	Agree	Neutral	Agree	Neutral	Agree	Neutral	Agree	Neutral	Neutral	Agree	Agree	Agree	Neutral	Neutral	Neutral	Agree	Agree	Agree	Neutral	Agree	Neutral	Neutral	无	愿意混合教学。因为有些东西在线上比较方便。这样学习更高效。
818	2020/7/24 16:30:07	100sec	43.227.139.208(湖北-武汉)	Wuhan College of Arts and Sciences	Education	First-year	Female	Countryside	Smartphone	WIFI	Neutral	Disagree	Neutral	Neutral	Neutral	Neutral	Neutral	Agree	Agree	Agree	Agree	Agree	Agree	Agree	Agree	Agree	Agree	Agree	Agree	Agree	Agree	Agree	无	无
819	2020/7/24 16:30:36	283sec	221.235.140.21(湖北-宜昌)	Wuhan Donghu University	Literature	Second-year	Female	Countryside	Smartphone	WIFI	Strongly Agree	Strongly Agree	Strongly Agree	Agree	Neutral	Neutral	Agree	Neutral	Agree	Agree	Neutral	Agree	Agree	Neutral	Neutral	Agree	Agree	Agree	Agree	Neutral	Agree	Neutral	不能更好的巩固和记忆	混合式勉强接受 线下学习效率高 课堂氛围好
820	2020/7/24 16:30:56	167sec	117.136.27.130(甘肃-兰州)	Wuhan College of Arts and Sciences	Administration	First-year	Female	Countryside	Smartphone	3G/4G/5G	Agree	Strongly disagree	Agree	Neutral	Neutral	Neutral	Neutral	Neutral	Neutral	Neutral	Neutral	Neutral	Agree	Neutral	Neutral	Neutral	Neutral	Neutral	Neutral	Agree	Agree	Agree	学习效果一般	不愿意
821	2020/7/24 16:31:30	142sec	171.114.65.100(湖北-宜昌)	Wuhan Business University	Administration	First-year	Female	City	Computer (desktop/ laptop)	WIFI	Agree	Agree	Agree	Neutral	Neutral	Neutral	Neutral	Agree	Agree	Agree	Agree	Neutral	Agree	Agree	Agree	Agree	Agree	Agree	Neutral	Neutral	Neutral	Neutral	网速不好	愿意。综合起来更有效
822	2020/7/24 16:31:33	135sec	171.115.72.221(湖北-恩施)	Wuhan College of Arts and Sciences	Education	Second-year	Female	Countryside	Smartphone	WIFI	Agree	Agree	Agree	Agree	Neutral	Neutral	Agree	Neutral	Neutral	Neutral	Agree	Disagree	Neutral	Disagree	Neutral	Disagree	Agree	Neutral	Neutral	Agree	Neutral	Neutral	感觉越来越难了	嗯
823	2020/7/24 16:31:38	229sec	116.7.66.83(广东-深圳)	Wuhan Institute of Technology	Engineering	First-year	Male	City	Computer (desktop/ laptop)	WIFI	Strongly Agree	Strongly Agree	Strongly Agree	Strongly Agree	Strongly Agree	Strongly Agree	Strongly Agree	Neutral	Agree	Agree	Agree	Neutral	Agree	Neutral	Neutral	Neutral	Neutral	Agree	Neutral	Agree	Neutral	Agree	无	不。在线学习时英语课程对我来说的存在感较低，线下学习才能激发学习的动力
824	2020/7/24 16:31:54	65sec	180.130.10.56(云南-昆明)	Wuhan Institute of Technology	Engineering	Second-year	Female	Countryside	Computer (desktop/ laptop)	WIFI	Neutral	Neutral	Neutral	Neutral	Neutral	Neutral	Neutral	Neutral	Neutral	Neutral	Neutral	Neutral	Neutral	Neutral	Neutral	Neutral	Neutral	Neutral	Neutral	Neutral	Neutral	Neutral	无	可以
825	2020/7/24 16:32:57	150sec	43.250.201.107(湖南-长沙)	Wuhan College of Arts and Sciences	Administration	First-year	Female	Countryside	Smartphone	3G/4G/5G	Neutral	Neutral	Neutral	Neutral	Neutral	Neutral	Neutral	Neutral	Neutral	Neutral	Neutral	Neutral	Neutral	Neutral	Neutral	Neutral	Neutral	Neutral	Neutral	Neutral	Neutral	Neutral	无	无
826	2020/7/24 16:33:06	105sec	117.136.88.77(湖南-长沙)	Wuhan Institute of Technology	Engineering	Second-year	Male	City	Computer (desktop/ laptop)	WIFI	Strongly Agree	Strongly Agree	Strongly Agree	Neutral	Agree	Disagree	Strongly Agree	Strongly Agree	Strongly Agree	Strongly Agree	Strongly Agree	Strongly Agree	Strongly Agree	Strongly Agree	Strongly Agree	Strongly Agree	Strongly Agree	Strongly Agree	Strongly Agree	Strongly Agree	Strongly Agree	Strongly Agree	没困难	愿意，效率比较高
827	2020/7/24 16:33:30	104sec	119.103.115.45(湖北-武汉)	Wuhan University of Bioengineering	Art	First-year	Female	City	Computer (desktop/ laptop)	WIFI	Agree	Agree	Agree	Agree	Agree	Agree	Agree	Neutral	Neutral	Agree	Agree	Agree	Agree	Neutral	Agree	Neutral	Agree	Agree	Agree	Agree	Agree	Agree	挺好	可以少量进行
828	2020/7/24 16:33:38	268sec	14.127.249.169(广东-深圳)	Wuhan College of Arts and Sciences	Engineering	First-year	Male	City	Computer (desktop/ laptop)	WIFI	Strongly Agree	Strongly Agree	Strongly Agree	Agree	Agree	Agree	Agree	Neutral	Agree	Neutral	Agree	Neutral	Neutral	Disagree	Neutral	Neutral	Agree	Agree	Agree	Agree	Agree	Agree	线上教学比较方便快捷，师生沟通起来没有心理障碍，但是同学的自主学习习惯较差	愿意，更方便
829	2020/7/24 16:33:46	129sec	112.28.149.38(安徽-合肥)	Wuhan Institute of Technology	Literature	Second-year	Female	City	Computer (desktop/ laptop)	WIFI	Strongly Agree	Strongly Agree	Strongly Agree	Strongly Agree	Strongly Agree	Strongly Agree	Strongly Agree	Neutral	Neutral	Neutral	Strongly Agree	Neutral	Neutral	Strongly disagree	Strongly Agree	Neutral	Strongly Agree	Agree	Agree	Agree	Agree	Agree	注意力不太容易集中	愿意，因为更舒适
830	2020/7/24 16:33:52	98sec	119.103.23.128(湖北-武汉)	Wuhan College of Arts and Sciences	Science	First-year	Male	City	Computer (desktop/ laptop)	Broadband	Strongly Agree	Strongly Agree	Strongly Agree	Strongly Agree	Strongly Agree	Strongly Agree	Agree	Agree	Agree	Agree	Agree	Agree	Agree	Agree	Agree	Agree	Agree	Agree	Agree	Agree	Agree	Agree	无	无
831	2020/7/24 16:33:58	219sec	1.194.59.27(河南-开封)	Wuhan College of Arts and Sciences	Law	First-year	Female	Countryside	Computer (desktop/ laptop)	WIFI	Agree	Agree	Agree	Neutral	Disagree	Neutral	Neutral	Neutral	Agree	Agree	Agree	Neutral	Agree	Disagree	Agree	Agree	Agree	Neutral	Neutral	Disagree	Neutral	Disagree	不方便，效率不高	不太愿意
832	2020/7/24 16:34:06	93sec	27.18.12.27(湖北-武汉)	Wuhan Business University	Art	First-year	Female	City	Smartphone	3G/4G/5G	Agree	Agree	Neutral	Neutral	Neutral	Agree	Agree	Agree	Neutral	Agree	Neutral	Neutral	Agree	Agree	Agree	Agree	Agree	Agree	Agree	Agree	Agree	Agree	网总是卡	不太愿意，网络太差
833	2020/7/24 16:34:23	63sec	171.82.107.139(湖北-武汉)	Wuhan Business University	Administration	First-year	Female	City	Computer (desktop/ laptop)	WIFI	Neutral	Neutral	Neutral	Neutral	Neutral	Neutral	Neutral	Neutral	Neutral	Neutral	Neutral	Neutral	Neutral	Neutral	Neutral	Neutral	Neutral	Neutral	Neutral	Neutral	Neutral	Neutral	无	都可以
834	2020/7/24 16:34:24	469sec	121.61.198.39(湖北-荆门)	Wuhan College of Arts and Sciences	Law	First-year	Female	City	Smartphone	WIFI	Agree	Agree	Agree	Agree	Agree	Neutral	Agree	Neutral	Neutral	Neutral	Agree	Neutral	Agree	Agree	Neutral	Agree	Agree	Agree	Agree	Agree	Agree	Agree	方便	愿意但是也喜欢线下教学
835	2020/7/24 16:34:33	70sec	27.17.75.146(湖北-武汉)	Wuhan Business University	Administration	First-year	Female	City	Computer (desktop/ laptop)	WIFI	Agree	Agree	Strongly Agree	Strongly Agree	Strongly Agree	Strongly Agree	Strongly Agree	Strongly Agree	Strongly Agree	Strongly Agree	Strongly Agree	Strongly Agree	Strongly Agree	Strongly Agree	Strongly Agree	Strongly Agree	Strongly Agree	Strongly Agree	Strongly Agree	Strongly Agree	Strongly Agree	Strongly Agree	注意力没有课上集中	愿意， 各有各的好处
836	2020/7/24 16:34:39	235sec	117.136.81.14(湖北-武汉)	Wuhan Business University	Administration	First-year	Male	City	Computer (desktop/ laptop)	WIFI	Agree	Agree	Agree	Agree	Agree	Agree	Neutral	Neutral	Agree	Agree	Agree	Neutral	Neutral	Agree	Neutral	Agree	Agree	Agree	Neutral	Agree	Agree	Agree	因为没有课本，不能及时和老师同步教学内容。在复习上会有所困难。	可以采纳，线上线下混合教学可以充分利用时间，高效学习。并且在疑难问题上也可以快速解决。
837	2020/7/24 16:34:45	83sec	43.227.137.90(湖北-武汉)	Jianghan University	Literature	Second-year	Male	City	Computer (desktop/ laptop)	Broadband	Agree	Agree	Agree	Agree	Agree	Agree	Neutral	Neutral	Neutral	Neutral	Agree	Agree	Agree	Agree	Agree	Agree	Agree	Agree	Agree	Agree	Agree	Agree	录播形式很好，基本无困难	不大好，还是以走班上课为主吧
838	2020/7/24 16:34:46	244sec	111.60.241.164(湖北-荆州)	Wuhan College of Arts and Sciences	Law	Second-year	Female	City	Computer (desktop/ laptop)	WIFI	Strongly Agree	Strongly Agree	Strongly Agree	Strongly Agree	Neutral	Neutral	Agree	Neutral	Agree	Disagree	Agree	Disagree	Neutral	Disagree	Disagree	Neutral	Agree	Agree	Neutral	Strongly Agree	Agree	Agree	很容易注意力不集中 没有课本也有点不方便	混合式可以 两者权衡利弊 结合利用
839	2020/7/24 16:34:56	85sec	171.113.194.209(湖北-武汉)	Wuhan College of Arts and Sciences	Engineering	First-year	Male	City	Computer (desktop/ laptop)	WIFI	Strongly disagree	Strongly disagree	Strongly disagree	Strongly disagree	Strongly disagree	Strongly disagree	Strongly disagree	Strongly disagree	Strongly disagree	Strongly disagree	Strongly disagree	Strongly disagree	Strongly disagree	Strongly disagree	Strongly disagree	Strongly disagree	Strongly disagree	Strongly disagree	Strongly disagree	Strongly disagree	Strongly disagree	Strongly disagree	无	愿意
840	2020/7/24 16:35:15	425sec	183.95.248.142(湖北-武汉)	Wuhan College of Arts and Sciences	Law	Second-year	Female	City	Smartphone	3G/4G/5G	Agree	Agree	Agree	Agree	Neutral	Neutral	Agree	Neutral	Agree	Agree	Agree	Neutral	Agree	Agree	Neutral	Agree	Agree	Agree	Agree	Agree	Agree	Agree	还可以，基本没什么问题。	愿意
841	2020/7/24 16:35:15	88sec	101.21.86.29(河北-邢台)	Wuhan Institute of Technology	Science	Second-year	Female	City	Computer (desktop/ laptop)	WIFI	Agree	Agree	Agree	Agree	Agree	Agree	Agree	Agree	Agree	Agree	Agree	Agree	Agree	Agree	Agree	Agree	Agree	Agree	Agree	Agree	Agree	Agree	没有困难，老师讲的很好，也非常不错	愿意，因为很有趣
842	2020/7/24 16:35:21	182sec	117.136.83.32(湖北-武汉)	Wuhan College of Arts and Sciences	Economics	First-year	Female	Countryside	Smartphone	3G/4G/5G	Neutral	Neutral	Neutral	Disagree	Disagree	Agree	Neutral	Neutral	Neutral	Neutral	Neutral	Disagree	Neutral	Neutral	Neutral	Neutral	Agree	Agree	Neutral	Neutral	Neutral	Neutral	不是很支持线上学习英语	不愿意在线学习英语，效率太低
843	2020/7/24 16:35:34	180sec	119.103.221.240(湖北-武汉)	Wuhan College of Arts and Sciences	Art	First-year	Female	Countryside	Smartphone	WIFI	Strongly Agree	Strongly Agree	Strongly Agree	Agree	Neutral	Neutral	Agree	Disagree	Neutral	Neutral	Agree	Agree	Agree	Neutral	Neutral	Neutral	Agree	Agree	Agree	Agree	Agree	Agree	在线教学没有课堂教学效果好	不愿意
844	2020/7/24 16:36:03	95sec	117.136.71.179(云南-玉溪)	Wuhan College of Arts and Sciences	Law	First-year	Male	City	Smartphone	WIFI	Agree	Strongly Agree	Agree	Strongly Agree	Agree	Agree	Agree	Agree	Strongly Agree	Agree	Agree	Agree	Agree	Neutral	Neutral	Agree	Strongly Agree	Strongly Agree	Strongly Agree	Strongly Agree	Agree	Agree	无	无
845	2020/7/24 16:36:17	179sec	58.16.97.120(贵州-贵阳)	Wuhan Institute of Technology	Engineering	First-year	Male	City	Computer (desktop/ laptop)	WIFI	Agree	Agree	Agree	Agree	Agree	Agree	Agree	Agree	Agree	Agree	Agree	Agree	Agree	Agree	Agree	Agree	Agree	Agree	Agree	Agree	Agree	Agree	学到的只是很少，没有线下师生面对面教学有收获。网络不好等	愿意以混合式方式来学习英语。省时，收获大！
846	2020/7/24 16:36:48	77sec	36.62.64.31(安徽-阜阳)	Wuhan College of Arts and Sciences	Administration	First-year	Male	City	Computer (desktop/ laptop)	WIFI	Agree	Strongly Agree	Strongly Agree	Agree	Agree	Strongly Agree	Agree	Agree	Strongly Agree	Agree	Strongly Agree	Agree	Agree	Strongly Agree	Agree	Strongly Agree	Agree	Strongly Agree	Agree	Agree	Agree	Strongly Agree	无	可
847	2020/7/24 16:36:51	230sec	120.70.211.79(新疆-昌吉)	Wuhan College of Arts and Sciences	Science	First-year	Female	City	Smartphone	WIFI	Strongly Agree	Strongly Agree	Strongly Agree	Strongly Agree	Neutral	Neutral	Agree	Neutral	Disagree	Neutral	Neutral	Neutral	Neutral	Neutral	Neutral	Neutral	Neutral	Neutral	Agree	Agree	Neutral	Neutral	师生不能及时的有效互动	不愿意，线上的教学效果比线下的差得多
848	2020/7/24 16:37:00	153sec	223.104.20.63(湖北-武汉)	Wuhan College of Arts and Sciences	Science	First-year	Male	Countryside	Smartphone	3G/4G/5G	Neutral	Disagree	Neutral	Neutral	Neutral	Neutral	Neutral	Neutral	Neutral	Neutral	Neutral	Neutral	Neutral	Neutral	Neutral	Neutral	Neutral	Neutral	Neutral	Neutral	Neutral	Neutral	没有	没有
849	2020/7/24 16:37:21	169sec	110.153.85.152(新疆-昌吉)	Wuhan College of Arts and Sciences	Law	Second-year	Female	Countryside	Smartphone	WIFI	Agree	Agree	Agree	Agree	Neutral	Agree	Agree	Neutral	Neutral	Neutral	Neutral	Neutral	Neutral	Neutral	Neutral	Neutral	Neutral	Agree	Neutral	Neutral	Neutral	Neutral	特殊情况特殊对待，	赞同，还不错
850	2020/7/24 16:38:14	237sec	106.61.60.174(云南-昆明)	Wuhan College of Arts and Sciences	Education	First-year	Female	City	Smartphone	3G/4G/5G	Neutral	Agree	Agree	Agree	Neutral	Neutral	Neutral	Neutral	Neutral	Neutral	Agree	Neutral	Neutral	Agree	Neutral	Agree	Neutral	Neutral	Neutral	Neutral	Neutral	Neutral	有问题时不能及时得到解决的方法	混合式教学的方式学习大学英语，因为这样有老师讲解，有学习氛围
851	2020/7/24 16:40:36	116sec	117.155.9.211(湖北-十堰)	Wuhan College of Arts and Sciences	Education	First-year	Female	City	Smartphone	WIFI	Agree	Agree	Agree	Agree	Neutral	Neutral	Agree	Neutral	Neutral	Neutral	Neutral	Neutral	Neutral	Neutral	Neutral	Neutral	Agree	Agree	Neutral	Agree	Agree	Agree	缺少老师实践指导	不愿意 不方便
852	2020/7/24 16:40:37	116sec	103.98.241.99(湖北-武汉)	Wuhan College of Arts and Sciences	Education	Second-year	Female	City	Smartphone	3G/4G/5G	Disagree	Neutral	Neutral	Neutral	Neutral	Neutral	Neutral	Neutral	Neutral	Neutral	Neutral	Disagree	Neutral	Neutral	Disagree	Neutral	Neutral	Disagree	Neutral	Neutral	Neutral	Disagree	老师讲的少，懂的少。	愿意，知识点能更明确。
853	2020/7/24 16:40:48	86sec	171.113.80.182(湖北-武汉)	Wuhan College of Arts and Sciences	Education	First-year	Female	City	Smartphone	WIFI	Neutral	Neutral	Neutral	Neutral	Neutral	Neutral	Neutral	Neutral	Neutral	Neutral	Neutral	Neutral	Neutral	Neutral	Neutral	Neutral	Neutral	Neutral	Neutral	Neutral	Neutral	Neutral	无	不愿意
854	2020/7/24 16:41:13	175sec	43.227.139.117(湖北-武汉)	Wuhan College of Arts and Sciences	Law	First-year	Female	Countryside	Smartphone	WIFI	Agree	Agree	Agree	Neutral	Disagree	Disagree	Agree	Disagree	Neutral	Neutral	Neutral	Agree	Neutral	Disagree	Neutral	Neutral	Agree	Agree	Agree	Agree	Neutral	Disagree	没有课本，没有学到什么知识，老师跟学生互动较少	愿意混合式教学的方式
855	2020/7/24 16:41:20	104sec	223.104.19.196(河南-郑州)	Wuhan College of Arts and Sciences	Engineering	First-year	Male	City	Smartphone	WIFI	Strongly Agree	Strongly Agree	Strongly Agree	Strongly Agree	Strongly Agree	Agree	Strongly Agree	Neutral	Neutral	Neutral	Neutral	Neutral	Neutral	Neutral	Agree	Agree	Agree	Agree	Agree	Agree	Agree	Agree	不能及时与老师沟通	不愿意 不方便
856	2020/7/24 16:41:24	107sec	223.88.234.180(河南-安阳)	Wuhan College of Arts and Sciences	Law	Second-year	Male	City	Computer (desktop/ laptop)	WIFI	Neutral	Neutral	Neutral	Neutral	Neutral	Neutral	Neutral	Neutral	Neutral	Neutral	Neutral	Neutral	Neutral	Neutral	Neutral	Neutral	Neutral	Neutral	Neutral	Neutral	Neutral	Neutral	无	皆可
857	2020/7/24 16:42:30	115sec	223.77.112.97(湖北-未知)	Wuhan College of Arts and Sciences	Administration	First-year	Male	City	Smartphone	WIFI	Agree	Agree	Agree	Agree	Neutral	Strongly Agree	Neutral	Neutral	Disagree	Agree	Neutral	Neutral	Agree	Neutral	Agree	Neutral	Neutral	Agree	Strongly Agree	Agree	Strongly Agree	Agree	无	无
858	2020/7/24 16:42:40	466sec	111.176.200.107(湖北-宜昌)	Wuhan Business University	Administration	First-year	Female	Countryside	Smartphone	WIFI	Agree	Agree	Agree	Neutral	Neutral	Neutral	Agree	Neutral	Agree	Neutral	Neutral	Neutral	Neutral	Neutral	Neutral	Agree	Agree	Agree	Agree	Agree	Agree	Neutral	没什么看法，老师教的很好，线上对学生的考验很大，外部干扰太多，很难静下心来	我觉得混合式教学我是可以接受的，完全的线上，问题得不到及时的解决
859	2020/7/24 16:42:55	128sec	117.188.233.64(贵州-黔西南)	Wuhan College of Arts and Sciences	Law	Second-year	Female	City	Computer (desktop/ laptop)	WIFI	Strongly Agree	Strongly Agree	Strongly Agree	Agree	Neutral	Neutral	Neutral	Neutral	Disagree	Disagree	Disagree	Neutral	Neutral	Neutral	Neutral	Neutral	Neutral	Neutral	Neutral	Neutral	Neutral	Neutral	无	无
860	2020/7/24 16:43:28	361sec	182.240.79.166(云南-曲靖)	Jianghan University	Literature	Second-year	Female	City	Tablet	WIFI	Strongly Agree	Strongly Agree	Strongly Agree	Agree	Neutral	Agree	Agree	Neutral	Neutral	Neutral	Agree	Agree	Neutral	Neutral	Agree	Agree	Agree	Agree	Agree	Agree	Agree	Agree	提交考试时，受到网络影响未成功	不愿意，因为自控能力还有待提高
861	2020/7/24 16:43:31	166sec	117.136.81.228(湖北-武汉)	Wuhan College of Arts and Sciences	Art	First-year	Female	Countryside	Computer (desktop/ laptop)	WIFI	Agree	Agree	Agree	Agree	Neutral	Neutral	Agree	Neutral	Agree	Agree	Neutral	Neutral	Neutral	Neutral	Neutral	Agree	Agree	Agree	Agree	Neutral	Agree	Agree	几乎没有什么困难	愿意 混合教学更有新意以及充满便利性
862	2020/7/24 16:44:19	71sec	119.98.178.87(湖北-武汉)	Wuhan Business University	Administration	Second-year	Male	Countryside	Computer (desktop/ laptop)	WIFI	Strongly Agree	Strongly Agree	Strongly Agree	Strongly Agree	Strongly Agree	Strongly Agree	Strongly Agree	Strongly Agree	Strongly Agree	Strongly Agree	Strongly Agree	Strongly Agree	Strongly Agree	Strongly Agree	Strongly Agree	Strongly Agree	Strongly Agree	Strongly Agree	Strongly Agree	Strongly Agree	Strongly Agree	Strongly Agree	暂无	不愿意，更喜欢面对面线下教学
863	2020/7/24 16:45:14	202sec	27.18.101.206(湖北-武汉)	Wuhan College of Arts and Sciences	Science	First-year	Male	City	Smartphone	WIFI	Agree	Agree	Agree	Agree	Agree	Agree	Agree	Neutral	Neutral	Neutral	Neutral	Neutral	Neutral	Neutral	Neutral	Agree	Agree	Agree	Agree	Agree	Agree	Agree	无	无
864	2020/7/24 16:45:16	254sec	112.97.212.149(广东-东莞)	Wuhan College of Arts and Sciences	Education	First-year	Male	Countryside	Smartphone	WIFI	Agree	Agree	Agree	Agree	Agree	Agree	Agree	Agree	Agree	Agree	Agree	Agree	Agree	Agree	Agree	Agree	Agree	Agree	Agree	Agree	Agree	Agree	教学正常进行，线上培育效果良好，灵活性好	不愿意，线上教学毕竟起不到面对面亲身传授的效果
865	2020/7/24 16:45:59	79sec	117.153.182.23(湖北-恩施)	Wuhan College of Arts and Sciences	Law	First-year	Male	City	Computer (desktop/ laptop)	WIFI	Agree	Agree	Agree	Agree	Agree	Agree	Agree	Agree	Agree	Agree	Agree	Agree	Agree	Agree	Agree	Agree	Agree	Agree	Agree	Agree	Agree	Agree	很好	嗯
866	2020/7/24 16:46:47	142sec	125.210.245.112(浙江-杭州)	Wuhan College of Arts and Sciences	Education	First-year	Female	Countryside	Smartphone	WIFI	Strongly Agree	Strongly Agree	Strongly Agree	Strongly Agree	Neutral	Neutral	Agree	Neutral	Neutral	Neutral	Agree	Neutral	Neutral	Neutral	Neutral	Agree	Agree	Agree	Agree	Agree	Agree	Agree	无	无
867	2020/7/24 16:46:56	110sec	36.249.166.184(福建-厦门)	Wuhan Institute of Technology	Science	Second-year	Female	Countryside	Computer (desktop/ laptop)	WIFI	Strongly Agree	Strongly Agree	Strongly Agree	Strongly Agree	Strongly Agree	Strongly Agree	Strongly Agree	Neutral	Neutral	Neutral	Neutral	Neutral	Neutral	Neutral	Neutral	Neutral	Strongly Agree	Agree	Agree	Agree	Agree	Agree	在线课堂互动没有线下课堂互动来的有趣。	可以考虑混合式教学。
868	2020/7/24 16:47:25	178sec	119.103.212.68(湖北-武汉)	Wuhan College of Arts and Sciences	Engineering	First-year	Female	City	Smartphone	WIFI	Neutral	Neutral	Agree	Neutral	Neutral	Neutral	Neutral	Disagree	Disagree	Neutral	Neutral	Disagree	Neutral	Disagree	Disagree	Neutral	Neutral	Neutral	Disagree	Neutral	Disagree	Disagree	不够自觉	不愿意，不够自觉
869	2020/7/24 16:47:32	77sec	219.138.23.134(湖北-宜昌)	Wuhan Business University	Administration	First-year	Female	City	Smartphone	WIFI	Strongly Agree	Strongly Agree	Strongly Agree	Strongly Agree	Strongly Agree	Strongly Agree	Strongly Agree	Neutral	Neutral	Neutral	Agree	Neutral	Neutral	Agree	Agree	Agree	Agree	Agree	Agree	Agree	Agree	Agree	无	愿意
870	2020/7/24 16:48:21	136sec	171.115.78.236(湖北-恩施)	Wuhan College of Arts and Sciences	Law	Second-year	Female	Countryside	Smartphone	WIFI	Agree	Agree	Agree	Agree	Strongly disagree	Neutral	Neutral	Disagree	Strongly disagree	Strongly disagree	Disagree	Disagree	Disagree	Disagree	Strongly disagree	Neutral	Neutral	Neutral	Neutral	Neutral	Neutral	Neutral	无	不愿意
871	2020/7/24 16:48:22	100sec	171.82.219.198(湖北-武汉)	Wuhan College of Arts and Sciences	Law	Second-year	Male	Countryside	Computer (desktop/ laptop)	WIFI	Agree	Agree	Agree	Agree	Agree	Agree	Agree	Agree	Agree	Agree	Agree	Agree	Agree	Agree	Agree	Agree	Agree	Agree	Agree	Agree	Agree	Agree	无	无
872	2020/7/24 16:48:45	238sec	171.41.32.104(湖北-黄冈)	Jianghan University	Administration	Second-year	Male	Countryside	Computer (desktop/ laptop)	WIFI	Strongly Agree	Strongly Agree	Strongly Agree	Agree	Neutral	Agree	Neutral	Neutral	Neutral	Neutral	Agree	Agree	Agree	Neutral	Neutral	Neutral	Agree	Agree	Neutral	Neutral	Neutral	Neutral	我感觉挺好的，就是有一些题目如选择顺序的题目让我感到比较麻烦，最后还是在老师的帮助下才完成	这个对我来说都可以
873	2020/7/24 16:49:28	70sec	43.247.230.82(广西-柳州)	Wuhan College of Arts and Sciences	Military	Second-year	Female	Countryside	Smartphone	3G/4G/5G	Neutral	Neutral	Neutral	Neutral	Neutral	Neutral	Neutral	Neutral	Neutral	Neutral	Disagree	Neutral	Neutral	Neutral	Neutral	Neutral	Neutral	Neutral	Agree	Neutral	Neutral	Neutral	单词	不，坚持难
874	2020/7/24 16:49:50	236sec	113.115.49.231(广东-广州)	Wuhan College of Arts and Sciences	Administration	First-year	Female	Countryside	Smartphone	3G/4G/5G	Strongly Agree	Agree	Agree	Neutral	Agree	Strongly Agree	Strongly Agree	Agree	Neutral	Agree	Agree	Agree	Agree	Neutral	Neutral	Agree	Agree	Agree	Neutral	Agree	Neutral	Neutral	线上学习使我们更加认真的去学习英语，但是偶尔遇到网络较差，签到失败的情况	在线学习，因为这样我们的上课积极性较高，与老师互动频繁
875	2020/7/24 16:50:11	123sec	121.16.125.65(河北-沧州)	Wuhan College of Arts and Sciences	Art	First-year	Female	Countryside	Computer (desktop/ laptop)	WIFI	Agree	Agree	Agree	Neutral	Neutral	Neutral	Neutral	Neutral	Neutral	Neutral	Neutral	Neutral	Neutral	Neutral	Neutral	Neutral	Neutral	Neutral	Neutral	Neutral	Neutral	Neutral	没	没
876	2020/7/24 16:50:30	123sec	39.144.22.252(新疆-克孜勒苏)	Wuhan College of Arts and Sciences	Law	Second-year	Male	City	Computer (desktop/ laptop)	WIFI	Strongly Agree	Strongly Agree	Strongly Agree	Agree	Neutral	Agree	Neutral	Neutral	Disagree	Neutral	Neutral	Disagree	Disagree	Disagree	Disagree	Disagree	Disagree	Disagree	Disagree	Neutral	Disagree	Disagree	。	不
877	2020/7/24 16:51:01	172sec	171.114.140.132(湖北-咸宁)	Wuhan College of Arts and Sciences	Education	First-year	Female	Countryside	Smartphone	WIFI	Agree	Agree	Agree	Agree	Agree	Agree	Agree	Neutral	Neutral	Neutral	Agree	Agree	Agree	Neutral	Neutral	Agree	Agree	Neutral	Neutral	Neutral	Agree	Agree	英语底子薄，学习新课程慢，网上学习很难集中注意力	愿意，更加方便
878	2020/7/24 16:52:01	137sec	183.197.112.136(河北-衡水)	Wuhan College of Arts and Sciences	Medicine	Second-year	Female	Countryside	Computer (desktop/ laptop)	WIFI	Neutral	Neutral	Strongly Agree	Neutral	Neutral	Neutral	Agree	Neutral	Neutral	Neutral	Neutral	Neutral	Neutral	Neutral	Neutral	Neutral	Neutral	Neutral	Neutral	Neutral	Neutral	Neutral	没有教材	不愿意
879	2020/7/24 16:52:06	156sec	219.138.143.94(湖北-黄冈)	Wuhan College of Arts and Sciences	Law	Second-year	Male	Countryside	Smartphone	WIFI	Neutral	Neutral	Neutral	Neutral	Neutral	Neutral	Neutral	Neutral	Neutral	Neutral	Neutral	Neutral	Neutral	Neutral	Neutral	Neutral	Neutral	Neutral	Neutral	Neutral	Neutral	Neutral	没有	随便
880	2020/7/24 16:52:53	123sec	14.204.157.135(云南-昆明)	Wuhan College of Arts and Sciences	Law	Second-year	Female	City	Smartphone	WIFI	Neutral	Neutral	Neutral	Neutral	Neutral	Neutral	Neutral	Neutral	Agree	Agree	Agree	Agree	Agree	Agree	Agree	Agree	Agree	Neutral	Neutral	Neutral	Neutral	Neutral	老师很好，很认真教学	不愿意，没有在课堂学习好
881	2020/7/24 16:53:29	430sec	117.136.39.253(广东-深圳)	Wuhan College of Arts and Sciences	Law	First-year	Female	Countryside	Smartphone	3G/4G/5G	Disagree	Neutral	Disagree	Neutral	Neutral	Neutral	Neutral	Neutral	Agree	Neutral	Neutral	Agree	Agree	Neutral	Agree	Agree	Neutral	Agree	Neutral	Neutral	Neutral	Neutral	总体还可以，在平台上成绩统计不准确	不行 因为线下效率会更高 最好是采用线下的方式教学
882	2020/7/24 16:53:52	442sec	114.101.231.12(安徽-淮南)	Wuhan College of Arts and Sciences	Medicine	First-year	Female	City	Computer (desktop/ laptop)	WIFI	Strongly Agree	Strongly Agree	Strongly Agree	Strongly Agree	Agree	Agree	Agree	Neutral	Neutral	Agree	Neutral	Neutral	Neutral	Neutral	Agree	Neutral	Agree	Agree	Agree	Agree	Agree	Neutral	在线上学习，拓展了各种英语学习方法	愿意，英语不仅仅只能靠背单词
883	2020/7/24 16:54:16	171sec	183.93.97.19(湖北-荆州)	Wuhan College of Arts and Sciences	Economics	Second-year	Female	City	Smartphone	WIFI	Agree	Agree	Agree	Agree	Agree	Agree	Agree	Agree	Neutral	Neutral	Agree	Neutral	Agree	Agree	Agree	Neutral	Neutral	Neutral	Neutral	Agree	Agree	Neutral	不错…	不愿意
884	2020/7/24 16:54:59	188sec	171.43.184.174(湖北-武汉)	Wuhan College of Arts and Sciences	Medicine	First-year	Female	City	Smartphone	WIFI	Agree	Agree	Agree	Neutral	Neutral	Agree	Agree	Agree	Neutral	Neutral	Agree	Agree	Neutral	Agree	Neutral	Neutral	Agree	Agree	Agree	Agree	Neutral	Agree	无	不愿意，医学课程很满，混合教学方式可能会增加学习的负担
885	2020/7/24 16:56:50	215sec	140.243.217.240(福建-福州)	Wuhan College of Arts and Sciences	Engineering	Second-year	Female	City	Computer (desktop/ laptop)	3G/4G/5G	Agree	Agree	Agree	Neutral	Agree	Neutral	Agree	Neutral	Neutral	Neutral	Neutral	Neutral	Neutral	Neutral	Neutral	Neutral	Neutral	Neutral	Neutral	Agree	Neutral	Neutral	无	无
886	2020/7/24 16:56:51	122sec	119.103.116.102(湖北-武汉)	Wuhan College of Arts and Sciences	Art	First-year	Female	City	Computer (desktop/ laptop)	WIFI	Agree	Agree	Agree	Neutral	Neutral	Neutral	Neutral	Strongly Agree	Strongly Agree	Neutral	Neutral	Agree	Agree	Strongly Agree	Agree	Strongly Agree	Strongly Agree	Agree	Agree	Agree	Agree	Neutral	无	是的
887	2020/7/24 16:56:55	116sec	27.26.121.26(湖北-荆州)	Wuhan College of Arts and Sciences	Law	Second-year	Female	Countryside	Smartphone	WIFI	Strongly Agree	Strongly Agree	Agree	Agree	Neutral	Agree	Agree	Agree	Agree	Agree	Agree	Agree	Agree	Agree	Agree	Agree	Agree	Agree	Agree	Agree	Agree	Agree	没有课本	不愿意，比较麻烦
888	2020/7/24 16:57:04	314sec	171.113.105.40(湖北-武汉)	Jianghan University	Science	Second-year	Male	City	Computer (desktop/ laptop)	WIFI	Strongly Agree	Strongly Agree	Strongly Agree	Strongly Agree	Agree	Agree	Agree	Neutral	Neutral	Neutral	Agree	Neutral	Neutral	Neutral	Neutral	Neutral	Agree	Agree	Agree	Strongly Agree	Strongly Agree	Agree	还行，就是照片的字小了点看不清	愿意，线上学习的时间灵活一些
889	2020/7/24 16:57:20	104sec	112.224.67.7(山东-青岛)	Wuhan College of Arts and Sciences	Administration	Second-year	Female	Countryside	Smartphone	WIFI	Agree	Neutral	Neutral	Agree	Agree	Neutral	Agree	Neutral	Neutral	Neutral	Agree	Agree	Agree	Agree	Neutral	Agree	Neutral	Neutral	Neutral	Agree	Agree	Agree	无	愿意
890	2020/7/24 16:58:04	84sec	103.98.241.127(湖北-武汉)	Wuhan Institute of Technology	Economics	First-year	Female	City	Computer (desktop/ laptop)	WIFI	Agree	Agree	Agree	Agree	Agree	Neutral	Agree	Neutral	Neutral	Neutral	Agree	Agree	Neutral	Neutral	Neutral	Agree	Agree	Agree	Agree	Neutral	Neutral	Neutral	无	愿意
891	2020/7/24 16:58:24	100sec	112.9.17.96(山东-日照)	Wuhan Institute of Technology	Engineering	First-year	Male	City	Computer (desktop/ laptop)	Broadband	Strongly Agree	Strongly Agree	Strongly Agree	Strongly Agree	Agree	Agree	Strongly Agree	Neutral	Agree	Agree	Agree	Agree	Agree	Neutral	Neutral	Strongly Agree	Strongly Agree	Strongly Agree	Strongly Agree	Agree	Agree	Agree	有时候学习投入不进去	还是希望线下
892	2020/7/24 16:58:47	460sec	220.173.252.145(广西-贺州)	Jianghan University	Science	Second-year	Female	Countryside	Computer (desktop/ laptop)	WIFI	Strongly Agree	Strongly Agree	Strongly Agree	Strongly Agree	Agree	Agree	Agree	Neutral	Neutral	Agree	Neutral	Neutral	Neutral	Neutral	Neutral	Neutral	Agree	Agree	Neutral	Strongly Agree	Strongly Agree	Strongly Agree	在线学是挺方便的，但就是时间管理方面不是很容易，做笔记也不方便	我觉得混合式教学的方式还是可以的，一部分简单的可自学，一部分较难的可以在老师的带领下学习
893	2020/7/24 16:58:55	107sec	60.181.152.10(浙江-温州)	Wuhan Institute of Technology	Economics	First-year	Male	City	Computer (desktop/ laptop)	WIFI	Strongly Agree	Strongly Agree	Strongly Agree	Strongly Agree	Agree	Agree	Agree	Agree	Agree	Agree	Agree	Agree	Agree	Agree	Agree	Agree	Agree	Agree	Agree	Agree	Agree	Agree	教学效果较好。无困难。	愿意。网上的资源获取和共享更为方便。
894	2020/7/24 16:59:12	183sec	116.210.227.35(湖北-随州)	Wuhan College of Arts and Sciences	Engineering	First-year	Female	City	Smartphone	WIFI	Agree	Agree	Agree	Agree	Neutral	Neutral	Neutral	Agree	Neutral	Neutral	Neutral	Neutral	Agree	Agree	Neutral	Agree	Strongly Agree	Neutral	Neutral	Agree	Agree	Agree	无	不愿意
895	2020/7/24 16:59:16	118sec	182.240.123.122(云南-曲靖)	Wuhan College of Arts and Sciences	Medicine	Second-year	Female	City	Tablet	WIFI	Agree	Agree	Agree	Neutral	Neutral	Neutral	Neutral	Neutral	Neutral	Neutral	Neutral	Neutral	Neutral	Neutral	Neutral	Neutral	Neutral	Neutral	Neutral	Neutral	Neutral	Neutral	停电没有网的时候，会错过课程	愿意
896	2020/7/24 16:59:43	123sec	183.202.184.135(山西-运城)	Wuhan Institute of Technology	Economics	First-year	Female	City	Computer (desktop/ laptop)	WIFI	Strongly Agree	Strongly Agree	Strongly Agree	Strongly Agree	Agree	Agree	Strongly Agree	Agree	Strongly Agree	Agree	Strongly Agree	Agree	Agree	Agree	Agree	Strongly Agree	Strongly Agree	Strongly Agree	Agree	Strongly Agree	Agree	Agree	无	更倾向于线下课堂教学
897	2020/7/24 17:00:02	136sec	223.104.247.8(浙江-杭州)	Wuhan Institute of Technology	Engineering	First-year	Male	City	Computer (desktop/ laptop)	WIFI	Strongly Agree	Strongly Agree	Strongly Agree	Neutral	Agree	Agree	Agree	Agree	Agree	Agree	Agree	Strongly Agree	Strongly Agree	Strongly Agree	Strongly Agree	Strongly Agree	Strongly Agree	Strongly Agree	Agree	Strongly Agree	Agree	Agree	老师备课充足，上课幽默。无。	不是十分赞同，更希望通过线下面对面交流学习
898	2020/7/24 17:00:31	88sec	112.123.14.227(安徽-合肥)	Wuhan Institute of Technology	Science	First-year	Male	City	Smartphone	WIFI	Agree	Agree	Agree	Agree	Neutral	Neutral	Agree	Neutral	Neutral	Neutral	Neutral	Neutral	Neutral	Neutral	Neutral	Neutral	Agree	Agree	Agree	Neutral	Neutral	Neutral	无	可以
899	2020/7/24 17:00:37	224sec	117.136.49.79(江西-南昌)	Wuhan Institute of Technology	Engineering	Second-year	Male	Countryside	Smartphone	3G/4G/5G	Strongly Agree	Strongly Agree	Agree	Agree	Neutral	Neutral	Agree	Disagree	Disagree	Neutral	Agree	Neutral	Neutral	Agree	Agree	Agree	Agree	Agree	Neutral	Agree	Agree	Strongly Agree	受到条件限制，没有纸质材料或书籍不太适应。	我倾向于传统教学，不排斥线上教学，所以混合式教学可以接受。
900	2020/7/24 17:00:49	140sec	223.81.251.165(山东-青岛)	Wuhan Institute of Technology	Administration	Second-year	Female	City	Computer (desktop/ laptop)	WIFI	Strongly Agree	Strongly Agree	Strongly Agree	Strongly Agree	Strongly Agree	Strongly Agree	Strongly Agree	Strongly Agree	Strongly Agree	Strongly Agree	Strongly Agree	Strongly Agree	Strongly Agree	Strongly Agree	Strongly Agree	Strongly Agree	Strongly Agree	Strongly Agree	Strongly Agree	Strongly Agree	Strongly Agree	Strongly Agree	线上上课挺不错的，截图板书什么的都挺方便的	非常愿意，这样能发挥出在线教育的优势，希望英语老师们也跟其他课老师传递一下这种想法，其他课也这样就好了
901	2020/7/24 17:01:34	172sec	171.44.158.189(湖北-宜昌)	Wuhan College of Arts and Sciences	Economics	First-year	Female	Countryside	Smartphone	WIFI	Strongly Agree	Strongly Agree	Strongly Agree	Strongly Agree	Neutral	Neutral	Agree	Neutral	Neutral	Neutral	Neutral	Neutral	Neutral	Neutral	Neutral	Neutral	Agree	Agree	Agree	Agree	Agree	Agree	无	不愿意 效率不高
902	2020/7/24 17:02:56	262sec	27.20.240.109(湖北-荆州)	Jianghan University	Literature	Second-year	Female	City	Computer (desktop/ laptop)	WIFI	Strongly Agree	Strongly Agree	Strongly Agree	Agree	Neutral	Neutral	Neutral	Neutral	Neutral	Agree	Agree	Neutral	Neutral	Agree	Agree	Agree	Agree	Agree	Agree	Agree	Agree	Agree	主要困难是前期没有课本，PDF版的课本读起来很吃力且没有效果。	愿意，因为老师的录课视频可反复观看，可以更好的学习和复习！
903	2020/7/24 17:03:48	100sec	171.82.234.70(湖北-武汉)	Wuhan College of Arts and Sciences	Medicine	First-year	Female	City	Smartphone	3G/4G/5G	Neutral	Neutral	Neutral	Neutral	Neutral	Neutral	Neutral	Neutral	Neutral	Neutral	Neutral	Neutral	Neutral	Neutral	Neutral	Neutral	Neutral	Neutral	Neutral	Neutral	Neutral	Neutral	。。。。	。。。。。
904	2020/7/24 17:04:03	90sec	183.93.173.64(湖北-鄂州)	Wuhan College of Arts and Sciences	Law	First-year	Female	Countryside	Computer (desktop/ laptop)	Broadband	Neutral	Neutral	Neutral	Neutral	Neutral	Neutral	Neutral	Neutral	Neutral	Neutral	Neutral	Neutral	Neutral	Neutral	Neutral	Neutral	Neutral	Neutral	Neutral	Neutral	Neutral	Neutral	无	无
905	2020/7/24 17:05:00	79sec	219.139.116.26(湖北-咸宁)	Wuhan College of Arts and Sciences	Literature	First-year	Female	City	Smartphone	WIFI	Neutral	Neutral	Neutral	Neutral	Neutral	Neutral	Neutral	Neutral	Neutral	Neutral	Neutral	Neutral	Neutral	Neutral	Neutral	Neutral	Neutral	Neutral	Neutral	Neutral	Neutral	Neutral	无	无
906	2020/7/24 17:05:42	83sec	218.201.242.30(贵州-毕节)	Wuhan College of Arts and Sciences	Medicine	Second-year	Female	City	Computer (desktop/ laptop)	3G/4G/5G	Strongly Agree	Strongly Agree	Strongly Agree	Disagree	Disagree	Strongly disagree	Strongly disagree	Strongly disagree	Strongly disagree	Strongly disagree	Disagree	Disagree	Disagree	Disagree	Disagree	Disagree	Disagree	Disagree	Disagree	Disagree	Disagree	Disagree	无	无
907	2020/7/24 17:05:50	128sec	139.214.161.4(吉林-松原)	Wuhan College of Arts and Sciences	Literature	First-year	Female	City	Computer (desktop/ laptop)	WIFI	Strongly Agree	Agree	Agree	Agree	Agree	Agree	Agree	Agree	Agree	Agree	Agree	Agree	Agree	Agree	Agree	Agree	Agree	Agree	Agree	Agree	Agree	Agree	没有	愿意，知识面广
908	2020/7/24 17:06:00	123sec	117.136.39.117(广东-惠州)	Wuhan College of Arts and Sciences	Literature	First-year	Female	City	Computer (desktop/ laptop)	3G/4G/5G	Strongly Agree	Strongly Agree	Strongly Agree	Agree	Neutral	Agree	Agree	Neutral	Neutral	Agree	Agree	Neutral	Neutral	Neutral	Neutral	Neutral	Agree	Agree	Neutral	Agree	Neutral	Neutral	还没	可以
909	2020/7/24 17:06:03	105sec	117.136.53.191(湖北-武汉)	Wuhan College of Arts and Sciences	Medicine	First-year	Female	City	Computer (desktop/ laptop)	WIFI	Agree	Agree	Agree	Agree	Agree	Agree	Agree	Neutral	Agree	Agree	Agree	Agree	Agree	Neutral	Agree	Agree	Agree	Agree	Neutral	Agree	Agree	Agree	无	嗯
910	2020/7/24 17:06:04	204sec	43.227.139.229(湖北-武汉)	Wuhan College of Arts and Sciences	Economics	First-year	Female	City	Smartphone	3G/4G/5G	Neutral	Neutral	Neutral	Neutral	Neutral	Neutral	Neutral	Neutral	Neutral	Neutral	Neutral	Agree	Agree	Agree	Neutral	Agree	Neutral	Agree	Neutral	Neutral	Neutral	Neutral	和在校学习差距大	都行
911	2020/7/24 17:06:15	107sec	58.50.13.192(湖北-荆州)	Wuhan College of Arts and Sciences	Art	Second-year	Female	City	Smartphone	WIFI	Agree	Agree	Agree	Neutral	Neutral	Neutral	Agree	Neutral	Neutral	Neutral	Agree	Neutral	Neutral	Agree	Neutral	Agree	Agree	Neutral	Neutral	Neutral	Neutral	Neutral	无	一般
912	2020/7/24 17:06:18	92sec	111.60.118.18(湖北-武汉)	Wuhan College of Arts and Sciences	Art	First-year	Female	City	Smartphone	WIFI	Strongly disagree	Strongly disagree	Strongly disagree	Strongly disagree	Strongly disagree	Strongly disagree	Strongly disagree	Strongly disagree	Strongly disagree	Strongly disagree	Disagree	Strongly disagree	Disagree	Disagree	Disagree	Strongly disagree	Strongly disagree	Strongly disagree	Strongly disagree	Strongly disagree	Strongly disagree	Strongly disagree	无	愿意
913	2020/7/24 17:06:33	103sec	117.136.4.16(山西-太原)	Wuhan College of Arts and Sciences	Engineering	First-year	Female	Countryside	Smartphone	3G/4G/5G	Agree	Agree	Agree	Neutral	Neutral	Agree	Agree	Neutral	Neutral	Neutral	Agree	Agree	Agree	Agree	Agree	Neutral	Agree	Agree	Agree	Agree	Agree	Agree	总体资源丰富	不愿意，线下更合适
914	2020/7/24 17:06:41	366sec	111.25.51.82(吉林-长春)	Wuhan College of Arts and Sciences	Education	First-year	Female	City	Smartphone	WIFI	Strongly Agree	Strongly Agree	Strongly Agree	Strongly Agree	Agree	Agree	Agree	Agree	Agree	Agree	Agree	Agree	Agree	Agree	Agree	Agree	Agree	Agree	Agree	Agree	Agree	Agree	线上做习题不方便	原意 方便
915	2020/7/24 17:06:51	119sec	171.114.107.222(湖北-宜昌)	Wuhan College of Arts and Sciences	Engineering	First-year	Male	City	Computer (desktop/ laptop)	WIFI	Agree	Agree	Agree	Agree	Agree	Agree	Agree	Agree	Neutral	Agree	Agree	Agree	Neutral	Agree	Agree	Agree	Agree	Neutral	Neutral	Agree	Agree	Neutral	这种方式很好	愿意
916	2020/7/24 17:06:51	115sec	117.136.76.55(广西-南宁)	Wuhan College of Arts and Sciences	Economics	First-year	Male	City	Computer (desktop/ laptop)	WIFI	Strongly Agree	Strongly Agree	Strongly Agree	Strongly Agree	Agree	Neutral	Neutral	Neutral	Disagree	Neutral	Neutral	Neutral	Neutral	Strongly Agree	Neutral	Agree	Strongly Agree	Strongly Agree	Neutral	Neutral	Neutral	Neutral	没有看法，没有困难	愿意，感觉很不错。
917	2020/7/24 17:06:56	190sec	117.182.189.167(广西-柳州)	Wuhan College of Arts and Sciences	Literature	First-year	Female	City	Smartphone	Broadband	Agree	Agree	Agree	Agree	Neutral	Neutral	Agree	Agree	Agree	Agree	Agree	Neutral	Agree	Neutral	Agree	Agree	Agree	Agree	Agree	Agree	Agree	Agree	无	看情况
918	2020/7/24 17:07:16	61sec	182.51.86.171(河北-石家庄)	Wuhan Institute of Technology	Engineering	Second-year	Male	Countryside	Computer (desktop/ laptop)	WIFI	Strongly Agree	Strongly Agree	Strongly Agree	Strongly Agree	Strongly Agree	Strongly Agree	Strongly Agree	Strongly Agree	Strongly Agree	Strongly Agree	Strongly Agree	Strongly Agree	Strongly Agree	Strongly Agree	Strongly Agree	Strongly Agree	Strongly Agree	Strongly Agree	Strongly Agree	Strongly Agree	Strongly Agree	Strongly Agree	无	无
919	2020/7/24 17:07:20	153sec	117.157.56.183(甘肃-武威)	Wuhan College of Arts and Sciences	Engineering	First-year	Female	Countryside	Smartphone	WIFI	Agree	Agree	Strongly Agree	Agree	Neutral	Neutral	Agree	Disagree	Strongly Agree	Neutral	Neutral	Neutral	Agree	Agree	Agree	Disagree	Neutral	Neutral	Neutral	Neutral	Agree	Neutral	数据同步慢	不愿意
920	2020/7/24 17:07:24	154sec	115.191.158.107(湖北-武汉)	Wuhan College of Arts and Sciences	Engineering	First-year	Male	City	Computer (desktop/ laptop)	WIFI	Strongly Agree	Strongly Agree	Strongly Agree	Strongly Agree	Agree	Agree	Strongly Agree	Agree	Agree	Agree	Agree	Agree	Agree	Neutral	Neutral	Neutral	Agree	Agree	Agree	Neutral	Neutral	Neutral	看法就是比较好，就是与同学和老师直接的交流有点少	还可以，因为可以更好的提高效率
921	2020/7/24 17:07:28	149sec	49.78.14.74(江苏-南京)	Wuhan College of Arts and Sciences	Literature	First-year	Male	Countryside	Smartphone	3G/4G/5G	Agree	Agree	Agree	Neutral	Neutral	Neutral	Neutral	Neutral	Neutral	Neutral	Neutral	Neutral	Neutral	Neutral	Neutral	Neutral	Neutral	Neutral	Neutral	Neutral	Neutral	Neutral	有一些	可以尝试
922	2020/7/24 17:07:31	88sec	103.98.240.132(湖北-武汉)	Wuhan College of Arts and Sciences	Medicine	Second-year	Female	Countryside	Tablet	WIFI	Strongly Agree	Neutral	Neutral	Neutral	Neutral	Neutral	Neutral	Agree	Agree	Agree	Agree	Agree	Agree	Strongly Agree	Agree	Agree	Agree	Neutral	Agree	Agree	Agree	Agree	无	不愿意 无法跟老师同学直接面对面交流问题
923	2020/7/24 17:07:34	213sec	117.188.21.32(贵州-贵阳)	Wuhan College of Arts and Sciences	Administration	First-year	Female	Countryside	Smartphone	WIFI	Agree	Agree	Agree	Agree	Neutral	Neutral	Agree	Neutral	Neutral	Neutral	Agree	Neutral	Neutral	Neutral	Neutral	Agree	Neutral	Neutral	Agree	Agree	Neutral	Neutral	挺好的	愿意，因为这样的学习感觉可以学到更多
924	2020/7/24 17:07:37	100sec	43.227.139.214(湖北-武汉)	Wuhan College of Arts and Sciences	Engineering	First-year	Male	Countryside	Smartphone	WIFI	Neutral	Neutral	Neutral	Neutral	Neutral	Neutral	Neutral	Neutral	Neutral	Neutral	Neutral	Neutral	Neutral	Neutral	Neutral	Neutral	Neutral	Neutral	Neutral	Neutral	Neutral	Neutral	我觉得还是到学校学习好	混合还行，一直线上还是算了
925	2020/7/24 17:07:40	67sec	112.18.138.5(四川-内江)	Wuhan Institute of Technology	Engineering	Second-year	Female	City	Computer (desktop/ laptop)	3G/4G/5G	Strongly Agree	Strongly Agree	Neutral	Neutral	Neutral	Neutral	Neutral	Neutral	Neutral	Neutral	Neutral	Neutral	Neutral	Neutral	Neutral	Neutral	Neutral	Neutral	Neutral	Neutral	Neutral	Neutral	无	无
926	2020/7/24 17:07:51	119sec	121.32.180.40(广东-广州)	Wuhan College of Arts and Sciences	Engineering	First-year	Male	Countryside	Smartphone	3G/4G/5G	Agree	Agree	Agree	Agree	Agree	Agree	Agree	Agree	Agree	Disagree	Disagree	Disagree	Disagree	Agree	Agree	Neutral	Agree	Agree	Neutral	Agree	Neutral	Agree	无	不愿意
927	2020/7/24 17:07:59	192sec	124.160.212.145(浙江-嘉兴)	Wuhan College of Arts and Sciences	Art	Second-year	Female	Countryside	Smartphone	3G/4G/5G	Neutral	Agree	Neutral	Neutral	Disagree	Neutral	Neutral	Neutral	Neutral	Neutral	Neutral	Neutral	Neutral	Neutral	Neutral	Neutral	Neutral	Neutral	Neutral	Neutral	Neutral	Neutral	网络不稳定	线下教学，注意力较集中
928	2020/7/24 17:08:10	109sec	111.35.211.180(山东-烟台)	Wuhan Institute of Technology	Engineering	Second-year	Female	Countryside	Computer (desktop/ laptop)	WIFI	Strongly Agree	Strongly Agree	Strongly Agree	Strongly Agree	Strongly Agree	Strongly Agree	Strongly Agree	Neutral	Neutral	Neutral	Strongly Agree	Strongly Agree	Strongly Agree	Strongly disagree	Strongly disagree	Strongly Agree	Strongly Agree	Strongly Agree	Strongly Agree	Strongly Agree	Strongly Agree	Strongly Agree	自控能力有点差	希望还是线下学习，面对面比较好。
929	2020/7/24 17:08:16	60sec	171.44.75.43(湖北-十堰)	Wuhan College of Arts and Sciences	Administration	First-year	Male	City	Smartphone	WIFI	Agree	Neutral	Neutral	Agree	Neutral	Agree	Agree	Agree	Neutral	Neutral	Neutral	Neutral	Agree	Agree	Neutral	Neutral	Neutral	Agree	Neutral	Agree	Neutral	Agree	没有	没有
930	2020/7/24 17:08:26	134sec	171.82.247.132(湖北-武汉)	Wuhan College of Arts and Sciences	Engineering	First-year	Female	Countryside	Tablet	WIFI	Strongly Agree	Strongly Agree	Strongly Agree	Strongly Agree	Strongly Agree	Strongly Agree	Strongly Agree	Agree	Agree	Agree	Agree	Agree	Agree	Agree	Agree	Agree	Agree	Agree	Agree	Agree	Agree	Agree	挺好的，没有困难	不，还是喜欢课堂上的氛围
931	2020/7/24 17:08:30	131sec	117.153.22.237(湖北-襄阳)	Wuhan College of Arts and Sciences	Administration	First-year	Female	City	Computer (desktop/ laptop)	WIFI	Agree	Agree	Agree	Neutral	Neutral	Neutral	Agree	Neutral	Agree	Agree	Agree	Neutral	Agree	Agree	Agree	Agree	Agree	Agree	Agree	Agree	Agree	Agree	有些不便	不愿意
932	2020/7/24 17:08:47	323sec	117.153.34.133(湖北-黄冈)	Wuhan College of Arts and Sciences	Engineering	First-year	Male	Countryside	Smartphone	WIFI	Strongly Agree	Disagree	Neutral	Disagree	Disagree	Agree	Agree	Strongly disagree	Neutral	Neutral	Neutral	Agree	Neutral	Disagree	Disagree	Disagree	Neutral	Neutral	Neutral	Neutral	Agree	Neutral	还好还好	不愿意，emmm这样可以偷懒……
933	2020/7/24 17:08:47	105sec	223.88.46.230(河南-郑州)	Wuhan College of Arts and Sciences	Engineering	Second-year	Female	City	Computer (desktop/ laptop)	WIFI	Agree	Agree	Agree	Agree	Agree	Agree	Agree	Agree	Agree	Agree	Agree	Agree	Agree	Agree	Agree	Agree	Agree	Agree	Agree	Agree	Agree	Agree	练习不多	一般般，不是特别自觉
934	2020/7/24 17:08:49	190sec	171.113.239.67(湖北-武汉)	Wuhan College of Arts and Sciences	Engineering	Second-year	Female	Countryside	Smartphone	WIFI	Agree	Agree	Agree	Agree	Agree	Agree	Agree	Neutral	Disagree	Disagree	Disagree	Disagree	Disagree	Disagree	Agree	Agree	Agree	Neutral	Neutral	Agree	Neutral	Agree	落实比较难	愿意，在线可以记录反复学习
935	2020/7/24 17:08:50	152sec	117.136.53.114(湖北-武汉)	Wuhan College of Arts and Sciences	Science	First-year	Male	City	Computer (desktop/ laptop)	WIFI	Agree	Agree	Agree	Agree	Agree	Agree	Agree	Disagree	Neutral	Agree	Agree	Agree	Neutral	Agree	Neutral	Agree	Agree	Agree	Agree	Agree	Agree	Agree	感觉课程的知识量不够。	不愿意，没有面对面教学效果好。
936	2020/7/24 17:08:56	94sec	119.103.208.91(湖北-武汉)	Wuhan Business University	Art	First-year	Female	Countryside	Smartphone	WIFI	Strongly Agree	Strongly Agree	Strongly Agree	Strongly Agree	Neutral	Neutral	Agree	Neutral	Disagree	Disagree	Neutral	Neutral	Neutral	Neutral	Neutral	Agree	Agree	Agree	Agree	Agree	Neutral	Agree	暂时没有	可以，因为方便
937	2020/7/24 17:09:03	167sec	111.170.180.169(湖北-襄阳)	Wuhan College of Arts and Sciences	Economics	First-year	Female	Countryside	Computer (desktop/ laptop)	WIFI	Strongly Agree	Strongly Agree	Neutral	Strongly Agree	Neutral	Neutral	Strongly Agree	Neutral	Neutral	Agree	Neutral	Neutral	Agree	Agree	Neutral	Neutral	Neutral	Neutral	Neutral	Neutral	Neutral	Neutral	无	无
938	2020/7/24 17:09:06	128sec	180.139.207.96(广西-南宁)	Wuhan Institute of Technology	Engineering	Second-year	Male	City	Smartphone	WIFI	Agree	Neutral	Neutral	Neutral	Neutral	Neutral	Neutral	Neutral	Neutral	Neutral	Neutral	Neutral	Neutral	Neutral	Neutral	Neutral	Neutral	Neutral	Neutral	Neutral	Neutral	Neutral	无	不
939	2020/7/24 17:09:07	165sec	113.214.196.32(浙江-杭州)	Wuhan Institute of Technology	Economics	First-year	Male	City	Smartphone	3G/4G/5G	Strongly Agree	Strongly Agree	Strongly Agree	Strongly Agree	Strongly Agree	Strongly Agree	Strongly Agree	Strongly Agree	Strongly Agree	Strongly Agree	Strongly Agree	Strongly Agree	Strongly Agree	Strongly Agree	Strongly Agree	Strongly Agree	Strongly Agree	Strongly Agree	Strongly Agree	Strongly Agree	Strongly Agree	Strongly Agree	在线大学英语课程让线下不愿表达的人也能够很热情地表达自己，是很好的一种学习方式	愿意，因为学习依靠的是自觉，不论是线上还是线下，只要自觉都能够学好
940	2020/7/24 17:09:14	160sec	183.228.164.87(重庆-重庆)	Wuhan Institute of Technology	Literature	Second-year	Female	Countryside	Computer (desktop/ laptop)	WIFI	Strongly Agree	Strongly Agree	Strongly Agree	Agree	Agree	Agree	Agree	Agree	Agree	Agree	Agree	Neutral	Agree	Agree	Agree	Agree	Agree	Agree	Neutral	Neutral	Agree	Agree	学到了很多	愿意，不受地点限制有更大的自由度
941	2020/7/24 17:09:29	109sec	223.88.64.193(河南-郑州)	Wuhan College of Arts and Sciences	Administration	First-year	Female	City	Smartphone	WIFI	Neutral	Strongly disagree	Neutral	Neutral	Neutral	Neutral	Neutral	Neutral	Neutral	Neutral	Neutral	Neutral	Neutral	Neutral	Neutral	Neutral	Neutral	Neutral	Neutral	Neutral	Neutral	Neutral	效果不太好	不愿意
942	2020/7/24 17:09:38	124sec	223.104.45.185(福建-泉州)	Wuhan College of Arts and Sciences	Medicine	Second-year	Female	Countryside	Smartphone	WIFI	Agree	Neutral	Agree	Disagree	Disagree	Neutral	Neutral	Disagree	Disagree	Disagree	Neutral	Strongly disagree	Neutral	Disagree	Disagree	Neutral	Neutral	Neutral	Neutral	Neutral	Neutral	Neutral	无	不愿意
943	2020/7/24 17:09:39	201sec	117.136.67.214(江苏-苏州)	Wuhan College of Arts and Sciences	Law	First-year	Female	Countryside	Smartphone	WIFI	Strongly Agree	Agree	Strongly Agree	Strongly Agree	Neutral	Neutral	Agree	Disagree	Agree	Neutral	Neutral	Neutral	Neutral	Neutral	Neutral	Agree	Agree	Neutral	Neutral	Strongly Agree	Neutral	Neutral	有时会跟不上节奏	不愿意，还是希望多已线下的方式学习
944	2020/7/24 17:09:39	119sec	120.71.184.190(新疆-吐鲁番)	Wuhan College of Arts and Sciences	Administration	First-year	Male	City	Smartphone	3G/4G/5G	Neutral	Neutral	Neutral	Disagree	Neutral	Disagree	Neutral	Neutral	Neutral	Neutral	Neutral	Neutral	Neutral	Neutral	Neutral	Neutral	Neutral	Strongly Agree	Neutral	Neutral	Neutral	Neutral	无	无
945	2020/7/24 17:10:03	104sec	171.82.129.243(湖北-武汉)	Wuhan College of Arts and Sciences	Medicine	First-year	Male	City	Computer (desktop/ laptop)	Broadband	Agree	Agree	Agree	Agree	Agree	Agree	Agree	Neutral	Neutral	Neutral	Neutral	Neutral	Neutral	Neutral	Neutral	Neutral	Neutral	Neutral	Neutral	Neutral	Neutral	Neutral	无	无
946	2020/7/24 17:10:28	182sec	106.17.31.88(湖南-长沙)	Wuhan Institute of Technology	Engineering	Second-year	Male	Countryside	Smartphone	3G/4G/5G	Agree	Agree	Agree	Neutral	Neutral	Neutral	Neutral	Neutral	Neutral	Neutral	Agree	Agree	Neutral	Neutral	Neutral	Agree	Neutral	Agree	Neutral	Neutral	Neutral	Neutral	总体来说还可以，但感觉有时候还是自制力差一点	可以的话，我觉得还是线下教育比较好，因为我感觉线上的话自制力不是很强，学习没有太大的动力
947	2020/7/24 17:10:55	262sec	119.103.208.48(湖北-武汉)	Wuhan Institute of Technology	Engineering	Second-year	Male	City	Computer (desktop/ laptop)	WIFI	Strongly Agree	Strongly Agree	Strongly Agree	Neutral	Neutral	Neutral	Neutral	Agree	Neutral	Agree	Agree	Agree	Agree	Agree	Agree	Agree	Agree	Agree	Neutral	Agree	Agree	Agree	互动效果不太好。	愿意，比较方便。
948	2020/7/24 17:11:00	126sec	43.250.201.11(湖南-长沙)	Wuhan College of Arts and Sciences	Engineering	First-year	Male	City	Computer (desktop/ laptop)	Broadband	Agree	Agree	Agree	Agree	Agree	Agree	Agree	Agree	Agree	Agree	Agree	Agree	Agree	Agree	Agree	Agree	Agree	Agree	Agree	Agree	Agree	Agree	课堂交流不是很容易	愿意
949	2020/7/24 17:11:01	279sec	42.202.54.124(辽宁-鞍山)	Wuhan Institute of Technology	Engineering	Second-year	Male	City	Computer (desktop/ laptop)	WIFI	Strongly Agree	Strongly Agree	Strongly Agree	Strongly Agree	Strongly Agree	Strongly Agree	Neutral	Disagree	Disagree	Disagree	Strongly Agree	Neutral	Neutral	Disagree	Agree	Neutral	Strongly Agree	Agree	Neutral	Strongly Agree	Agree	Neutral	由于之前的习惯，一般英语阅读都是在纸上进行的，在电脑上进行英语阅读会存在不习惯和障碍，不能进行标记	愿意，因为一些学习方式确实比较适合线上来进行，但是最好还是以线上线下结合的方式来进行
950	2020/7/24 17:11:15	425sec	101.248.154.219(西藏-拉萨)	Wuhan University of Bioengineering	Agriculture	Second-year	Male	Countryside	Smartphone	3G/4G/5G	Neutral	Neutral	Disagree	Disagree	Neutral	Neutral	Neutral	Agree	Agree	Agree	Neutral	Neutral	Neutral	Agree	Agree	Agree	Agree	Agree	Agree	Agree	Agree	Agree	还是很赞同，遇到网速不好。	不同意，应为在校学习才是硬道理。
951	2020/7/24 17:11:30	88sec	171.81.88.126(湖北-黄冈)	Wuhan College of Arts and Sciences	Engineering	First-year	Male	Countryside	Tablet	WIFI	Neutral	Neutral	Neutral	Neutral	Neutral	Neutral	Neutral	Neutral	Neutral	Neutral	Neutral	Neutral	Neutral	Neutral	Neutral	Neutral	Neutral	Neutral	Neutral	Neutral	Neutral	Neutral	无	无
952	2020/7/24 17:11:49	79sec	222.140.143.57(河南-信阳)	Wuhan Institute of Technology	Administration	Second-year	Female	Countryside	Tablet	WIFI	Agree	Agree	Agree	Agree	Agree	Agree	Agree	Agree	Agree	Agree	Agree	Agree	Agree	Agree	Agree	Agree	Agree	Agree	Agree	Agree	Agree	Agree	没有太大困难	愿意，因为觉得形式挺新颖，而且线上也放的开
953	2020/7/24 17:11:59	377sec	119.103.132.77(湖北-武汉)	Wuhan College of Arts and Sciences	Engineering	First-year	Female	City	Computer (desktop/ laptop)	WIFI	Strongly Agree	Agree	Agree	Agree	Agree	Agree	Strongly Agree	Neutral	Neutral	Agree	Agree	Agree	Agree	Agree	Agree	Agree	Agree	Agree	Agree	Agree	Agree	Agree	没有什么困难	愿意，因为方式多样便于
954	2020/7/24 17:12:01	324sec	182.88.17.90(广西-南宁)	Wuhan College of Arts and Sciences	Law	First-year	Female	Countryside	Computer (desktop/ laptop)	WIFI	Agree	Neutral	Agree	Neutral	Disagree	Disagree	Disagree	Disagree	Neutral	Disagree	Neutral	Disagree	Disagree	Disagree	Disagree	Disagree	Neutral	Neutral	Neutral	Neutral	Neutral	Neutral	作业任务可以少点	不愿意，因为效果不好。
955	2020/7/24 17:12:05	229sec	117.136.81.253(湖北-武汉)	Wuhan Institute of Technology	Engineering	Second-year	Male	City	Computer (desktop/ laptop)	WIFI	Strongly Agree	Strongly Agree	Strongly Agree	Strongly Agree	Strongly Agree	Strongly Agree	Agree	Agree	Neutral	Neutral	Neutral	Neutral	Neutral	Neutral	Neutral	Neutral	Agree	Agree	Neutral	Agree	Neutral	Agree	不如线下好，线下的效率高一些	愿意，线上线下结合起来更方便
956	2020/7/24 17:12:09	170sec	180.95.194.187(甘肃-兰州)	Wuhan College of Arts and Sciences	Literature	First-year	Female	City	Smartphone	WIFI	Strongly Agree	Strongly Agree	Strongly Agree	Strongly Agree	Neutral	Neutral	Strongly Agree	Neutral	Neutral	Neutral	Agree	Neutral	Neutral	Disagree	Neutral	Agree	Neutral	Agree	Agree	Neutral	Agree	Agree	无	愿意
957	2020/7/24 17:12:30	212sec	119.103.120.4(湖北-武汉)	Wuhan College of Arts and Sciences	Science	First-year	Female	Countryside	Smartphone	3G/4G/5G	Agree	Agree	Agree	Neutral	Disagree	Disagree	Neutral	Disagree	Disagree	Disagree	Neutral	Neutral	Neutral	Disagree	Neutral	Disagree	Agree	Agree	Neutral	Neutral	Neutral	Neutral	自制力不够强	混合教学
958	2020/7/24 17:12:34	82sec	27.18.169.212(湖北-武汉)	Wuhan College of Arts and Sciences	Medicine	First-year	Female	Countryside	Smartphone	WIFI	Agree	Agree	Agree	Agree	Neutral	Neutral	Agree	Neutral	Neutral	Neutral	Neutral	Neutral	Neutral	Neutral	Neutral	Neutral	Neutral	Neutral	Neutral	Neutral	Neutral	Neutral	无	不愿意
959	2020/7/24 17:13:44	79sec	117.136.88.137(湖南-长沙)	Wuhan Institute of Technology	Engineering	Second-year	Male	City	Computer (desktop/ laptop)	WIFI	Strongly Agree	Strongly Agree	Strongly Agree	Strongly Agree	Strongly Agree	Strongly Agree	Strongly Agree	Strongly Agree	Strongly Agree	Strongly Agree	Strongly Agree	Strongly Agree	Strongly Agree	Strongly Agree	Strongly Agree	Strongly Agree	Strongly Agree	Strongly Agree	Strongly Agree	Strongly Agree	Strongly Agree	Strongly Agree	面对面交流受阻	不愿意
960	2020/7/24 17:14:01	215sec	113.118.115.161(广东-深圳)	Wuhan College of Arts and Sciences	Literature	Second-year	Female	Countryside	Smartphone	3G/4G/5G	Neutral	Neutral	Disagree	Strongly disagree	Strongly disagree	Disagree	Disagree	Strongly disagree	Neutral	Disagree	Disagree	Disagree	Disagree	Neutral	Agree	Agree	Agree	Disagree	Disagree	Disagree	Disagree	Disagree	线上作业布置形式复杂，使用设备时完成作业的难度大，作业较多	一般
961	2020/7/24 17:14:18	110sec	171.115.132.252(湖北-恩施)	Wuhan College of Arts and Sciences	Economics	Second-year	Female	City	Computer (desktop/ laptop)	WIFI	Agree	Agree	Agree	Agree	Neutral	Neutral	Agree	Neutral	Neutral	Neutral	Neutral	Agree	Agree	Agree	Neutral	Agree	Agree	Agree	Agree	Neutral	Neutral	Neutral	线下学习更好	我更喜欢线下教学的方式
962	2020/7/24 17:14:25	119sec	117.136.4.181(山西-太原)	Wuhan Institute of Technology	Education	Second-year	Female	Countryside	Computer (desktop/ laptop)	WIFI	Agree	Agree	Agree	Agree	Agree	Agree	Agree	Neutral	Agree	Agree	Agree	Agree	Agree	Agree	Agree	Agree	Agree	Agree	Agree	Agree	Agree	Agree	挺好	饶了我吧
963	2020/7/24 17:14:25	140sec	121.31.246.153(广西-南宁)	Wuhan Institute of Technology	Science	First-year	Female	City	Smartphone	3G/4G/5G	Agree	Agree	Agree	Agree	Neutral	Neutral	Agree	Neutral	Neutral	Neutral	Agree	Neutral	Neutral	Disagree	Neutral	Neutral	Agree	Agree	Agree	Agree	Agree	Agree	感觉见不到老师和同学有点可惜，就是家里有个小弟弟挺影响学习的吧。	会，因为我本来就是这样学习的。
964	2020/7/24 17:14:29	172sec	113.57.183.47(湖北-武汉)	Wuhan College of Arts and Sciences	Engineering	Second-year	Female	City	Smartphone	WIFI	Agree	Neutral	Agree	Agree	Neutral	Neutral	Agree	Neutral	Neutral	Neutral	Agree	Agree	Neutral	Neutral	Neutral	Agree	Agree	Agree	Neutral	Agree	Neutral	Agree	遇到问题在网上不是很好交流	愿意。以线下学习为主，线上学习为辅。在空余时间线上学习
965	2020/7/24 17:14:40	227sec	183.92.224.161(湖北-随州)	Wuhan College of Arts and Sciences	Economics	Second-year	Male	City	Computer (desktop/ laptop)	WIFI	Strongly Agree	Strongly Agree	Strongly Agree	Strongly Agree	Agree	Neutral	Agree	Agree	Neutral	Neutral	Neutral	Agree	Agree	Agree	Agree	Agree	Strongly Agree	Strongly Agree	Agree	Agree	Agree	Agree	没有书本，电子教材翻阅起来麻烦	不太愿意，还是习惯教室面对面教学
966	2020/7/24 17:14:55	379sec	117.24.110.28(福建-泉州)	Wuhan College of Arts and Sciences	Education	First-year	Female	Countryside	Smartphone	WIFI	Agree	Agree	Agree	Neutral	Neutral	Agree	Agree	Agree	Agree	Agree	Agree	Agree	Agree	Agree	Agree	Agree	Agree	Agree	Agree	Agree	Agree	Agree	挺好的，就是有时候课程有点卡	愿意。可以反复自己学习。
967	2020/7/24 17:15:45	170sec	119.103.131.46(湖北-武汉)	Wuhan College of Arts and Sciences	Administration	First-year	Male	Countryside	Smartphone	WIFI	Agree	Agree	Agree	Agree	Neutral	Neutral	Neutral	Agree	Disagree	Neutral	Neutral	Neutral	Neutral	Neutral	Neutral	Disagree	Neutral	Neutral	Neutral	Agree	Neutral	Agree	不太喜欢线上课程，没有课本，不方便	还可以
968	2020/7/24 17:15:59	521sec	222.87.100.1(贵州-毕节)	Wuhan College of Arts and Sciences	Medicine	Second-year	Female	Countryside	Smartphone	WIFI	Neutral	Agree	Neutral	Neutral	Agree	Neutral	Neutral	Disagree	Neutral	Neutral	Neutral	Neutral	Neutral	Disagree	Neutral	Neutral	Neutral	Disagree	Neutral	Neutral	Neutral	Neutral	换了一种教学方法，虽然有不适应，但还是能跟上进度，有时候英语任务会比较多，基本上能及时做完。	不愿意，如果是能去学校上课继续以在线的方式教学，学习任务会比较重；但如果不在线下上课，线上教学还是可以接受的。
969	2020/7/24 17:16:24	1386sec	113.57.245.134(湖北-武汉)	Wuhan College of Arts and Sciences	Art	Second-year	Male	Countryside	Smartphone	WIFI	Neutral	Neutral	Neutral	Neutral	Disagree	Neutral	Neutral	Neutral	Neutral	Neutral	Neutral	Neutral	Neutral	Neutral	Neutral	Neutral	Neutral	Neutral	Neutral	Neutral	Neutral	Neutral	无	无
970	2020/7/24 17:17:08	67sec	223.104.20.169(湖北-武汉)	Wuhan Business University	Economics	First-year	Female	City	Smartphone	WIFI	Agree	Agree	Agree	Agree	Agree	Agree	Agree	Agree	Agree	Agree	Agree	Agree	Agree	Agree	Agree	Agree	Agree	Agree	Agree	Agree	Agree	Agree	无	愿意
971	2020/7/24 17:17:15	107sec	39.149.42.33(河南-南阳)	Wuhan Institute of Technology	Literature	Second-year	Female	City	Computer (desktop/ laptop)	3G/4G/5G	Agree	Agree	Agree	Strongly disagree	Strongly disagree	Disagree	Disagree	Strongly disagree	Disagree	Disagree	Disagree	Disagree	Disagree	Strongly disagree	Strongly disagree	Neutral	Agree	Neutral	Disagree	Neutral	Agree	Agree	不太好 太累了任务太多了 并且学习通非常没人性	不愿意 累
972	2020/7/24 17:17:14	152sec	36.19.60.68(浙江-杭州)	Wuhan College of Arts and Sciences	Art	Second-year	Female	City	Computer (desktop/ laptop)	WIFI	Neutral	Neutral	Neutral	Neutral	Neutral	Neutral	Neutral	Neutral	Neutral	Neutral	Neutral	Neutral	Neutral	Neutral	Neutral	Neutral	Neutral	Neutral	Neutral	Neutral	Neutral	Neutral	无	无
973	2020/7/24 17:17:52	289sec	171.41.167.140(湖北-荆州)	Wuhan College of Arts and Sciences	Art	Second-year	Female	City	Computer (desktop/ laptop)	3G/4G/5G	Agree	Agree	Agree	Agree	Neutral	Agree	Strongly Agree	Neutral	Neutral	Agree	Agree	Agree	Agree	Agree	Agree	Agree	Agree	Agree	Agree	Agree	Agree	Agree	挺好的，困难就是网络有时候不太好，流量耗不起	愿意，因为这种方式能够很方便的复习前面的内容，预习后面的内容，自己哪没搞懂的地方可以很方便的去弄清楚
974	2020/7/24 17:17:58	288sec	139.214.254.1(吉林-长春)	Wuhan College of Arts and Sciences	Science	Second-year	Female	City	Smartphone	3G/4G/5G	Agree	Agree	Neutral	Neutral	Neutral	Neutral	Neutral	Disagree	Neutral	Disagree	Agree	Neutral	Neutral	Neutral	Neutral	Neutral	Neutral	Agree	Agree	Neutral	Neutral	Neutral	线上英语挺好的 困难就是流量不够	我愿意混合的方式学习 单一学习太片面 线上线下结合效率更高
975	2020/7/24 17:18:01	81sec	117.136.74.158(湖北-武汉)	Wuhan College of Arts and Sciences	Economics	First-year	Female	Countryside	Smartphone	3G/4G/5G	Disagree	Neutral	Neutral	Disagree	Disagree	Disagree	Disagree	Disagree	Disagree	Disagree	Disagree	Disagree	Disagree	Disagree	Disagree	Disagree	Disagree	Disagree	Disagree	Disagree	Disagree	Disagree	学不进去	不愿意，我喜欢传统的
976	2020/7/24 17:18:24	176sec	119.103.117.210(湖北-武汉)	Wuhan College of Arts and Sciences	Science	First-year	Male	City	Computer (desktop/ laptop)	WIFI	Agree	Agree	Agree	Agree	Neutral	Neutral	Neutral	Neutral	Disagree	Disagree	Disagree	Disagree	Disagree	Disagree	Disagree	Disagree	Agree	Disagree	Agree	Agree	Agree	Disagree	无	愿意，有更多的学习方式。
977	2020/7/24 17:18:47	354sec	183.92.250.152(湖北-随州)	Wuhan College of Arts and Sciences	Law	First-year	Male	City	Smartphone	WIFI	Agree	Neutral	Agree	Agree	Agree	Agree	Agree	Agree	Agree	Agree	Agree	Agree	Agree	Agree	Agree	Agree	Agree	Agree	Agree	Agree	Agree	Agree	网上学习一开始不习惯，但是经过几天的学习逐渐越来越有信心了，我觉得还是要多读多听多写才会有作用，自己动手，肯定会有好的效果！	非常愿意。线上和线下本来就是以后教学的趋势，线下的东西不懂的肯定要线上帮助，比如有时候上课没听到的，线上可以帮助你的！
978	2020/7/24 17:18:53	154sec	117.150.40.180(湖北-襄阳)	Wuhan College of Arts and Sciences	Administration	First-year	Female	Countryside	Computer (desktop/ laptop)	WIFI	Strongly Agree	Strongly Agree	Strongly Agree	Agree	Agree	Strongly Agree	Strongly Agree	Agree	Agree	Agree	Agree	Agree	Agree	Agree	Agree	Agree	Agree	Agree	Agree	Agree	Agree	Agree	没有书本，电子版看久了眼睛疲劳	愿意
979	2020/7/24 17:19:29	825sec	223.104.92.228(北京-北京)	Wuhan College of Arts and Sciences	Art	First-year	Female	Countryside	Computer (desktop/ laptop)	3G/4G/5G	Strongly Agree	Strongly Agree	Strongly Agree	Disagree	Agree	Agree	Strongly Agree	Neutral	Neutral	Neutral	Neutral	Neutral	Agree	Neutral	Neutral	Neutral	Agree	Agree	Neutral	Strongly Agree	Strongly Agree	Strongly Agree	在线学习英语老师有很好的督同学们完成学习任务	愿意，这样一来可以有自己的空间去学习英语
980	2020/7/24 17:19:39	198sec	117.152.173.205(湖北-孝感)	Jianghan University	Science	Second-year	Female	Countryside	Computer (desktop/ laptop)	WIFI	Agree	Strongly Agree	Strongly Agree	Neutral	Neutral	Agree	Agree	Neutral	Disagree	Disagree	Neutral	Disagree	Disagree	Disagree	Disagree	Disagree	Agree	Neutral	Disagree	Disagree	Neutral	Agree	没有什么看法	可以 大学这种难度不大的课 自学不好吗
981	2020/7/24 17:20:03	163sec	103.98.240.103(湖北-武汉)	Wuhan College of Arts and Sciences	Engineering	First-year	Male	City	Smartphone	WIFI	Agree	Neutral	Agree	Neutral	Agree	Neutral	Neutral	Neutral	Neutral	Neutral	Agree	Neutral	Neutral	Agree	Neutral	Neutral	Agree	Agree	Neutral	Agree	Neutral	Agree	暂无	愿意，能够较好的进行知识的获取
982	2020/7/24 17:20:08	290sec	117.136.83.34(湖北-武汉)	Wuhan College of Arts and Sciences	Art	Second-year	Female	City	Computer (desktop/ laptop)	3G/4G/5G	Agree	Agree	Agree	Disagree	Disagree	Disagree	Agree	Disagree	Disagree	Disagree	Disagree	Agree	Disagree	Disagree	Disagree	Agree	Agree	Agree	Agree	Agree	Agree	Agree	老师的互动性不强，没什么亲和力和英语兴趣	会，只是学习英语的方式不一样而已
983	2020/7/24 17:20:11	98sec	125.41.209.222(河南-郑州)	Wuhan College of Arts and Sciences	Literature	First-year	Female	City	Computer (desktop/ laptop)	WIFI	Strongly Agree	Strongly Agree	Strongly Agree	Disagree	Neutral	Strongly Agree	Agree	Neutral	Strongly Agree	Strongly Agree	Strongly Agree	Disagree	Agree	Neutral	Agree	Neutral	Agree	Neutral	Agree	Neutral	Agree	Neutral	无	无
984	2020/7/24 17:20:41	107sec	117.155.138.74(湖北-咸宁)	Wuhan College of Arts and Sciences	Literature	First-year	Female	Countryside	Computer (desktop/ laptop)	WIFI	Strongly Agree	Strongly Agree	Strongly Agree	Neutral	Agree	Agree	Agree	Agree	Agree	Agree	Agree	Agree	Agree	Agree	Agree	Agree	Agree	Agree	Agree	Agree	Agree	Agree	无	还好，线下更为方便。
985	2020/7/24 17:20:47	116sec	117.136.74.250(湖北-武汉)	Wuhan Business University	Administration	First-year	Female	Countryside	Smartphone	WIFI	Agree	Agree	Agree	Neutral	Neutral	Agree	Neutral	Agree	Agree	Agree	Agree	Agree	Agree	Agree	Agree	Agree	Agree	Agree	Agree	Agree	Agree	Agree	有时候网络不稳定	愿意，混合教学比较好
986	2020/7/24 17:20:56	73sec	118.181.82.42(甘肃-平凉)	Wuhan Institute of Technology	Engineering	Second-year	Male	Countryside	Computer (desktop/ laptop)	WIFI	Strongly disagree	Strongly disagree	Strongly disagree	Strongly disagree	Strongly Agree	Strongly disagree	Strongly disagree	Agree	Agree	Agree	Neutral	Neutral	Neutral	Neutral	Neutral	Neutral	Neutral	Neutral	Strongly disagree	Strongly disagree	Strongly disagree	Strongly disagree	没	不愿意
987	2020/7/24 17:20:58	182sec	117.136.4.124(山西-太原)	Jianghan University	Engineering	First-year	Female	Countryside	Smartphone	3G/4G/5G	Neutral	Neutral	Neutral	Disagree	Disagree	Agree	Neutral	Neutral	Neutral	Neutral	Neutral	Neutral	Disagree	Neutral	Disagree	Disagree	Neutral	Disagree	Disagree	Neutral	Disagree	Disagree	不知道学了些什么，重难点不清楚	赞同混合学习
988	2020/7/24 17:21:17	106sec	58.220.220.252(江苏-扬州)	Wuhan College of Arts and Sciences	Engineering	First-year	Male	City	Smartphone	3G/4G/5G	Neutral	Neutral	Neutral	Disagree	Disagree	Disagree	Neutral	Agree	Disagree	Neutral	Neutral	Neutral	Disagree	Disagree	Neutral	Neutral	Neutral	Disagree	Neutral	Neutral	Neutral	Neutral	没有电脑，查资料不方便	没有意见
989	2020/7/24 17:21:24	158sec	39.144.22.43(新疆-克孜勒苏)	Wuhan College of Arts and Sciences	Science	First-year	Female	Countryside	Smartphone	WIFI	Neutral	Agree	Strongly Agree	Agree	Neutral	Neutral	Neutral	Neutral	Neutral	Agree	Agree	Agree	Agree	Neutral	Agree	Agree	Agree	Agree	Agree	Agree	Agree	Agree	没有	愿意
990	2020/7/24 17:21:51	243sec	43.227.139.64(湖北-武汉)	Wuhan College of Arts and Sciences	Science	First-year	Male	Countryside	Smartphone	WIFI	Agree	Agree	Agree	Agree	Neutral	Agree	Agree	Agree	Neutral	Neutral	Agree	Neutral	Neutral	Neutral	Neutral	Neutral	Agree	Neutral	Neutral	Neutral	Neutral	Neutral	无	愿意，因为线上教育可以有效的指导学习过程中一些不懂的地方
991	2020/7/24 17:22:14	63sec	117.136.52.253(湖北-武汉)	Wuhan College of Arts and Sciences	Medicine	First-year	Male	City	Smartphone	WIFI	Strongly Agree	Strongly Agree	Strongly Agree	Strongly Agree	Strongly Agree	Strongly Agree	Strongly Agree	Strongly Agree	Strongly Agree	Strongly Agree	Strongly Agree	Strongly Agree	Strongly Agree	Strongly Agree	Strongly Agree	Strongly Agree	Strongly Agree	Strongly Agree	Strongly Agree	Strongly Agree	Strongly Agree	Strongly Agree	无	愿意
992	2020/7/24 17:22:17	292sec	110.152.33.39(新疆-乌鲁木齐)	Wuhan College of Arts and Sciences	Administration	Second-year	Female	City	Computer (desktop/ laptop)	WIFI	Agree	Agree	Agree	Agree	Agree	Agree	Agree	Neutral	Agree	Neutral	Neutral	Neutral	Neutral	Neutral	Neutral	Neutral	Neutral	Neutral	Neutral	Neutral	Neutral	Neutral	很好 没什么困难	愿意 教课形式多样化也可以使学生收益多样
993	2020/7/24 17:22:39	448sec	223.104.240.248(云南-未知)	Wuhan College of Arts and Sciences	Education	First-year	Female	Countryside	Smartphone	3G/4G/5G	Agree	Agree	Agree	Neutral	Neutral	Neutral	Agree	Agree	Agree	Neutral	Agree	Agree	Agree	Neutral	Agree	Neutral	Agree	Neutral	Agree	Agree	Neutral	Agree	总体不错，老师讲课内容丰富。	会，线上可以反复的看，能够巩固课后知识。
994	2020/7/24 17:23:05	73sec	1.60.252.31(黑龙江-齐齐哈尔)	Wuhan College of Arts and Sciences	Science	First-year	Female	City	Computer (desktop/ laptop)	WIFI	Neutral	Neutral	Neutral	Neutral	Neutral	Neutral	Neutral	Neutral	Neutral	Neutral	Neutral	Neutral	Neutral	Neutral	Neutral	Neutral	Neutral	Neutral	Neutral	Neutral	Neutral	Neutral	没有	愿意 方便快捷
995	2020/7/24 17:23:07	126sec	106.18.64.224(湖南-衡阳)	Wuhan College of Arts and Sciences	Art	First-year	Female	Countryside	Computer (desktop/ laptop)	WIFI	Agree	Agree	Agree	Agree	Agree	Agree	Neutral	Neutral	Neutral	Neutral	Neutral	Neutral	Neutral	Neutral	Neutral	Neutral	Neutral	Neutral	Neutral	Neutral	Agree	Agree	无	愿意，多方面接受知识
996	2020/7/24 17:23:14	270sec	61.158.148.65(河南-郑州)	Wuhan College of Arts and Sciences	Administration	First-year	Female	City	Smartphone	WIFI	Agree	Agree	Agree	Agree	Neutral	Neutral	Neutral	Agree	Agree	Neutral	Agree	Neutral	Agree	Agree	Neutral	Agree	Agree	Neutral	Neutral	Agree	Neutral	Neutral	课程进度还可以，课堂上遇到的问题解决效率较低	不愿意。线上教学学习效率较低，部分学生容易分心
997	2020/7/24 17:23:19	139sec	39.186.102.120(浙江-金华)	Wuhan College of Arts and Sciences	Science	First-year	Male	Countryside	Computer (desktop/ laptop)	3G/4G/5G	Neutral	Neutral	Neutral	Neutral	Neutral	Neutral	Neutral	Neutral	Neutral	Neutral	Neutral	Neutral	Neutral	Neutral	Neutral	Agree	Agree	Agree	Agree	Neutral	Agree	Neutral	没什么看法，对所学内容无法熟练的掌握	一般，因为各有特色
998	2020/7/24 17:23:39	184sec	119.103.36.89(湖北-武汉)	Wuhan College of Arts and Sciences	Art	Second-year	Female	City	Computer (desktop/ laptop)	WIFI	Agree	Agree	Agree	Agree	Neutral	Agree	Agree	Strongly Agree	Agree	Agree	Agree	Agree	Strongly Agree	Agree	Agree	Agree	Agree	Strongly Agree	Strongly Agree	Agree	Agree	Agree	无	无
999	2020/7/24 17:23:54	163sec	42.232.255.201(河南-鹤壁)	Wuhan College of Arts and Sciences	Law	First-year	Female	Countryside	Computer (desktop/ laptop)	WIFI	Agree	Agree	Agree	Agree	Neutral	Neutral	Agree	Disagree	Disagree	Disagree	Disagree	Neutral	Neutral	Strongly disagree	Disagree	Agree	Agree	Neutral	Agree	Neutral	Neutral	Neutral	没	不愿意，效率太低
1000	2020/7/24 17:24:14	136sec	117.152.187.133(湖北-孝感)	Wuhan College of Arts and Sciences	Administration	First-year	Female	Countryside	Smartphone	WIFI	Strongly disagree	Strongly disagree	Strongly disagree	Neutral	Neutral	Neutral	Neutral	Neutral	Neutral	Agree	Agree	Neutral	Agree	Agree	Agree	Agree	Agree	Agree	Agree	Agree	Agree	Agree	有时候网络不好	愿意，这样可以更好的促进我们学习
1001	2020/7/24 17:24:21	202sec	183.92.248.138(湖北-武汉)	Wuhan College of Arts and Sciences	Administration	First-year	Male	Countryside	Computer (desktop/ laptop)	Broadband	Strongly Agree	Strongly Agree	Strongly Agree	Strongly Agree	Neutral	Agree	Strongly Agree	Agree	Neutral	Neutral	Agree	Neutral	Agree	Agree	Neutral	Agree	Agree	Agree	Neutral	Agree	Agree	Agree	挺好的，没有困难	愿意，因为我爱英语
1002	2020/7/24 17:24:50	247sec	117.136.23.254(湖北-武汉)	Wuhan College of Arts and Sciences	Engineering	First-year	Female	Countryside	Smartphone	3G/4G/5G	Agree	Agree	Agree	Neutral	Neutral	Neutral	Neutral	Neutral	Neutral	Neutral	Neutral	Neutral	Neutral	Neutral	Neutral	Neutral	Neutral	Neutral	Neutral	Neutral	Neutral	Neutral	无	如果有要求我愿意，到更希望在学校里跟大家一起学习
1003	2020/7/24 17:25:09	115sec	27.26.0.133(湖北-荆州)	Wuhan Institute of Technology	Economics	Second-year	Male	Countryside	Computer (desktop/ laptop)	WIFI	Neutral	Neutral	Neutral	Neutral	Neutral	Neutral	Neutral	Neutral	Neutral	Neutral	Neutral	Neutral	Neutral	Neutral	Neutral	Neutral	Neutral	Neutral	Neutral	Neutral	Neutral	Neutral	有些过程有点恍惚，就像看电影一样，印象不深刻	都可以吧，我也不知道混合教学会是什么情况
1004	2020/7/24 17:25:21	337sec	111.182.92.56(湖北-荆门)	Wuhan College of Arts and Sciences	Economics	First-year	Female	Countryside	Smartphone	WIFI	Agree	Agree	Agree	Agree	Neutral	Neutral	Agree	Neutral	Neutral	Neutral	Agree	Neutral	Neutral	Disagree	Neutral	Neutral	Agree	Agree	Agree	Agree	Agree	Neutral	线上学习没有线下学习效率高	带有朗读性质的，需要反复阅读的，可以线上。有关知识的讲解的，还是需要线下。
1005	2020/7/24 17:25:24	157sec	180.140.223.139(广西-钦州)	Wuhan College of Arts and Sciences	Literature	First-year	Female	City	Smartphone	3G/4G/5G	Agree	Agree	Agree	Agree	Neutral	Strongly Agree	Strongly Agree	Disagree	Neutral	Neutral	Neutral	Agree	Neutral	Neutral	Neutral	Agree	Neutral	Agree	Agree	Agree	Neutral	Agree	没什么	同意
1006	2020/7/24 17:26:01	78sec	114.135.146.50(贵州-毕节)	Wuhan College of Arts and Sciences	Administration	Second-year	Female	Countryside	Smartphone	WIFI	Agree	Agree	Agree	Agree	Agree	Agree	Agree	Agree	Agree	Agree	Agree	Agree	Agree	Agree	Agree	Agree	Agree	Agree	Agree	Agree	Agree	Agree	老师课上得好，同学也很积极	我觉得可以，这样可以提高效率
1007	2020/7/24 17:26:01	193sec	117.136.23.111(湖北-武汉)	Wuhan College of Arts and Sciences	Economics	First-year	Female	Countryside	Smartphone	WIFI	Agree	Agree	Agree	Agree	Agree	Agree	Agree	Agree	Agree	Agree	Agree	Agree	Agree	Agree	Agree	Agree	Agree	Agree	Agree	Agree	Agree	Agree	丰富多彩，时间进度安排不当	不愿意，更喜欢传统教学模式
1008	2020/7/24 17:26:05	139sec	223.104.48.42(北京-北京)	Wuhan College of Arts and Sciences	Education	First-year	Female	City	Smartphone	WIFI	Strongly Agree	Strongly Agree	Strongly Agree	Strongly disagree	Strongly Agree	Strongly Agree	Strongly Agree	Strongly Agree	Strongly Agree	Strongly Agree	Strongly Agree	Strongly Agree	Strongly Agree	Strongly Agree	Strongly Agree	Strongly Agree	Strongly Agree	Strongly Agree	Strongly Agree	Strongly Agree	Strongly Agree	Strongly Agree	无	无
1009	2020/7/24 17:26:56	376sec	171.113.86.119(湖北-武汉)	Wuhan College of Arts and Sciences	Literature	Second-year	Female	City	Computer (desktop/ laptop)	WIFI	Strongly Agree	Strongly Agree	Strongly Agree	Strongly Agree	Strongly Agree	Strongly Agree	Strongly Agree	Strongly Agree	Strongly Agree	Strongly Agree	Strongly Agree	Strongly Agree	Strongly Agree	Strongly Agree	Strongly Agree	Strongly Agree	Strongly Agree	Strongly Agree	Strongly Agree	Strongly Agree	Strongly Agree	Strongly Agree	无	无
1010	2020/7/24 17:27:31	245sec	113.57.183.209(湖北-武汉)	Wuhan College of Arts and Sciences	Economics	Second-year	Female	City	Smartphone	WIFI	Agree	Agree	Strongly Agree	Agree	Agree	Neutral	Agree	Neutral	Neutral	Neutral	Agree	Neutral	Agree	Agree	Agree	Neutral	Agree	Agree	Neutral	Agree	Neutral	Agree	无	愿意，这样可以提高学习英语的效率和兴趣
1011	2020/7/24 17:27:35	131sec	117.154.146.14(湖北-襄阳)	Wuhan College of Arts and Sciences	Medicine	First-year	Female	Countryside	Smartphone	3G/4G/5G	Agree	Agree	Agree	Neutral	Disagree	Neutral	Disagree	Disagree	Disagree	Disagree	Neutral	Disagree	Neutral	Neutral	Disagree	Neutral	Neutral	Neutral	Neutral	Neutral	Neutral	Disagree	。	。
1012	2020/7/24 17:27:37	235sec	182.138.167.149(四川-成都)	Wuhan College of Arts and Sciences	Art	Second-year	Female	Countryside	Smartphone	WIFI	Neutral	Neutral	Agree	Neutral	Neutral	Agree	Neutral	Strongly disagree	Disagree	Disagree	Neutral	Disagree	Strongly disagree	Disagree	Disagree	Disagree	Neutral	Neutral	Agree	Neutral	Disagree	Disagree	无	一般吧，自己没有自觉性
1013	2020/7/24 17:27:38	308sec	124.238.6.127(河北-沧州)	Wuhan College of Arts and Sciences	Law	First-year	Female	City	Computer (desktop/ laptop)	WIFI	Strongly Agree	Strongly Agree	Strongly Agree	Agree	Neutral	Neutral	Agree	Neutral	Neutral	Agree	Agree	Neutral	Neutral	Neutral	Agree	Agree	Agree	Agree	Neutral	Neutral	Agree	Neutral	线上终究不如线下方便	倾向于线下教学
1014	2020/7/24 17:27:59	183sec	223.90.75.113(河南-信阳)	Wuhan College of Arts and Sciences	Science	First-year	Male	Countryside	Computer (desktop/ laptop)	WIFI	Agree	Agree	Agree	Agree	Neutral	Neutral	Neutral	Neutral	Neutral	Neutral	Neutral	Neutral	Agree	Agree	Neutral	Neutral	Agree	Agree	Neutral	Agree	Agree	Neutral	老师课件做的很多，知识点也讲解到位。有时候会出现网络问题。	都可以。都能够帮助学生完成授课，及作业布置。
1015	2020/7/24 17:28:01	138sec	117.153.198.43(湖北-恩施)	Wuhan College of Arts and Sciences	Literature	First-year	Female	City	Smartphone	3G/4G/5G	Agree	Agree	Agree	Neutral	Neutral	Neutral	Neutral	Neutral	Neutral	Neutral	Neutral	Neutral	Neutral	Neutral	Neutral	Neutral	Neutral	Neutral	Neutral	Neutral	Neutral	Neutral	无	不想，学不好
1016	2020/7/24 17:28:02	85sec	117.154.153.153(湖北-襄阳)	Wuhan College of Arts and Sciences	Engineering	Second-year	Male	Countryside	Smartphone	WIFI	Neutral	Neutral	Neutral	Neutral	Neutral	Neutral	Neutral	Neutral	Neutral	Neutral	Neutral	Neutral	Neutral	Neutral	Neutral	Neutral	Neutral	Neutral	Neutral	Neutral	Neutral	Neutral	无	可以
1017	2020/7/24 17:28:28	120sec	119.103.187.141(湖北-武汉)	Wuhan College of Arts and Sciences	Law	First-year	Male	City	Computer (desktop/ laptop)	WIFI	Neutral	Neutral	Neutral	Neutral	Neutral	Agree	Agree	Agree	Neutral	Neutral	Neutral	Neutral	Neutral	Disagree	Neutral	Disagree	Agree	Agree	Agree	Neutral	Disagree	Disagree	.	愿意
1018	2020/7/24 17:28:29	654sec	180.139.246.167(广西-贵港)	Wuhan College of Arts and Sciences	Medicine	First-year	Female	Countryside	Smartphone	WIFI	Agree	Agree	Neutral	Neutral	Neutral	Neutral	Agree	Neutral	Agree	Agree	Neutral	Neutral	Agree	Neutral	Neutral	Neutral	Agree	Disagree	Agree	Agree	Neutral	Neutral	老师上课充满活力，适当的提问可以集中我们的注意力，还是挺好的。就是觉得线上上课没有能够和老师面对面交流的体验，不真实。	不愿意，相比线下效率没有那么高。
1019	2020/7/24 17:28:34	98sec	117.155.101.135(湖北-荆门)	Wuhan Institute of Technology	Engineering	Second-year	Female	City	Computer (desktop/ laptop)	WIFI	Strongly Agree	Strongly Agree	Strongly Agree	Strongly Agree	Strongly Agree	Strongly Agree	Strongly Agree	Strongly Agree	Strongly Agree	Strongly Agree	Strongly Agree	Strongly Agree	Strongly Agree	Strongly Agree	Agree	Strongly Agree	Strongly Agree	Strongly Agree	Strongly Agree	Strongly Agree	Strongly Agree	Strongly Agree	没有纸质资料，不好做笔记。	愿意。因为课堂做题更加方便。
1020	2020/7/24 17:28:38	88sec	117.188.93.157(贵州-黔南)	Wuhan College of Arts and Sciences	Law	First-year	Male	City	Smartphone	WIFI	Neutral	Neutral	Neutral	Neutral	Neutral	Neutral	Neutral	Neutral	Neutral	Neutral	Neutral	Neutral	Neutral	Neutral	Neutral	Neutral	Neutral	Neutral	Neutral	Neutral	Neutral	Neutral	坚持不下来	不愿意
1021	2020/7/24 17:29:05	88sec	171.114.136.35(湖北-咸宁)	Wuhan College of Arts and Sciences	Science	First-year	Female	City	Computer (desktop/ laptop)	WIFI	Strongly Agree	Strongly Agree	Strongly Agree	Strongly Agree	Strongly Agree	Strongly Agree	Strongly Agree	Neutral	Neutral	Strongly Agree	Strongly Agree	Strongly Agree	Neutral	Neutral	Neutral	Neutral	Neutral	Neutral	Neutral	Neutral	Neutral	Neutral	没有	不愿意
1022	2020/7/24 17:29:45	317sec	117.150.190.58(湖北-黄冈)	Wuhan College of Arts and Sciences	Science	First-year	Female	City	Smartphone	WIFI	Strongly Agree	Strongly Agree	Strongly Agree	Agree	Neutral	Neutral	Neutral	Neutral	Neutral	Neutral	Agree	Neutral	Neutral	Neutral	Agree	Agree	Agree	Agree	Agree	Neutral	Neutral	Neutral	有优点有缺点，学习效果不明显	愿意
1023	2020/7/24 17:30:17	160sec	59.174.9.99(湖北-武汉)	Wuhan College of Arts and Sciences	Law	Second-year	Male	City	Computer (desktop/ laptop)	WIFI	Neutral	Neutral	Agree	Agree	Neutral	Neutral	Neutral	Neutral	Neutral	Neutral	Neutral	Neutral	Neutral	Disagree	Neutral	Neutral	Disagree	Neutral	Neutral	Neutral	Neutral	Neutral	无	不愿意
1024	2020/7/24 17:30:29	119sec	112.224.1.151(山东-济南)	Wuhan Institute of Technology	Economics	First-year	Male	City	Tablet	WIFI	Strongly Agree	Strongly Agree	Strongly Agree	Neutral	Agree	Neutral	Neutral	Neutral	Neutral	Neutral	Agree	Strongly Agree	Agree	Neutral	Disagree	Strongly Agree	Strongly Agree	Strongly Agree	Strongly Agree	Strongly Agree	Agree	Agree	网卡	不太愿意。缺乏面对面沟通
1025	2020/7/24 17:30:44	223sec	171.82.20.220(湖北-武汉)	Wuhan College of Arts and Sciences	Literature	First-year	Female	City	Smartphone	WIFI	Strongly Agree	Strongly Agree	Strongly Agree	Strongly Agree	Agree	Agree	Strongly Agree	Neutral	Agree	Agree	Agree	Agree	Agree	Agree	Agree	Agree	Agree	Agree	Agree	Agree	Agree	Agree	暂无	混合式
1026	2020/7/24 17:30:45	318sec	171.82.214.30(湖北-武汉)	Wuhan College of Arts and Sciences	Science	First-year	Male	City	Smartphone	3G/4G/5G	Strongly Agree	Strongly Agree	Strongly Agree	Disagree	Agree	Strongly Agree	Strongly Agree	Agree	Neutral	Neutral	Agree	Agree	Neutral	Agree	Agree	Agree	Agree	Agree	Agree	Agree	Agree	Agree	网速慢	不愿意
1027	2020/7/24 17:30:47	176sec	183.92.251.173(湖北-武汉)	Jianghan University	Art	First-year	Female	City	Tablet	WIFI	Agree	Agree	Neutral	Strongly disagree	Disagree	Strongly disagree	Neutral	Agree	Neutral	Neutral	Neutral	Neutral	Neutral	Neutral	Neutral	Agree	Agree	Agree	Agree	Agree	Agree	Agree	网上考试不方便	不愿意
1028	2020/7/24 17:31:07	106sec	171.114.20.69(湖北-宜昌)	Wuhan College of Arts and Sciences	Engineering	First-year	Male	Countryside	Computer (desktop/ laptop)	WIFI	Strongly disagree	Strongly disagree	Strongly disagree	Strongly disagree	Strongly disagree	Strongly disagree	Strongly disagree	Strongly disagree	Strongly disagree	Strongly disagree	Strongly disagree	Strongly disagree	Strongly disagree	Strongly disagree	Strongly disagree	Strongly disagree	Strongly disagree	Strongly disagree	Strongly disagree	Strongly disagree	Strongly disagree	Strongly disagree	无	不愿意 单纯老方式更好
1029	2020/7/24 17:31:24	67sec	117.152.210.255(湖北-武汉)	Jianghan University	Engineering	First-year	Female	City	Computer (desktop/ laptop)	WIFI	Strongly disagree	Strongly disagree	Strongly disagree	Strongly disagree	Strongly disagree	Strongly disagree	Strongly disagree	Strongly disagree	Strongly disagree	Strongly disagree	Strongly disagree	Strongly disagree	Strongly disagree	Strongly disagree	Strongly disagree	Strongly disagree	Strongly disagree	Strongly disagree	Strongly disagree	Strongly disagree	Strongly disagree	Strongly disagree	不大好 没有线下好	不愿意 不方便
1030	2020/7/24 17:31:35	60sec	183.95.248.214(湖北-武汉)	Jianghan University	Literature	Second-year	Female	City	Computer (desktop/ laptop)	WIFI	Strongly Agree	Strongly Agree	Strongly Agree	Strongly Agree	Strongly Agree	Strongly Agree	Strongly Agree	Strongly Agree	Strongly Agree	Strongly Agree	Strongly Agree	Strongly Agree	Strongly Agree	Strongly Agree	Strongly Agree	Strongly Agree	Strongly Agree	Strongly Agree	Strongly Agree	Strongly Agree	Strongly Agree	Strongly Agree	没有困难	愿意
1031	2020/7/24 17:31:46	81sec	171.40.67.180(湖北-孝感)	Jianghan University	Engineering	First-year	Female	City	Computer (desktop/ laptop)	WIFI	Strongly Agree	Strongly Agree	Strongly Agree	Strongly Agree	Strongly Agree	Agree	Agree	Agree	Agree	Agree	Strongly Agree	Strongly Agree	Strongly Agree	Strongly Agree	Strongly Agree	Strongly Agree	Strongly Agree	Strongly Agree	Strongly Agree	Strongly Agree	Strongly Agree	Strongly Agree	没有	都可以吧
1032	2020/7/24 17:32:02	96sec	1.31.207.87(内蒙古-通辽)	Wuhan College of Arts and Sciences	Science	First-year	Female	City	Smartphone	WIFI	Agree	Agree	Agree	Agree	Agree	Agree	Agree	Agree	Agree	Agree	Agree	Agree	Agree	Agree	Agree	Agree	Agree	Agree	Agree	Agree	Agree	Agree	都还好	觉得还是线下好一些
1033	2020/7/24 17:32:15	138sec	183.37.180.16(广东-深圳)	Wuhan College of Arts and Sciences	Administration	First-year	Female	Countryside	Smartphone	3G/4G/5G	Agree	Neutral	Agree	Agree	Neutral	Neutral	Neutral	Neutral	Neutral	Neutral	Neutral	Neutral	Neutral	Neutral	Neutral	Neutral	Neutral	Neutral	Neutral	Neutral	Neutral	Neutral	无	无
1034	2020/7/24 17:32:31	89sec	27.23.161.15(湖北-黄冈)	Jianghan University	Economics	First-year	Female	Countryside	Smartphone	3G/4G/5G	Agree	Neutral	Neutral	Neutral	Neutral	Neutral	Agree	Neutral	Neutral	Neutral	Agree	Neutral	Neutral	Neutral	Neutral	Neutral	Neutral	Agree	Agree	Agree	Agree	Neutral	无	一般
1035	2020/7/24 17:32:38	271sec	111.52.45.160(山西-未知)	Wuhan College of Arts and Sciences	Literature	First-year	Female	City	Computer (desktop/ laptop)	WIFI	Strongly Agree	Strongly Agree	Strongly Agree	Strongly Agree	Agree	Strongly Agree	Strongly Agree	Agree	Agree	Agree	Agree	Agree	Agree	Agree	Agree	Agree	Agree	Agree	Neutral	Strongly Agree	Strongly Agree	Strongly Agree	还不错。最初有一点对所使用软件不熟悉。	我还是更喜欢传统的课堂模式。当然，混合式教学也不错。纯在线的教学方式可能会有点问题。
1036	2020/7/24 17:33:07	223sec	171.41.40.34(湖北-黄冈)	Wuhan College of Arts and Sciences	Administration	First-year	Female	Countryside	Smartphone	WIFI	Agree	Agree	Strongly Agree	Agree	Neutral	Neutral	Agree	Neutral	Neutral	Agree	Agree	Neutral	Agree	Neutral	Agree	Agree	Agree	Neutral	Neutral	Agree	Neutral	Neutral	没有看法，困难是无法在书上记笔记	愿意，更合理
1037	2020/7/24 17:33:06	131sec	117.152.32.221(湖北-襄阳)	Wuhan College of Arts and Sciences	Medicine	First-year	Female	Countryside	Tablet	WIFI	Agree	Agree	Agree	Agree	Agree	Agree	Agree	Agree	Agree	Agree	Neutral	Neutral	Agree	Agree	Neutral	Agree	Agree	Agree	Neutral	Agree	Agree	Agree	效率不高，学习气氛不好	不愿意，还是以前的模式好
1038	2020/7/24 17:33:29	73sec	39.168.153.116(江西-九江)	Wuhan Institute of Technology	Economics	First-year	Female	Countryside	Computer (desktop/ laptop)	WIFI	Neutral	Neutral	Neutral	Neutral	Neutral	Neutral	Neutral	Neutral	Neutral	Neutral	Neutral	Neutral	Neutral	Neutral	Neutral	Neutral	Neutral	Neutral	Neutral	Neutral	Neutral	Neutral	网络偶尔崩溃	会
1039	2020/7/24 17:33:41	176sec	119.102.107.63(湖北-黄冈)	Jianghan University	Administration	First-year	Female	Countryside	Computer (desktop/ laptop)	WIFI	Strongly Agree	Agree	Strongly Agree	Strongly Agree	Agree	Neutral	Strongly Agree	Agree	Agree	Agree	Agree	Neutral	Agree	Neutral	Neutral	Agree	Agree	Agree	Neutral	Neutral	Neutral	Neutral	平台不稳定	不愿意，我更倾向于面对面的交流
1040	2020/7/24 17:33:57	221sec	117.136.23.203(湖北-武汉)	Jianghan University	Engineering	First-year	Male	Countryside	Smartphone	WIFI	Agree	Neutral	Neutral	Neutral	Neutral	Neutral	Neutral	Agree	Neutral	Neutral	Neutral	Neutral	Agree	Neutral	Agree	Neutral	Neutral	Neutral	Neutral	Neutral	Agree	Agree	因为疫情的缘故，老师和同学不在同一个教室，缺少互动	愿意 每一种教学方式都有它存在的意义，这样我们才能学到更全面的知识
1041	2020/7/24 17:34:30	224sec	14.104.106.198(重庆-重庆)	Jianghan University	Administration	First-year	Female	Countryside	Computer (desktop/ laptop)	WIFI	Strongly Agree	Strongly Agree	Agree	Agree	Agree	Agree	Agree	Neutral	Neutral	Neutral	Agree	Neutral	Agree	Strongly disagree	Agree	Agree	Agree	Agree	Neutral	Strongly Agree	Agree	Agree	在线学习容易眼花缭乱，阅读没有纸质书本方便	混合式 更加高效
1042	2020/7/24 17:35:14	193sec	117.140.126.220(广西-河池)	Jianghan University	Art	First-year	Female	City	Smartphone	WIFI	Agree	Agree	Agree	Neutral	Neutral	Agree	Agree	Neutral	Neutral	Neutral	Neutral	Neutral	Agree	Agree	Neutral	Neutral	Agree	Agree	Neutral	Agree	Agree	Agree	消息可能不及时或者没有通知等错过时间	喜欢线下教学
1043	2020/7/24 17:35:32	306sec	27.27.179.234(湖北-襄阳)	Wuhan College of Arts and Sciences	Education	First-year	Female	Countryside	Smartphone	WIFI	Agree	Neutral	Agree	Disagree	Neutral	Neutral	Agree	Neutral	Neutral	Agree	Agree	Neutral	Agree	Disagree	Neutral	Agree	Neutral	Agree	Neutral	Neutral	Agree	Neutral	网络有时卡顿，有时因为电路休整而没有网络。	不太愿意，网络问题，并且有时可能会因为手机的信息或消息而分心。
1044	2020/7/24 17:36:04	274sec	14.25.164.246(广东-广州)	Jianghan University	Art	First-year	Female	Countryside	Computer (desktop/ laptop)	WIFI	Strongly Agree	Strongly Agree	Strongly Agree	Strongly Agree	Agree	Agree	Agree	Agree	Agree	Agree	Agree	Agree	Agree	Agree	Agree	Strongly Agree	Strongly Agree	Strongly Agree	Agree	Agree	Agree	Agree	在线学习主要是靠自己自觉，虽然老师会提醒大家，给大家讲解知识点，但是要是自己不愿意去做的话也是无济于事，我本人可能有点拖延症，但是对于学习是十分积极的。	我希望在课堂上与老师面对面学习，这样有利于督促我和提高我的学习积极性和对于知识点的更好的理解。
1045	2020/7/24 17:36:10	152sec	183.95.75.252(湖北-武汉)	Jianghan University	Economics	First-year	Female	Countryside	Computer (desktop/ laptop)	WIFI	Agree	Agree	Agree	Agree	Agree	Agree	Agree	Agree	Agree	Agree	Agree	Agree	Agree	Agree	Agree	Agree	Agree	Agree	Agree	Agree	Agree	Agree	还行。	混合教学。
1046	2020/7/24 17:36:17	105sec	171.115.158.52(湖北-恩施)	Wuhan College of Arts and Sciences	Administration	Second-year	Female	Countryside	Computer (desktop/ laptop)	WIFI	Agree	Agree	Agree	Agree	Neutral	Agree	Agree	Neutral	Neutral	Neutral	Neutral	Neutral	Agree	Neutral	Neutral	Neutral	Neutral	Agree	Neutral	Neutral	Neutral	Neutral	挺好的	不太愿意
1047	2020/7/24 17:36:17	106sec	221.232.90.254(湖北-武汉)	Wuhan College of Arts and Sciences	Medicine	First-year	Female	City	Computer (desktop/ laptop)	WIFI	Agree	Agree	Agree	Agree	Agree	Agree	Agree	Agree	Agree	Agree	Agree	Agree	Agree	Agree	Agree	Agree	Agree	Agree	Agree	Agree	Agree	Agree	没有	愿意
1048	2020/7/24 17:36:29	315sec	219.140.215.85(湖北-武汉)	Jianghan University	Art	First-year	Female	Countryside	Computer (desktop/ laptop)	WIFI	Strongly Agree	Strongly Agree	Strongly Agree	Neutral	Strongly Agree	Strongly Agree	Strongly Agree	Strongly Agree	Strongly Agree	Strongly Agree	Strongly Agree	Strongly Agree	Strongly Agree	Strongly Agree	Strongly Agree	Strongly Agree	Strongly Agree	Strongly Agree	Strongly Agree	Strongly Agree	Strongly Agree	Strongly Agree	网上学习时间过长，导致用眼过度，眼睛近视。	不愿意，我的眼睛受不了。健康对于我来说比任何东西都重要。
1049	2020/7/24 17:36:44	89sec	223.104.212.61(上海-上海)	Wuhan Business University	Art	First-year	Male	City	Smartphone	WIFI	Agree	Agree	Agree	Agree	Agree	Agree	Agree	Agree	Agree	Agree	Agree	Neutral	Neutral	Neutral	Neutral	Neutral	Neutral	Neutral	Neutral	Neutral	Neutral	Neutral	无	愿意 要过4级
1050	2020/7/24 17:36:51	77sec	117.155.68.220(湖北-鄂州)	Wuhan College of Arts and Sciences	Science	Second-year	Male	Countryside	Smartphone	WIFI	Neutral	Neutral	Neutral	Neutral	Neutral	Neutral	Neutral	Neutral	Neutral	Neutral	Neutral	Neutral	Neutral	Neutral	Neutral	Neutral	Neutral	Neutral	Neutral	Neutral	Neutral	Neutral	没有课本	不愿意
1051	2020/7/24 17:37:28	80sec	119.103.20.196(湖北-武汉)	Wuhan Institute of Technology	Engineering	Second-year	Male	City	Computer (desktop/ laptop)	Broadband	Agree	Agree	Agree	Agree	Agree	Agree	Agree	Agree	Agree	Agree	Agree	Agree	Agree	Agree	Agree	Agree	Agree	Agree	Agree	Agree	Agree	Agree	没有问题	没有问题
1052	2020/7/24 17:38:22	158sec	1.206.237.26(贵州-六盘水)	Jianghan University	Economics	First-year	Female	City	Computer (desktop/ laptop)	WIFI	Strongly Agree	Strongly Agree	Strongly Agree	Agree	Strongly Agree	Agree	Agree	Neutral	Neutral	Neutral	Neutral	Agree	Agree	Neutral	Neutral	Agree	Agree	Agree	Agree	Agree	Agree	Agree	我觉得英语网课的开展挺好的，但是有时候对有些困惑的知识点不可以做点线下的那种面对面的交流	混合式教学，因为英语也需要用到许多的网上资源
1053	2020/7/24 17:38:26	478sec	171.81.140.11(湖北-潜江)	Jianghan University	Medicine	First-year	Female	Countryside	Computer (desktop/ laptop)	WIFI	Strongly Agree	Strongly Agree	Strongly Agree	Agree	Neutral	Disagree	Neutral	Neutral	Neutral	Neutral	Disagree	Disagree	Neutral	Disagree	Disagree	Neutral	Agree	Neutral	Neutral	Agree	Agree	Neutral	线上学习资料丰富，老师也会适当的开直播课讲解重难点。困难主要就是学习时间不确定，有时老师开课时间与其他课程冲突，作业完成后不知道写的是否正确。	愿意，在线学习可以让我们自由的分配时间，可以根据每个人不同的情况向老师提问。
1054	2020/7/24 17:38:34	359sec	119.103.166.7(湖北-武汉)	Wuhan College of Arts and Sciences	Medicine	First-year	Male	City	Computer (desktop/ laptop)	WIFI	Agree	Strongly Agree	Agree	Neutral	Agree	Strongly Agree	Strongly Agree	Neutral	Agree	Agree	Agree	Neutral	Agree	Agree	Agree	Strongly Agree	Strongly Agree	Strongly Agree	Neutral	Strongly Agree	Agree	Agree	平台对于题目答案判定太统一	愿意，自由度和可利用的资源比课堂教学更优
1055	2020/7/24 17:39:16	92sec	117.150.133.210(湖北-咸宁)	Wuhan College of Arts and Sciences	Economics	First-year	Male	City	Computer (desktop/ laptop)	Broadband	Strongly Agree	Strongly Agree	Strongly Agree	Strongly Agree	Strongly Agree	Strongly Agree	Strongly Agree	Strongly Agree	Strongly Agree	Strongly Agree	Strongly Agree	Strongly Agree	Strongly Agree	Strongly Agree	Strongly Agree	Strongly Agree	Strongly Agree	Strongly Agree	Strongly Agree	Strongly Agree	Strongly Agree	Strongly Agree	无	无
1056	2020/7/24 17:39:24	132sec	117.152.234.121(湖北-荆门)	Wuhan College of Arts and Sciences	Administration	First-year	Female	City	Smartphone	3G/4G/5G	Agree	Agree	Agree	Agree	Agree	Agree	Agree	Neutral	Agree	Agree	Agree	Neutral	Agree	Agree	Agree	Agree	Agree	Agree	Agree	Agree	Agree	Agree	无	愿意
1057	2020/7/24 17:39:40	75sec	111.58.86.100(广西-梧州)	Jianghan University	History	First-year	Female	Countryside	Tablet	WIFI	Strongly Agree	Strongly Agree	Strongly Agree	Strongly Agree	Strongly Agree	Strongly Agree	Strongly Agree	Strongly Agree	Strongly Agree	Strongly Agree	Strongly Agree	Strongly Agree	Strongly Agree	Strongly Agree	Strongly Agree	Strongly Agree	Strongly Agree	Strongly Agree	Strongly Agree	Strongly Agree	Strongly Agree	Strongly Agree	我觉得很好	愿意
1058	2020/7/24 17:40:17	413sec	171.82.26.81(湖北-武汉)	Wuhan College of Arts and Sciences	Medicine	Second-year	Male	Countryside	Computer (desktop/ laptop)	WIFI	Strongly Agree	Strongly Agree	Strongly Agree	Strongly Agree	Agree	Agree	Agree	Neutral	Neutral	Neutral	Neutral	Neutral	Agree	Disagree	Disagree	Agree	Agree	Agree	Disagree	Disagree	Neutral	Neutral	个人感觉线上学习劲头不是很足	个人还是希望以在课堂上面教学为主比较好
1059	2020/7/24 17:40:18	108sec	117.154.205.55(湖北-黄冈)	Wuhan College of Arts and Sciences	Law	First-year	Male	Countryside	Smartphone	WIFI	Neutral	Neutral	Neutral	Neutral	Neutral	Neutral	Neutral	Disagree	Neutral	Neutral	Neutral	Neutral	Neutral	Neutral	Neutral	Agree	Neutral	Agree	Neutral	Neutral	Neutral	Neutral	语法不明	混合式
1060	2020/7/24 17:40:45	193sec	117.136.52.245(湖北-武汉)	Wuhan Institute of Technology	Engineering	First-year	Male	City	Computer (desktop/ laptop)	WIFI	Strongly Agree	Strongly Agree	Strongly Agree	Strongly Agree	Strongly Agree	Strongly Agree	Strongly Agree	Agree	Agree	Strongly Agree	Strongly Agree	Strongly Agree	Strongly Agree	Neutral	Strongly Agree	Strongly Agree	Strongly Agree	Strongly Agree	Strongly Agree	Strongly Agree	Strongly Agree	Strongly Agree	非常不错	愿意，比较方便
1061	2020/7/24 17:41:04	109sec	39.128.230.204(云南-丽江)	Wuhan College of Arts and Sciences	Medicine	First-year	Female	Countryside	Computer (desktop/ laptop)	Broadband	Neutral	Neutral	Neutral	Disagree	Neutral	Neutral	Neutral	Neutral	Disagree	Disagree	Neutral	Disagree	Neutral	Neutral	Neutral	Neutral	Neutral	Neutral	Neutral	Neutral	Neutral	Neutral	无	不愿意
1062	2020/7/24 17:41:27	125sec	124.64.19.218(北京-北京)	Wuhan College of Arts and Sciences	Economics	First-year	Male	Countryside	Smartphone	WIFI	Agree	Agree	Agree	Agree	Agree	Agree	Agree	Neutral	Neutral	Neutral	Agree	Neutral	Neutral	Neutral	Neutral	Neutral	Agree	Neutral	Neutral	Neutral	Neutral	Agree	线上教学挺好	不愿意 课堂教学气氛更好
1063	2020/7/24 17:41:44	153sec	171.113.157.166(湖北-武汉)	Wuhan University of Bioengineering	Agriculture	First-year	Male	Countryside	Smartphone	WIFI	Strongly Agree	Strongly Agree	Strongly Agree	Strongly Agree	Strongly Agree	Agree	Strongly Agree	Strongly Agree	Strongly Agree	Strongly Agree	Strongly Agree	Agree	Strongly Agree	Strongly Agree	Strongly Agree	Strongly Agree	Strongly Agree	Strongly Agree	Strongly Agree	Strongly Agree	Neutral	Strongly Agree	无	愿意
1064	2020/7/24 17:42:37	209sec	119.103.39.128(湖北-武汉)	Wuhan College of Arts and Sciences	Medicine	Second-year	Female	City	Smartphone	3G/4G/5G	Agree	Agree	Agree	Agree	Agree	Agree	Agree	Agree	Agree	Agree	Agree	Agree	Agree	Agree	Agree	Agree	Agree	Agree	Agree	Agree	Agree	Agree	网络有时不太稳定 自律性不够	中立
1065	2020/7/24 17:43:01	642sec	171.82.224.37(湖北-武汉)	Wuhan College of Arts and Sciences	Economics	First-year	Female	Countryside	Smartphone	WIFI	Agree	Neutral	Agree	Neutral	Neutral	Agree	Agree	Neutral	Neutral	Agree	Neutral	Agree	Agree	Agree	Neutral	Agree	Neutral	Agree	Neutral	Agree	Agree	Agree	无	愿意，可以用多种方法更方便的学习
1066	2020/7/24 17:43:05	159sec	117.136.33.191(广东-湛江)	Wuhan College of Arts and Sciences	Medicine	Second-year	Male	Countryside	Smartphone	Broadband	Agree	Agree	Agree	Agree	Neutral	Neutral	Neutral	Neutral	Neutral	Neutral	Neutral	Neutral	Neutral	Neutral	Neutral	Neutral	Neutral	Neutral	Neutral	Neutral	Neutral	Neutral	无	无
1067	2020/7/24 17:43:54	122sec	223.88.118.199(河南-郑州)	Wuhan College of Arts and Sciences	Law	First-year	Female	Countryside	Smartphone	WIFI	Strongly Agree	Strongly Agree	Strongly Agree	Strongly Agree	Strongly Agree	Strongly Agree	Strongly Agree	Neutral	Neutral	Neutral	Disagree	Neutral	Disagree	Disagree	Neutral	Neutral	Neutral	Neutral	Neutral	Neutral	Neutral	Neutral	无	愿意
1068	2020/7/24 17:44:09	148sec	223.90.252.95(河南-许昌)	Wuhan College of Arts and Sciences	Economics	First-year	Female	City	Smartphone	WIFI	Agree	Neutral	Agree	Agree	Agree	Agree	Agree	Neutral	Neutral	Neutral	Neutral	Agree	Neutral	Neutral	Neutral	Neutral	Agree	Agree	Agree	Agree	Neutral	Agree	五	可以，提高自己的自主学习能力
1069	2020/7/24 17:44:38	67sec	171.82.4.45(湖北-武汉)	Wuhan College of Arts and Sciences	Administration	First-year	Male	Countryside	Smartphone	3G/4G/5G	Neutral	Neutral	Neutral	Neutral	Neutral	Neutral	Neutral	Neutral	Neutral	Neutral	Neutral	Neutral	Neutral	Neutral	Neutral	Neutral	Neutral	Neutral	Neutral	Neutral	Neutral	Neutral	无	混合式
1070	2020/7/24 17:45:07	125sec	220.249.90.151(湖北-武汉)	Wuhan College of Arts and Sciences	Economics	First-year	Female	City	Smartphone	WIFI	Agree	Agree	Agree	Neutral	Neutral	Neutral	Neutral	Agree	Agree	Agree	Agree	Agree	Agree	Neutral	Agree	Agree	Agree	Neutral	Agree	Agree	Agree	Agree	无	愿意
1071	2020/7/24 17:45:53	126sec	117.151.235.21(湖北-鄂州)	Wuhan College of Arts and Sciences	Science	First-year	Male	City	Smartphone	WIFI	Agree	Agree	Agree	Agree	Neutral	Neutral	Agree	Agree	Neutral	Disagree	Disagree	Neutral	Disagree	Disagree	Disagree	Neutral	Agree	Agree	Disagree	Disagree	Disagree	Disagree	没有	不愿意，效率低
1072	2020/7/24 17:46:03	84sec	103.98.241.115(湖北-武汉)	Wuhan College of Arts and Sciences	Economics	First-year	Female	City	Smartphone	WIFI	Strongly Agree	Strongly Agree	Strongly Agree	Strongly Agree	Strongly Agree	Strongly Agree	Strongly Agree	Strongly Agree	Strongly Agree	Strongly Agree	Strongly Agree	Strongly Agree	Strongly Agree	Strongly Agree	Strongly Agree	Strongly Agree	Strongly Agree	Neutral	Strongly Agree	Strongly Agree	Strongly Agree	Strongly Agree	没有	可以接受
1073	2020/7/24 17:46:31	365sec	119.103.166.202(湖北-武汉)	Wuhan College of Arts and Sciences	Science	First-year	Female	Countryside	Computer (desktop/ laptop)	WIFI	Agree	Agree	Agree	Agree	Agree	Agree	Agree	Neutral	Neutral	Agree	Agree	Agree	Neutral	Neutral	Neutral	Agree	Agree	Agree	Agree	Agree	Agree	Agree	网上上课效率不太高，实际效果不太好	愿意
1074	2020/7/24 17:46:38	188sec	58.54.46.83(湖北-黄石)	Wuhan College of Arts and Sciences	Engineering	First-year	Male	Countryside	Computer (desktop/ laptop)	WIFI	Agree	Agree	Agree	Agree	Agree	Agree	Agree	Agree	Agree	Agree	Agree	Agree	Agree	Strongly Agree	Agree	Strongly Agree	Agree	Strongly Agree	Agree	Strongly Agree	Agree	Strongly Agree	无	不愿意
1075	2020/7/24 17:47:10	1156sec	171.82.1.146(湖北-武汉)	Jianghan University	Administration	Second-year	Female	Countryside	Computer (desktop/ laptop)	Broadband	Agree	Agree	Agree	Neutral	Neutral	Neutral	Agree	Neutral	Neutral	Neutral	Neutral	Neutral	Neutral	Neutral	Neutral	Neutral	Agree	Agree	Neutral	Neutral	Neutral	Agree	想学习随时可以看录屏，挺好的	不愿意
1076	2020/7/24 17:47:17	126sec	117.136.81.141(湖北-武汉)	Wuhan College of Arts and Sciences	Engineering	First-year	Female	City	Smartphone	3G/4G/5G	Agree	Agree	Agree	Agree	Agree	Agree	Agree	Neutral	Neutral	Agree	Neutral	Agree	Agree	Neutral	Neutral	Agree	Agree	Neutral	Neutral	Agree	Neutral	Neutral	还可以	线下为主，线下为辅
1077	2020/7/24 17:47:39	112sec	117.136.53.185(湖北-武汉)	Wuhan College of Arts and Sciences	Economics	First-year	Female	Countryside	Computer (desktop/ laptop)	WIFI	Agree	Agree	Agree	Agree	Agree	Agree	Agree	Agree	Agree	Agree	Agree	Neutral	Neutral	Neutral	Neutral	Agree	Agree	Strongly Agree	Agree	Agree	Agree	Agree	互动不太方便	愿意
1078	2020/7/24 17:47:39	465sec	183.92.249.228(湖北-武汉)	Wuhan College of Arts and Sciences	Science	First-year	Female	Countryside	Smartphone	WIFI	Strongly Agree	Strongly Agree	Agree	Agree	Agree	Neutral	Agree	Neutral	Neutral	Neutral	Agree	Agree	Agree	Agree	Agree	Strongly Agree	Strongly Agree	Strongly Agree	Strongly Agree	Strongly Agree	Strongly Agree	Strongly Agree	无	不愿意，感觉互动不立体。
1079	2020/7/24 17:47:42	164sec	218.205.55.155(浙江-杭州)	Wuhan College of Arts and Sciences	Law	First-year	Female	City	Computer (desktop/ laptop)	WIFI	Strongly Agree	Strongly Agree	Strongly Agree	Strongly Agree	Neutral	Neutral	Neutral	Neutral	Neutral	Neutral	Neutral	Neutral	Neutral	Neutral	Neutral	Neutral	Neutral	Neutral	Neutral	Neutral	Neutral	Neutral	无	不愿意，效率低
1080	2020/7/24 17:47:53	106sec	106.43.203.150(贵州-贵阳)	Jianghan University	Literature	First-year	Female	City	Computer (desktop/ laptop)	WIFI	Agree	Agree	Agree	Agree	Neutral	Neutral	Agree	Neutral	Neutral	Neutral	Agree	Neutral	Neutral	Neutral	Neutral	Neutral	Agree	Agree	Agree	Agree	Agree	Agree	线上课程容易分心，不能很好的集中注意力	愿意
1081	2020/7/24 17:48:02	653sec	117.136.31.203(广东-深圳)	Wuhan College of Arts and Sciences	Administration	First-year	Female	Countryside	Computer (desktop/ laptop)	WIFI	Agree	Agree	Agree	Neutral	Neutral	Neutral	Neutral	Neutral	Neutral	Neutral	Neutral	Neutral	Neutral	Neutral	Neutral	Neutral	Neutral	Neutral	Neutral	Neutral	Neutral	Neutral	网络有时候会不好，上课时会刷屏而看不到老师提问的问题。	愿意
1082	2020/7/24 17:50:10	145sec	115.48.56.160(河南-安阳)	Jianghan University	Economics	First-year	Female	Countryside	Computer (desktop/ laptop)	WIFI	Agree	Agree	Agree	Agree	Agree	Agree	Agree	Agree	Agree	Agree	Agree	Agree	Agree	Agree	Agree	Agree	Agree	Agree	Agree	Agree	Agree	Agree	无	愿意
1083	2020/7/24 17:50:15	295sec	113.70.133.24(广东-佛山)	Wuhan College of Arts and Sciences	Education	Second-year	Female	Countryside	Computer (desktop/ laptop)	WIFI	Agree	Agree	Agree	Agree	Neutral	Neutral	Agree	Neutral	Disagree	Agree	Neutral	Neutral	Neutral	Neutral	Agree	Agree	Agree	Agree	Agree	Agree	Agree	Agree	在线学习主要考虑自主性，没什么看法。	可以，混合式教学能够有效帮助学习。
1084	2020/7/24 17:50:44	98sec	43.227.137.140(湖北-武汉)	Wuhan College of Arts and Sciences	Administration	First-year	Female	Countryside	Smartphone	WIFI	Agree	Agree	Agree	Neutral	Neutral	Neutral	Agree	Neutral	Neutral	Agree	Agree	Neutral	Agree	Neutral	Neutral	Neutral	Agree	Agree	Agree	Agree	Agree	Agree	无	愿意
1085	2020/7/24 17:51:45	61sec	183.202.154.205(山西-临汾)	Wuhan Institute of Technology	Literature	Second-year	Female	Countryside	Computer (desktop/ laptop)	Broadband	Strongly Agree	Strongly Agree	Strongly Agree	Neutral	Strongly disagree	Strongly disagree	Strongly disagree	Strongly disagree	Strongly disagree	Strongly disagree	Strongly disagree	Strongly disagree	Strongly disagree	Strongly disagree	Strongly disagree	Strongly disagree	Strongly disagree	Strongly disagree	Strongly disagree	Strongly disagree	Strongly disagree	Strongly disagree	无	不愿意
1086	2020/7/24 17:52:12	118sec	218.26.54.122(山西-太原)	Wuhan College of Arts and Sciences	Art	First-year	Female	Countryside	Computer (desktop/ laptop)	WIFI	Strongly Agree	Strongly Agree	Strongly Agree	Strongly Agree	Strongly Agree	Strongly Agree	Strongly Agree	Agree	Agree	Agree	Agree	Agree	Agree	Agree	Agree	Agree	Agree	Agree	Agree	Agree	Agree	Agree	无	愿意
1087	2020/7/24 17:52:20	258sec	117.136.53.200(湖北-武汉)	Wuhan College of Arts and Sciences	Administration	First-year	Female	City	Smartphone	WIFI	Agree	Agree	Agree	Agree	Neutral	Neutral	Agree	Agree	Agree	Agree	Agree	Neutral	Neutral	Agree	Agree	Agree	Agree	Agree	Neutral	Agree	Neutral	Agree	手机上不能完成视听说的题目	不愿意，更喜欢在课堂上学习英语，线上学习如果是在手机上学习的话，眼睛容易疲劳，影响视力。
1088	2020/7/24 17:53:34	146sec	171.115.179.80(湖北-恩施)	Wuhan College of Arts and Sciences	Economics	First-year	Female	City	Computer (desktop/ laptop)	WIFI	Strongly Agree	Strongly Agree	Strongly Agree	Disagree	Disagree	Disagree	Agree	Disagree	Disagree	Disagree	Disagree	Disagree	Disagree	Disagree	Disagree	Disagree	Disagree	Disagree	Disagree	Disagree	Disagree	Disagree	无	愿意
1089	2020/7/24 17:54:04	77sec	124.114.245.191(陕西-西安)	Wuhan College of Arts and Sciences	Administration	Second-year	Female	Countryside	Computer (desktop/ laptop)	WIFI	Agree	Agree	Agree	Agree	Agree	Agree	Agree	Agree	Agree	Agree	Agree	Agree	Neutral	Neutral	Neutral	Neutral	Agree	Neutral	Neutral	Agree	Neutral	Agree	无	无
1090	2020/7/24 17:54:22	116sec	122.96.42.241(江苏-南京)	Wuhan Institute of Technology	Science	Second-year	Female	City	Smartphone	WIFI	Strongly Agree	Strongly Agree	Strongly Agree	Strongly Agree	Strongly Agree	Strongly Agree	Strongly Agree	Strongly Agree	Strongly Agree	Strongly Agree	Strongly Agree	Strongly Agree	Strongly Agree	Strongly Agree	Strongly Agree	Strongly Agree	Strongly Agree	Strongly Agree	Strongly Agree	Strongly Agree	Strongly Agree	Strongly Agree	课上英语课程非常有意思，注重课内内容学习，与课外英语口语相结合。使我的英语口语水平大幅度提高。	我愿意，因为我喜欢线上英语教程的多样性
1091	2020/7/24 17:54:36	212sec	223.104.1.213(广东-江门)	Wuhan College of Arts and Sciences	Medicine	Second-year	Female	Countryside	Smartphone	WIFI	Agree	Neutral	Agree	Neutral	Neutral	Neutral	Agree	Neutral	Disagree	Disagree	Agree	Neutral	Neutral	Disagree	Neutral	Neutral	Agree	Neutral	Agree	Agree	Neutral	Neutral	最好能进行线下学习，线上学习学习主动性不高	愿意，线上线下结合能更好的促进英语学科学习
1092	2020/7/24 17:55:28	63sec	171.82.4.168(湖北-武汉)	Wuhan College of Arts and Sciences	Law	First-year	Female	City	Computer (desktop/ laptop)	WIFI	Strongly Agree	Strongly Agree	Strongly Agree	Strongly Agree	Agree	Agree	Agree	Agree	Strongly Agree	Strongly Agree	Strongly Agree	Strongly Agree	Agree	Strongly Agree	Agree	Strongly Agree	Agree	Strongly Agree	Agree	Strongly Agree	Agree	Strongly Agree	无	无
1093	2020/7/24 17:55:37	178sec	120.239.73.151(广东-广州)	Wuhan College of Arts and Sciences	Administration	First-year	Female	City	Smartphone	3G/4G/5G	Agree	Agree	Agree	Neutral	Neutral	Neutral	Neutral	Neutral	Neutral	Neutral	Neutral	Agree	Agree	Agree	Neutral	Agree	Agree	Agree	Agree	Agree	Neutral	Neutral	在线学习同学们积极性不够高	可以
1094	2020/7/24 17:56:12	105sec	111.60.74.77(湖北-武汉)	Wuhan College of Arts and Sciences	Art	First-year	Female	City	Smartphone	WIFI	Agree	Agree	Agree	Agree	Agree	Agree	Agree	Agree	Agree	Agree	Agree	Agree	Agree	Agree	Agree	Agree	Agree	Agree	Agree	Agree	Agree	Agree	没有	愿意，效果不错。
1095	2020/7/24 17:56:40	118sec	171.113.186.73(湖北-武汉)	Wuhan College of Arts and Sciences	Science	First-year	Male	Countryside	Computer (desktop/ laptop)	WIFI	Strongly Agree	Strongly Agree	Strongly Agree	Strongly Agree	Agree	Agree	Agree	Neutral	Neutral	Neutral	Neutral	Agree	Neutral	Neutral	Strongly disagree	Neutral	Strongly Agree	Strongly Agree	Strongly Agree	Strongly Agree	Strongly Agree	Agree	很好	愿意，这样很好
1096	2020/7/24 17:56:47	78sec	27.18.59.49(湖北-武汉)	Jianghan University	Administration	First-year	Male	City	Tablet	WIFI	Neutral	Neutral	Neutral	Neutral	Neutral	Neutral	Strongly Agree	Agree	Agree	Agree	Agree	Agree	Agree	Strongly Agree	Agree	Agree	Neutral	Neutral	Agree	Agree	Agree	Agree	无	无
1097	2020/7/24 17:56:53	401sec	117.155.24.174(湖北-十堰)	Wuhan College of Arts and Sciences	Education	First-year	Female	City	Smartphone	3G/4G/5G	Agree	Agree	Strongly Agree	Agree	Neutral	Neutral	Neutral	Neutral	Neutral	Neutral	Agree	Agree	Agree	Neutral	Neutral	Agree	Agree	Agree	Agree	Agree	Agree	Neutral	线上教学有一定的不足，老师与学生的互动太少，有写单词会有发音不准的问题，语法也没有在线下上课时讲的清楚。	我愿意继续混合式的教学方式学习，因为线上能够通过互联网找到更多资料，线下可以与老师互动，更有课堂的氛围。
1098	2020/7/24 17:57:08	105sec	117.136.83.92(湖北-武汉)	Wuhan College of Arts and Sciences	Engineering	First-year	Male	Countryside	Smartphone	3G/4G/5G	Neutral	Neutral	Agree	Neutral	Neutral	Disagree	Neutral	Disagree	Disagree	Disagree	Neutral	Disagree	Disagree	Disagree	Disagree	Disagree	Neutral	Neutral	Disagree	Neutral	Neutral	Neutral	无	无
1099	2020/7/24 17:57:09	305sec	117.136.33.108(广东-湛江)	Wuhan College of Arts and Sciences	Administration	First-year	Female	City	Smartphone	WIFI	Strongly Agree	Agree	Strongly Agree	Neutral	Neutral	Neutral	Agree	Neutral	Neutral	Neutral	Neutral	Agree	Neutral	Neutral	Neutral	Agree	Agree	Agree	Agree	Agree	Neutral	Neutral	暂无！	同意！因为线上同学们能更积极回答问题
1100	2020/7/24 17:57:18	127sec	117.155.173.30(湖北-天门)	Wuhan College of Arts and Sciences	Science	First-year	Male	Countryside	Smartphone	WIFI	Agree	Agree	Agree	Agree	Neutral	Neutral	Neutral	Neutral	Neutral	Neutral	Neutral	Neutral	Neutral	Neutral	Neutral	Neutral	Neutral	Neutral	Neutral	Neutral	Neutral	Neutral	挺好	在线学习比较好
1101	2020/7/24 17:57:47	103sec	220.113.84.127(湖北-武汉)	Jianghan University	Engineering	First-year	Male	City	Computer (desktop/ laptop)	WIFI	Strongly Agree	Strongly Agree	Strongly Agree	Agree	Strongly Agree	Strongly Agree	Strongly Agree	Agree	Agree	Agree	Strongly Agree	Agree	Agree	Neutral	Agree	Agree	Agree	Agree	Agree	Agree	Agree	Strongly Agree	题目还是有些不会 单词还是不熟练	愿意
1102	2020/7/24 17:57:47	173sec	183.93.146.164(湖北-襄阳)	Wuhan College of Arts and Sciences	Literature	First-year	Female	City	Computer (desktop/ laptop)	WIFI	Agree	Neutral	Agree	Agree	Neutral	Neutral	Agree	Neutral	Neutral	Neutral	Neutral	Neutral	Neutral	Neutral	Neutral	Neutral	Agree	Neutral	Neutral	Neutral	Neutral	Neutral	有时候听不懂老师说的	愿意
1103	2020/7/24 17:57:47	152sec	223.104.97.29(贵州-贵阳)	Wuhan College of Arts and Sciences	Administration	First-year	Female	City	Computer (desktop/ laptop)	WIFI	Agree	Agree	Agree	Agree	Agree	Agree	Agree	Agree	Agree	Agree	Agree	Agree	Agree	Agree	Agree	Agree	Agree	Agree	Agree	Agree	Agree	Agree	无	无
1104	2020/7/24 17:57:52	101sec	171.90.35.251(四川-巴中)	Jianghan University	Engineering	First-year	Male	Countryside	Smartphone	WIFI	Strongly Agree	Strongly Agree	Strongly Agree	Strongly Agree	Strongly Agree	Strongly Agree	Strongly Agree	Strongly Agree	Strongly Agree	Strongly Agree	Strongly Agree	Strongly Agree	Strongly Agree	Strongly Agree	Strongly Agree	Strongly Agree	Strongly Agree	Strongly Agree	Strongly Agree	Strongly Agree	Strongly Agree	Strongly Agree	有的内容不熟	不愿意，无法全身心投入
1105	2020/7/24 17:58:01	264sec	14.30.185.221(广东-广州)	Wuhan College of Arts and Sciences	Administration	First-year	Male	Countryside	Smartphone	WIFI	Strongly Agree	Strongly Agree	Strongly Agree	Strongly Agree	Agree	Neutral	Strongly Agree	Agree	Agree	Strongly Agree	Strongly Agree	Strongly Agree	Strongly Agree	Strongly Agree	Strongly Agree	Strongly Agree	Strongly Agree	Strongly Agree	Strongly Agree	Strongly Agree	Strongly Agree	Strongly Agree	很好	愿意，可以丰富各类知识。
1106	2020/7/24 17:58:03	165sec	112.28.136.127(安徽-安庆)	Wuhan College of Arts and Sciences	Economics	First-year	Male	City	Computer (desktop/ laptop)	WIFI	Agree	Agree	Agree	Agree	Agree	Agree	Agree	Neutral	Neutral	Agree	Agree	Neutral	Agree	Neutral	Neutral	Agree	Agree	Neutral	Neutral	Agree	Agree	Agree	我认为在疫情条件下，这种学习方法是合适的。	愿意。我相信多种学习方式能使我们更加科学有效的学习英语
1107	2020/7/24 17:58:05	81sec	122.190.197.63(湖北-宜昌)	Wuhan Business University	Administration	Second-year	Female	City	Smartphone	WIFI	Agree	Agree	Agree	Agree	Agree	Agree	Agree	Agree	Agree	Agree	Agree	Agree	Neutral	Neutral	Neutral	Neutral	Neutral	Neutral	Neutral	Neutral	Neutral	Neutral	无法集中	可以
1108	2020/7/24 17:58:27	137sec	123.5.104.173(河南-信阳)	Jianghan University	Literature	First-year	Female	City	Computer (desktop/ laptop)	WIFI	Strongly disagree	Strongly disagree	Strongly disagree	Strongly disagree	Strongly disagree	Strongly disagree	Strongly disagree	Strongly disagree	Strongly disagree	Strongly disagree	Strongly disagree	Strongly disagree	Strongly disagree	Strongly disagree	Strongly disagree	Strongly disagree	Strongly disagree	Strongly disagree	Strongly disagree	Strongly disagree	Strongly disagree	Strongly disagree	自主学习空间很大，能吸取多元知识； 困难：不够自觉，没有在学校自律，没有上课的感觉	混合式教学还行，全部在线的真的学着一点上课的感觉都没有了
[truncated: 1,204 more rows]
