# Supplementary material for: Online college English education in Wuhan against the COVID-19 pandemic: Student and teacher readiness, challenges and implications
Source: PLoS One. 2021 Oct 1;16(10):e0258137. doi: 10.1371/journal.pone.0258137 (PMC8486088; doi:10.1371/journal.pone.0258137)
Supplement: S1 File — (ZIP) [file pone.0258137.s009.zip › Questionnaire and interview results/Teacher questionnaire results-translated version in English_152_149.xlsx]

## Sheet: Sheet1
Number	Time of submission	Time used	User IP	University	Gender	Years in teaching	Experience in online English teaching	Mode of delivery during pandemic semester	TR1 My computer setup is sufficient for online English teaching.	TR2 My internet connection is stable for online English teaching.	TR3 I know how to use software and online teaching platforms to carry out and facilitate online English teaching.	LR1 I have a private place in my home or at work and that I can use for extended periods.	LR2 I have adequate time that will be uninterrupted in which I can work on my online courses.	LR3 I have people (family members, colleagues) and/or resources (manuals, videos) which will assist me with any technical problems I might have with my software applications as well as my computer hardware.	LR4 I value and/or need flexibility of online teaching.	PR1 When I am asked to use technologies that are new to me such as a learning management system or a piece of software, I am eager to try them.	PR2 I am a self-motivated, independent learner.	PR3 I can effectively design an online English class.	PR4 It is not necessary that I be in a traditional classroom environment in order to teach English.	PR5 I communicate with students effectively and comfortably online.	PR6 I feel confident in engaging students in online English teaching.	PR7 I feel comfortable checking students’ assignments and providing different kinds of feedback online.	PR8 I have a positive attitude toward teaching and learning English online.	What challenges have you encountered in your online English teaching during this semester?	Are you willing to teach English either in a fully online or blended course in the future? Why?
2	2020/7/24 12:12:23	169sec	171.83.124.232(湖北-武汉)	China University of Geosciences (Wuhan)	Female	More than 20 years	Almost no experience	Combination of the two	Agree	Agree	Agree	Agree	Agree	Agree	Agree	Agree	Agree	Agree	Agree	Agree	Agree	Agree	Agree	网络偶尔卡顿	愿意，因为在线教学资源丰富，课堂互动更多
3	2020/7/24 12:15:41	87sec	43.227.139.175(湖北-武汉)	Wuhan Institute of Technology	Female	More than 20 years	Some experience	Synchronous	Neutral	Neutral	Agree	Agree	Agree	Neutral	Agree	Agree	Agree	Agree	Neutral	Neutral	Neutral	Neutral	Neutral	网络不好	混合式
5	2020/7/24 12:23:15	388sec	27.27.22.232(湖北-襄阳)	China University of Geosciences (Wuhan)	Female	More than 20 years	Some experience	Synchronous	Neutral	Agree	Strongly agree	Agree	Neutral	Neutral	Agree	Neutral	Neutral	Neutral	Neutral	Neutral	Neutral	Neutral	Neutral	如果能在统一的教学和测试平台上进行就更好	愿意。在线和混合式有明显优势。
6	2020/7/24 12:24:18	150sec	171.83.7.22(湖北-武汉)	Wuhan Institute of Technology	Male	16-20 years	Almost no experience	Combination of the two	Neutral	Agree	Agree	Agree	Agree	Agree	Agree	Agree	Agree	Agree	Agree	Agree	Agree	Agree	Agree	效果不错	可以，交流也方便
7	2020/7/24 12:27:04	122sec	58.19.230.72(湖北-荆州)	Wuhan Institute of Technology	Female	16-20 years	Some experience	Combination of the two	Strongly agree	Strongly agree	Agree	Neutral	Neutral	Strongly disagree	Strongly agree	Agree	Agree	Strongly agree	Strongly agree	Strongly agree	Strongly agree	Strongly agree	Strongly agree	蛮好的没有困难	愿意蛮好的
8	2020/7/24 12:27:51	147sec	117.152.71.157(湖北-武汉)	Wuhan Institute of Technology	Female	11-15 years	Some experience	Synchronous	Strongly agree	Agree	Agree	Neutral	Neutral	Neutral	Agree	Agree	Agree	Agree	Agree	Agree	Agree	Strongly agree	Agree	无法监督学生学习	可以考虑，但必须加强对学生的监管
9	2020/7/24 12:28:55	144sec	171.43.144.3(湖北-武汉)	Wuhan Institute of Technology	Male	16-20 years	Some experience	Asynchronous	Neutral	Neutral	Neutral	Neutral	Neutral	Neutral	Agree	Agree	Neutral	Neutral	Neutral	Disagree	Disagree	Neutral	Neutral	学生参与度不高，无法了解实际学习情况	线下教学为主，线上只能作为辅导
10	2020/7/24 12:29:30	211sec	171.82.24.156(湖北-武汉)	Wuhan Institute of Technology	Female	More than 20 years	Some experience	Synchronous	Agree	Agree	Agree	Agree	Agree	Agree	Neutral	Agree	Agree	Neutral	Agree	Agree	Neutral	Agree	Neutral	学生的参与性、临场感差，教学没有成就感	也许，取决于学校要求
11	2020/7/24 13:03:30	176sec	59.175.16.197(湖北-武汉)	China University of Geosciences (Wuhan)	Female	More than 20 years	Almost no experience	Combination of the two	Neutral	Neutral	Neutral	Neutral	Neutral	Disagree	Agree	Neutral	Disagree	Neutral	Neutral	Neutral	Disagree	Neutral	Disagree	没有办法跟学生深入地互动。不能保证学生在实时学习。	不太愿意，觉得上课效果不好。
12	2020/7/24 13:11:07	111sec	27.18.137.204(湖北-武汉)	Jianghan University	Female	More than 20 years	Some experience	Combination of the two	Strongly agree	Strongly agree	Strongly agree	Agree	Neutral	Agree	Neutral	Agree	Strongly agree	Neutral	Strongly agree	Strongly agree	Strongly agree	Strongly agree	Strongly agree	资源有限	还可以
13	2020/7/24 13:12:44	314sec	171.113.232.201(湖北-武汉)	China University of Geosciences (Wuhan)	Female	More than 20 years	A lot experience	Synchronous	Neutral	Neutral	Agree	Agree	Neutral	Neutral	Agree	Agree	Agree	Agree	Neutral	Neutral	Neutral	Neutral	Neutral	在线教学还有待探索提高	能接受
14	2020/7/24 13:14:08	143sec	27.18.250.7(湖北-武汉)	Jianghan University	Female	More than 20 years	Almost no experience	Combination of the two	Neutral	Neutral	Neutral	Neutral	Neutral	Disagree	Agree	Agree	Agree	Agree	Agree	Agree	Agree	Agree	Agree	不能与学生面对面，不太好互动。网络有时会不稳定	愿意。大势所趋
15	2020/7/24 13:14:23	129sec	43.227.139.37(湖北-武汉)	China University of Geosciences (Wuhan)	Male	More than 20 years	Some experience	Combination of the two	Agree	Agree	Neutral	Neutral	Neutral	Disagree	Agree	Agree	Neutral	Neutral	Neutral	Agree	Agree	Agree	Neutral	总的来说在线教学效果不如线下的教学	愿意，这是趋势
16	2020/7/24 13:17:18	350sec	27.18.242.17(湖北-武汉)	Jianghan University	Female	More than 20 years	Almost no experience	Asynchronous	Agree	Neutral	Agree	Neutral	Neutral	Neutral	Agree	Neutral	Neutral	Agree	Agree	Agree	Agree	Agree	Agree	有益的尝试，困难都能解决	愿意，因为网络教学有它的优势
17	2020/7/24 13:22:17	340sec	27.18.149.226(湖北-武汉)	Jianghan University	Male	16-20 years	Some experience	Combination of the two	Agree	Strongly agree	Strongly agree	Agree	Agree	Agree	Agree	Agree	Agree	Agree	Agree	Agree	Agree	Agree	Agree	在线教学能够对线下课堂教学起到很好的补充作用，目前遇到的主要困难是与学校教材相关的在线资源比较少。	愿意继续开展在线教学，这个是未来教育发展的趋势。
18	2020/7/24 13:25:07	226sec	27.17.225.237(湖北-武汉)	Jianghan University	Female	More than 20 years	Some experience	Asynchronous	Agree	Neutral	Neutral	Agree	Agree	Disagree	Neutral	Neutral	Agree	Neutral	Agree	Agree	Agree	Agree	Agree	线上平台不我稳定，常卡顿	愿意混合式教学，可以取长补短
19	2020/7/24 13:27:32	199sec	27.18.137.86(湖北-武汉)	Jianghan University	Female	11-15 years	Almost no experience	Synchronous	Strongly agree	Strongly agree	Agree	Strongly agree	Strongly agree	Strongly agree	Agree	Strongly agree	Strongly agree	Agree	Strongly agree	Strongly agree	Strongly agree	Agree	Agree	第一次采用这样的方式教学，在慢慢积累经验中。	如果必要，可以继续。
20	2020/7/24 13:33:44	250sec	171.82.5.84(湖北-武汉)	Jianghan University	Female	More than 20 years	Almost no experience	Combination of the two	Agree	Agree	Agree	Agree	Agree	Disagree	Agree	Agree	Strongly agree	Agree	Strongly agree	Strongly agree	Agree	Strongly agree	Strongly agree	线上线下混合式教学效果更好。线上可以定期布置作业批阅，有效促进教学效果	愿意，可以弥补传统教学的不足
21	2020/7/24 13:38:55	230sec	223.104.212.162(上海-上海)	Jianghan University	Female	0-5 years	Some experience	Combination of the two	Strongly agree	Strongly agree	Strongly agree	Strongly agree	Strongly agree	Strongly agree	Strongly agree	Strongly agree	Strongly agree	Strongly agree	Strongly agree	Strongly agree	Strongly agree	Strongly agree	Strongly agree	很方便，高效，	愿意，可以及时复习
22	2020/7/24 13:45:43	302sec	171.43.147.34(湖北-武汉)	China University of Geosciences (Wuhan)	Female	More than 20 years	Almost no experience	Synchronous	Agree	Strongly agree	Neutral	Agree	Agree	Neutral	Agree	Neutral	Agree	Neutral	Agree	Agree	Neutral	Neutral	Neutral	无	如果因为疫情需要，我愿意开展在线教学，如果条件允许，我还是喜欢线下面对面跟学生交流。
23	2020/7/24 13:50:26	88sec	171.83.99.28(湖北-武汉)	China University of Geosciences (Wuhan)	Female	16-20 years	Almost no experience	Combination of the two	Neutral	Neutral	Neutral	Neutral	Neutral	Neutral	Agree	Agree	Agree	Agree	Agree	Agree	Agree	Agree	Agree	线上效率太低	不愿意，效率低
24	2020/7/24 13:51:24	115sec	183.92.249.153(湖北-武汉)	China University of Geosciences (Wuhan)	Female	6-10 years	Almost no experience	Synchronous	Strongly agree	Neutral	Agree	Neutral	Neutral	Neutral	Agree	Neutral	Agree	Agree	Neutral	Neutral	Neutral	Agree	Neutral	学生情况监督	愿意，根据具体情况需要
26	2020/7/24 13:57:37	91sec	117.151.95.224(湖北-武汉)	Wuhan University of Bioengineering	Female	16-20 years	Almost no experience	Synchronous	Agree	Agree	Agree	Agree	Agree	Agree	Agree	Agree	Neutral	Neutral	Neutral	Neutral	Agree	Neutral	Agree	学生的积极性比较难激励	愿意，提升新技能
27	2020/7/24 14:03:51	80sec	172.105.233.73(国外-日本)	Huazhong Agricultural University	Male	16-20 years	Some experience	Synchronous	Agree	Agree	Agree	Agree	Agree	Agree	Agree	Agree	Agree	Agree	Agree	Agree	Agree	Agree	Agree	在线教学，互动有一点问题	混合教学，优势互补！
28	2020/7/24 14:07:09	213sec	171.82.163.83(湖北-武汉)	Huazhong Agricultural University	Female	16-20 years	Almost no experience	Combination of the two	Neutral	Neutral	Neutral	Disagree	Disagree	Neutral	Neutral	Neutral	Neutral	Neutral	Neutral	Neutral	Neutral	Neutral	Neutral	笔记本配置偏低；没有独立播客空间；孩子在家，需要兼顾照看监督	一般吧，感觉线下课堂教学效果会更好一点。
29	2020/7/24 14:13:51	400sec	59.175.155.140(湖北-武汉)	Wuhan Institute of Technology	Female	16-20 years	Almost no experience	Synchronous	Neutral	Neutral	Agree	Agree	Neutral	Disagree	Neutral	Strongly agree	Strongly agree	Strongly agree	Agree	Agree	Agree	Neutral	Neutral	教学效果一般，不能真实有效的监控学生的学习情况	不愿意 教学效果无法得到保证，考试成绩不能反应学生的真实的英语水平
30	2020/7/24 14:13:56	417sec	171.113.207.82(湖北-武汉)	Jianghan University	Female	More than 20 years	Almost no experience	Combination of the two	Agree	Agree	Agree	Agree	Agree	Agree	Agree	Agree	Agree	Agree	Agree	Agree	Agree	Agree	Agree	疫情突然，资料设备准备不充分 学生学习条件差异太大 学生自觉性差异太大	会继续 语言学习，需要学生大量练习操作，学习平台是很好的媒介
31	2020/7/24 14:15:50	272sec	122.205.82.54(湖北-武汉)	Huazhong Agricultural University	Female	11-15 years	Almost no experience	Synchronous	Strongly agree	Agree	Strongly agree	Neutral	Agree	Neutral	Agree	Strongly agree	Strongly agree	Agree	Strongly agree	Neutral	Neutral	Strongly agree	Strongly agree	对学生听课情况不好掌握	不太愿意，无法进行流畅的交流。
32	2020/7/24 14:17:35	164sec	61.183.152.230(湖北-武汉)	Jianghan University	Female	More than 20 years	Some experience	Combination of the two	Strongly agree	Strongly agree	Strongly agree	Strongly agree	Strongly agree	Strongly agree	Strongly agree	Strongly agree	Strongly agree	Strongly agree	Strongly agree	Strongly agree	Strongly agree	Strongly agree	Strongly agree	互动方式更多元	愿意。时空限制少。
33	2020/7/24 14:18:08	177sec	122.205.83.31(湖北-武汉)	Huazhong Agricultural University	Female	More than 20 years	Almost no experience	Synchronous	Strongly agree	Strongly agree	Strongly agree	Strongly agree	Strongly agree	Strongly agree	Strongly agree	Strongly agree	Strongly agree	Strongly agree	Strongly agree	Strongly agree	Strongly agree	Strongly agree	Strongly agree	无	建议 有其优势
34	2020/7/24 14:26:58	132sec	27.17.71.81(湖北-武汉)	Huazhong Agricultural University	Female	11-15 years	A lot experience	Combination of the two	Strongly agree	Strongly agree	Strongly agree	Strongly agree	Strongly agree	Strongly agree	Strongly agree	Strongly agree	Strongly agree	Strongly agree	Strongly agree	Strongly agree	Strongly agree	Strongly agree	Strongly agree	班级规模较大	会的，提供教学效率和效果
35	2020/7/24 14:34:01	467sec	122.205.87.194(湖北-武汉)	Huazhong Agricultural University	Female	11-15 years	Almost no experience	Synchronous	Strongly agree	Neutral	Agree	Agree	Neutral	Neutral	Agree	Agree	Neutral	Agree	Agree	Strongly agree	Agree	Agree	Agree	在线教学对学生的自律要求比较高。以前教室教学的约束力没有了，几乎全部依靠学生自律。学生学习出现两极化，自律的学生能得到更多的任务和挑战，不自律的学生敷衍变得容易一些。	在线教学，一般。混合式教学，愿意。因为完全在线还是有弊端的；混合教学能更好结合两种的优点，积极避免缺点。
36	2020/7/24 14:36:44	232sec	119.103.98.252(湖北-武汉)	Huazhong Agricultural University	Female	More than 20 years	Almost no experience	Synchronous	Agree	Agree	Neutral	Neutral	Agree	Neutral	Strongly agree	Neutral	Neutral	Agree	Agree	Agree	Agree	Agree	Agree	对在线教学工具和教学模式的熟悉	愿意。接受新形势的挑战
37	2020/7/24 14:38:03	498sec	122.205.84.176(湖北-武汉)	Huazhong Agricultural University	Female	11-15 years	Almost no experience	Synchronous	Neutral	Neutral	Neutral	Neutral	Neutral	Disagree	Agree	Agree	Neutral	Neutral	Agree	Agree	Agree	Neutral	Neutral	网络 硬件 身体 课堂监控	混合式吧 线下教学也有自己无法取代的优势
38	2020/7/24 14:42:12	470sec	27.18.131.31(湖北-武汉)	Jianghan University	Female	More than 20 years	Some experience	Asynchronous	Strongly agree	Strongly agree	Agree	Strongly agree	Strongly agree	Neutral	Agree	Agree	Neutral	Agree	Agree	Agree	Neutral	Agree	Agree	在线大学英语教学比较成功，教师能较好地组织教学并与学生进行互动，学生的参与度也较高。主要的困难在于对于学习缺乏自主性的学生还没有有效的督促手段，考核方式也有局限性，不完全能客观地反映学生的学习状况。	愿意继续开展混合式大学英语教学。利用新技术辅助教学是大势所趋，在线教学有助于教师利用更多样的资源丰富教学内容和手段，调动学生的学习积极性，提高教学质量。
39	2020/7/24 14:43:41	907sec	171.113.183.8(湖北-武汉)	Huazhong Agricultural University	Female	11-15 years	Almost no experience	Synchronous	Agree	Disagree	Neutral	Agree	Neutral	Strongly disagree	Strongly agree	Agree	Neutral	Disagree	Agree	Disagree	Disagree	Disagree	Neutral	积极尝试，效果较好。但与学生在线互动非常耗时，硬件和电脑技术急需升级，缺乏团队协作，工作量陡增，家庭负担重！	更偏向面对面教学，但不排斥线上教学
40	2020/7/24 14:43:56	861sec	171.82.1.244(湖北-武汉)	Huazhong Agricultural University	Female	16-20 years	Almost no experience	Synchronous	Agree	Neutral	Neutral	Agree	Neutral	Neutral	Strongly agree	Agree	Neutral	Neutral	Agree	Neutral	Neutral	Neutral	Neutral	整体上取得了比较满意的教学效果，但师生互动，生生互动仍然收到一定的局限，由于智慧教学工具的使用不够充分，教师的工作量比较大。	愿意开展混合式大学英语教学，充分发挥线上线下教学模式的优势。
41	2020/7/24 14:52:33	93sec	122.205.82.37(湖北-武汉)	Huazhong Agricultural University	Female	0-5 years	Almost no experience	Combination of the two	Strongly agree	Agree	Strongly agree	Strongly agree	Strongly agree	Disagree	Strongly agree	Neutral	Agree	Neutral	Agree	Agree	Agree	Agree	Neutral	对于口语课非常不适用	仅愿意研究真正需要的教学环节如何使用在线教学
42	2020/7/24 14:54:23	163sec	119.103.220.8(湖北-武汉)	Wuhan Institute of Technology	Female	16-20 years	Almost no experience	Combination of the two	Neutral	Agree	Agree	Neutral	Neutral	Neutral	Neutral	Agree	Neutral	Neutral	Neutral	Neutral	Agree	Neutral	Neutral	在线教学有它的优势	更喜欢实地课堂教学
43	2020/7/24 14:58:11	130sec	58.49.123.114(湖北-武汉)	Wuhan College of Arts and Sciences	Male	6-10 years	Almost no experience	Combination of the two	Agree	Agree	Agree	Agree	Neutral	Neutral	Agree	Neutral	Agree	Neutral	Agree	Agree	Neutral	Neutral	Agree	网络信号问题，一直都在影响网络教育	愿意尝试
44	2020/7/24 14:58:36	116sec	43.227.137.56(湖北-武汉)	Huazhong Agricultural University	Female	16-20 years	Almost no experience	Synchronous	Agree	Neutral	Neutral	Neutral	Neutral	Neutral	Agree	Agree	Neutral	Neutral	Agree	Agree	Neutral	Agree	Agree	没有太大问题	愿意。这是趋势。
45	2020/7/24 14:58:46	176sec	119.99.134.231(湖北-孝感)	Wuhan College of Arts and Sciences	Female	0-5 years	Some experience	Synchronous	Agree	Agree	Neutral	Neutral	Agree	Agree	Neutral	Agree	Agree	Agree	Agree	Agree	Agree	Agree	Agree	学生自觉性不高，不积极参与课堂教学活动	网上教学，形式多样，方便英语教学，
46	2020/7/24 14:59:46	130sec	117.136.53.101(湖北-武汉)	Wuhan College of Arts and Sciences	Female	0-5 years	Some experience	Synchronous	Neutral	Neutral	Agree	Neutral	Neutral	Agree	Agree	Agree	Neutral	Neutral	Neutral	Neutral	Neutral	Neutral	Neutral	电子设备不齐全，学生参与度不够	混合式可以接受，完全线上效果不理想
47	2020/7/24 15:00:24	176sec	219.139.238.170(湖北-武汉)	Wuhan College of Arts and Sciences	Female	11-15 years	A lot experience	Combination of the two	Disagree	Disagree	Disagree	Strongly disagree	Strongly disagree	Neutral	Neutral	Neutral	Strongly agree	Agree	Agree	Strongly disagree	Strongly disagree	Strongly disagree	Strongly disagree	学生自主学习能力差，实在无法保证线上教学效果。	不很愿意，因为学生学习能力困难，需要小班化、面对面、形成性评价。
48	2020/7/24 15:00:59	124sec	119.103.131.80(湖北-武汉)	Jianghan University	Male	16-20 years	Some experience	Combination of the two	Neutral	Neutral	Neutral	Agree	Agree	Disagree	Agree	Agree	Agree	Agree	Strongly agree	Agree	Agree	Agree	Agree	平台技术支持不够	愿意，灵活，受学生欢迎
49	2020/7/24 15:01:54	226sec	117.136.81.190(湖北-武汉)	Huazhong Agricultural University	Male	6-10 years	Some experience	Synchronous	Agree	Agree	Agree	Agree	Agree	Neutral	Agree	Agree	Agree	Agree	Agree	Agree	Agree	Neutral	Agree	在线教学比不上课堂教学	不愿意
50	2020/7/24 15:02:24	159sec	27.18.200.47(湖北-武汉)	Wuhan College of Arts and Sciences	Female	11-15 years	Almost no experience	Combination of the two	Neutral	Agree	Neutral	Agree	Neutral	Neutral	Strongly agree	Agree	Agree	Neutral	Agree	Neutral	Disagree	Strongly agree	Neutral	对于授课平台，教学计划指定，学生参与度及课堂管理有着较高要求，目前比较困难	比较倾向混合式教学，将传统课堂和线上教学结合起来，更为灵活和实用
51	2020/7/24 15:06:59	348sec	49.211.78.113(湖北-武汉)	Wuhan College of Arts and Sciences	Female	0-5 years	Some experience	Synchronous	Strongly agree	Strongly agree	Strongly agree	Strongly agree	Strongly agree	Strongly agree	Strongly agree	Strongly agree	Strongly agree	Strongly agree	Strongly agree	Strongly agree	Strongly agree	Strongly agree	Strongly agree	是创新之举。教材等的配备和运用以及网课的平台功能不全。部分学生的网络等不能够完全支持直播。	愿意。因为在线教育现在已经大规模展开，有一定的基础，继续发展，结果一定是好的。只是要完善各个方面。管理制度要完善，过程要规范，结果要合理。
52	2020/7/24 15:08:07	299sec	119.103.23.68(湖北-武汉)	Wuhan Institute of Technology	Female	16-20 years	Almost no experience	Synchronous	Neutral	Agree	Agree	Neutral	Agree	Agree	Agree	Agree	Agree	Agree	Agree	Agree	Neutral	Agree	Neutral	有收获也有困难	不愿意，可以部分融合在线手段
53	2020/7/24 15:09:42	135sec	111.60.22.201(湖北-武汉)	Wuhan College of Arts and Sciences	Female	6-10 years	Some experience	Combination of the two	Agree	Neutral	Neutral	Neutral	Agree	Neutral	Neutral	Agree	Agree	Agree	Agree	Neutral	Agree	Agree	Agree	在线教学过程中，学生互动频率不是特别高	愿意
54	2020/7/24 15:10:41	328sec	103.98.241.161(湖北-武汉)	Wuhan College of Arts and Sciences	Female	0-5 years	Almost no experience	Combination of the two	Agree	Agree	Neutral	Neutral	Neutral	Strongly agree	Strongly agree	Strongly agree	Strongly agree	Agree	Strongly agree	Strongly agree	Strongly agree	Strongly agree	Strongly agree	还不错，又学到了新的技能，将来有信心继续做	愿意呀，可以丰富课堂内容
55	2020/7/24 15:10:52	208sec	223.104.20.8(湖北-武汉)	Wuhan College of Arts and Sciences	Female	0-5 years	Almost no experience	Combination of the two	Agree	Agree	Agree	Agree	Neutral	Disagree	Agree	Agree	Agree	Agree	Agree	Agree	Neutral	Agree	Neutral	学生积极性不高，不能得到及时反馈	一般，倾向于传统课堂教学
56	2020/7/24 15:11:04	137sec	27.17.132.145(湖北-武汉)	Wuhan College of Arts and Sciences	Female	11-15 years	A lot experience	Combination of the two	Agree	Agree	Agree	Agree	Agree	Agree	Agree	Agree	Agree	Agree	Agree	Agree	Agree	Agree	Agree	无	愿意
57	2020/7/24 15:12:31	66sec	121.235.106.42(江苏-无锡)	Jianghan University	Female	0-5 years	Some experience	Asynchronous	Disagree	Disagree	Disagree	Disagree	Disagree	Disagree	Disagree	Disagree	Disagree	Disagree	Disagree	Disagree	Disagree	Disagree	Disagree	网络和系统问题	愿意
58	2020/7/24 15:12:43	224sec	122.205.86.44(湖北-武汉)	Huazhong Agricultural University	Female	16-20 years	Almost no experience	Synchronous	Strongly agree	Agree	Strongly agree	Strongly agree	Strongly agree	Strongly agree	Strongly agree	Strongly agree	Neutral	Strongly agree	Strongly agree	Agree	Agree	Strongly agree	Strongly agree	整体不错，希望能让更多的学生真正参与线上课堂。	线上与线下结合的方式很好，两者互相补充，会促进教学。
59	2020/7/24 15:19:41	191sec	117.163.225.102(江西-九江)	Jianghan University	Female	11-15 years	Some experience	Combination of the two	Agree	Agree	Agree	Agree	Agree	Agree	Agree	Neutral	Agree	Agree	Agree	Agree	Disagree	Disagree	Neutral	学生的积极性不高，参与度不高	会的，因为这是大势所趋，而且它确实有它有利的一面
60	2020/7/24 15:22:09	156sec	111.60.196.11(湖北-荆州)	Wuhan College of Arts and Sciences	Female	0-5 years	Almost no experience	Combination of the two	Strongly agree	Strongly agree	Agree	Strongly agree	Strongly agree	Agree	Strongly agree	Strongly agree	Agree	Agree	Agree	Agree	Agree	Agree	Agree	可能就是师生互动性方面会需要改进	愿意尝试，线上线下可以合并教学！
61	2020/7/24 15:22:30	90sec	171.82.160.184(湖北-武汉)	Jianghan University	Female	More than 20 years	Some experience	Combination of the two	Neutral	Neutral	Neutral	Agree	Agree	Neutral	Neutral	Neutral	Neutral	Neutral	Neutral	Neutral	Neutral	Neutral	Neutral	无	无
62	2020/7/24 15:25:19	114sec	122.205.85.93(湖北-武汉)	Huazhong Agricultural University	Female	More than 20 years	Almost no experience	Synchronous	Agree	Neutral	Neutral	Agree	Agree	Disagree	Agree	Agree	Agree	Agree	Agree	Agree	Agree	Agree	Agree	1.网络问题 2.学生听课环境问题	愿意
63	2020/7/24 15:25:32	190sec	171.113.144.112(湖北-武汉)	Jianghan University	Female	More than 20 years	Some experience	Asynchronous	Agree	Agree	Agree	Agree	Neutral	Neutral	Agree	Agree	Agree	Agree	Agree	Agree	Agree	Agree	Agree	无法确保所有学生的参与度	愿意开展混合式
64	2020/7/24 15:25:37	453sec	117.136.74.142(湖北-武汉)	Wuhan College of Arts and Sciences	Female	0-5 years	Almost no experience	Synchronous	Agree	Agree	Agree	Agree	Agree	Agree	Agree	Agree	Agree	Agree	Agree	Agree	Agree	Agree	Agree	现在大学英语教学可适当和线下课堂教学相结合。	愿意
65	2020/7/24 15:25:44	198sec	119.103.2.135(湖北-武汉)	Wuhan Donghu University	Female	11-15 years	Some experience	Combination of the two	Strongly agree	Strongly agree	Strongly agree	Strongly agree	Strongly agree	Strongly agree	Strongly agree	Strongly agree	Strongly agree	Strongly agree	Strongly agree	Strongly agree	Strongly agree	Strongly agree	Strongly agree	能提高教学效率和质量。但学生的互动有一定限制。	愿意。能提高教学质量和效率。
66	2020/7/24 15:26:24	102sec	117.136.52.112(湖北-武汉)	Wuhan College of Arts and Sciences	Female	0-5 years	Some experience	Combination of the two	Neutral	Neutral	Neutral	Neutral	Neutral	Neutral	Neutral	Neutral	Neutral	Neutral	Neutral	Neutral	Neutral	Neutral	Neutral	无法实时监督学生	偶尔可以借用
67	2020/7/24 15:28:37	662sec	59.172.114.97(湖北-武汉)	Wuhan College of Arts and Sciences	Female	11-15 years	Some experience	Synchronous	Neutral	Neutral	Neutral	Neutral	Neutral	Neutral	Neutral	Neutral	Neutral	Neutral	Neutral	Neutral	Neutral	Neutral	Neutral	学生自主性不够，网上资源不足	愿意
68	2020/7/24 15:29:55	191sec	119.103.18.24(湖北-武汉)	Wuhan College of Arts and Sciences	Female	0-5 years	Almost no experience	Combination of the two	Strongly disagree	Strongly disagree	Strongly disagree	Strongly disagree	Strongly disagree	Strongly disagree	Strongly disagree	Strongly disagree	Strongly disagree	Strongly disagree	Strongly disagree	Strongly disagree	Strongly disagree	Strongly disagree	Strongly disagree	在线教学是对传统教学的一种补充和丰富，使得学生的英语学习更加地生动有效。	愿意。能更有效地促进学生的英语学习。
69	2020/7/24 15:31:04	287sec	122.190.211.198(湖北-宜昌)	Wuhan College of Arts and Sciences	Male	0-5 years	Almost no experience	Synchronous	Agree	Agree	Agree	Neutral	Neutral	Agree	Agree	Agree	Strongly agree	Neutral	Agree	Agree	Agree	Agree	Agree	1、与学生的交流互动不够 2、学生课堂知识掌握情况难以准确评估 3、教学环境易受干扰	愿意。混合式教育技术有助于提升教学效率，追踪学生的学习动态。
70	2020/7/24 15:31:13	262sec	111.60.5.56(湖北-武汉)	Wuhan College of Arts and Sciences	Female	11-15 years	Some experience	Combination of the two	Agree	Agree	Agree	Neutral	Neutral	Neutral	Neutral	Agree	Strongly agree	Strongly agree	Agree	Agree	Neutral	Neutral	Agree	学生在线学习难以掌控	愿意。是趋势。
71	2020/7/24 15:33:20	458sec	171.83.16.12(湖北-武汉)	Wuhan College of Arts and Sciences	Female	0-5 years	Some experience	Asynchronous	Agree	Neutral	Neutral	Neutral	Neutral	Neutral	Agree	Agree	Agree	Agree	Agree	Agree	Neutral	Agree	Agree	线上教学形式比较新，难点就是如何检查学生掌握情况。	愿意，与时俱进
72	2020/7/24 15:36:10	303sec	27.17.100.40(湖北-武汉)	Wuhan College of Arts and Sciences	Female	6-10 years	Almost no experience	Combination of the two	Agree	Agree	Agree	Agree	Agree	Neutral	Neutral	Agree	Agree	Agree	Agree	Agree	Neutral	Neutral	Agree	在线大学英语教学有其独特的优越性，但也有一定弊端，如不能实时关注到每个学生的课堂学习情况，参与程度	愿意。我认为多元化的教学模式有利于学生更好的参与课堂，提高学习积极性！
73	2020/7/24 15:37:52	240sec	171.113.197.247(湖北-武汉)	Hubei Institute of Fine Arts	Female	11-15 years	Some experience	Combination of the two	Strongly disagree	Strongly disagree	Strongly disagree	Strongly disagree	Strongly disagree	Strongly disagree	Strongly disagree	Strongly disagree	Strongly disagree	Strongly disagree	Strongly disagree	Strongly disagree	Disagree	Strongly disagree	Strongly disagree	学生参与的积极性	愿意。相较于传统课堂教学，线上教学能让更多的学生参与，并在一定程度上实现学习的个性化
74	2020/7/24 15:42:29	152sec	115.175.35.135(湖北-武汉)	Wuhan Institute of Technology	Female	More than 20 years	Almost no experience	Synchronous	Agree	Neutral	Neutral	Neutral	Neutral	Agree	Strongly agree	Strongly agree	Strongly agree	Agree	Strongly agree	Agree	Agree	Agree	Strongly agree	不知道学生的课堂参与度	混合式是趋势
75	2020/7/24 15:44:31	323sec	117.152.94.129(湖北-武汉)	Wuhan Textile University	Female	11-15 years	Almost no experience	Combination of the two	Agree	Agree	Neutral	Disagree	Disagree	Neutral	Neutral	Neutral	Agree	Neutral	Agree	Agree	Neutral	Disagree	Neutral	学生的监控还存在问题。学习新的网络平台和软件费了一些功夫。	可以考虑混合式教学。在线学习行为的统计比较精准。
76	2020/7/24 15:49:11	134sec	122.205.84.244(湖北-武汉)	Huazhong Agricultural University	Female	More than 20 years	Some experience	Synchronous	Neutral	Disagree	Neutral	Agree	Neutral	Disagree	Neutral	Disagree	Neutral	Neutral	Neutral	Agree	Neutral	Disagree	Neutral	需要整合和提供技术支持	愿意，充分利用现代教育技术提升教学效率
77	2020/7/24 15:50:38	564sec	27.18.100.30(湖北-武汉)	Wuhan College of Arts and Sciences	Female	0-5 years	Almost no experience	Synchronous	Strongly agree	Strongly agree	Strongly agree	Agree	Agree	Strongly agree	Strongly agree	Agree	Agree	Agree	Strongly agree	Agree	Agree	Agree	Strongly agree	提供了另一种教学方式，为混合式教学奠定基础。 困难暂无。	愿意，任何可以提升学生兴趣、增加学生学习效果的尝试和方法都值得试一试。
78	2020/7/24 15:56:30	196sec	171.113.193.150(湖北-武汉)	Jianghan University	Male	More than 20 years	A lot experience	Synchronous	Strongly agree	Neutral	Strongly agree	Strongly agree	Strongly agree	Strongly agree	Strongly agree	Strongly agree	Strongly agree	Strongly agree	Strongly agree	Strongly agree	Strongly agree	Strongly agree	Strongly agree	好像还好，比较顺利。	愿意，时代不同，有不同的特色，不变的是因材施教。
79	2020/7/24 16:00:25	439sec	117.136.23.85(湖北-武汉)	Wuhan College of Arts and Sciences	Female	0-5 years	Almost no experience	Asynchronous	Agree	Agree	Agree	Agree	Agree	Strongly agree	Agree	Agree	Agree	Agree	Agree	Agree	Neutral	Agree	Agree	在线教学是一种新形势的学习，不断摸索，不断改进，不断进步。 困难：学生互动积极性不太高	感觉各有利弊，但是感觉相比线上，传统面授可能相对更好一些，面对面在教室里面便于教学活动的开展和学生的参与。
80	2020/7/24 16:02:09	267sec	122.205.85.77(湖北-武汉)	Huazhong Agricultural University	Female	More than 20 years	Almost no experience	Synchronous	Neutral	Neutral	Agree	Agree	Agree	Neutral	Agree	Agree	Agree	Agree	Agree	Agree	Agree	Neutral	Neutral	疫情期间替代可以，但电脑硬件和网络环境必须保证后勤供给。	在线做辅助可以。因为学生端那边状况参差不齐，不好把控。
81	2020/7/24 16:05:10	181sec	171.83.97.4(湖北-武汉)	Wuhan University of Technology	Female	More than 20 years	Some experience	Synchronous	Agree	Agree	Agree	Strongly agree	Agree	Agree	Strongly agree	Agree	Agree	Agree	Strongly agree	Strongly agree	Strongly agree	Strongly agree	Agree	虽然进行了很多努力，但是效果不能替代线下教学。	愿意开展混合式教学，形成补益，更好地开展教学。
82	2020/7/24 16:09:58	531sec	117.152.219.112(湖北-武汉)	Jianghan University	Female	More than 20 years	Some experience	Combination of the two	Agree	Agree	Neutral	Neutral	Neutral	Neutral	Strongly agree	Strongly agree	Strongly agree	Neutral	Neutral	Agree	Agree	Strongly agree	Strongly agree	本学期在线课程使我学习到了更多的教学方式，了解到更多的学习平台！我的困难是对课程的准备不足！包括技术上和内容上的！	愿意！ 教和学可以向更深更广的层面发展！教、学、评更客观更准确更全面！
83	2020/7/24 16:10:39	159sec	183.92.250.55(湖北-随州)	Wuhan University of Technology	Female	More than 20 years	Some experience	Combination of the two	Agree	Neutral	Neutral	Neutral	Neutral	Neutral	Strongly agree	Strongly agree	Strongly agree	Strongly agree	Agree	Agree	Agree	Agree	Agree	课程内容的更新要能及时符合学生的需求	愿意。
84	2020/7/24 16:12:50	261sec	171.114.138.221(湖北-咸宁)	Wuhan University of Technology	Female	11-15 years	Almost no experience	Synchronous	Strongly agree	Agree	Strongly agree	Neutral	Neutral	Strongly agree	Strongly agree	Agree	Neutral	Agree	Strongly agree	Strongly agree	Agree	Strongly agree	Strongly agree	互动效果没有线下教学好	愿意线上和线下结合，发挥各自优势。
85	2020/7/24 16:15:32	166sec	27.18.130.122(湖北-武汉)	Jianghan University	Female	More than 20 years	Some experience	Combination of the two	Strongly agree	Strongly agree	Strongly agree	Strongly agree	Strongly agree	Strongly agree	Strongly agree	Strongly agree	Agree	Agree	Agree	Strongly agree	Strongly agree	Strongly agree	Strongly agree	本学期教学顺利，实时监控学生比较难。	愿意，因为这是趋势。
86	2020/7/24 16:35:34	341sec	125.62.5.13(重庆-重庆)	Wuhan University of Technology	Male	More than 20 years	Almost no experience	Synchronous	Agree	Neutral	Agree	Strongly disagree	Agree	Strongly disagree	Agree	Agree	Agree	Agree	Agree	Agree	Agree	Agree	Agree	电脑故障和网络不好	愿意。这是一种有用的教学方法
87	2020/7/24 16:36:21	543sec	27.18.167.77(湖北-武汉)	Wuhan University of Technology	Female	More than 20 years	Almost no experience	Synchronous	Agree	Agree	Agree	Agree	Agree	Agree	Agree	Agree	Neutral	Agree	Agree	Agree	Agree	Agree	Agree	利弊均有。网络教学平台可以提供跨时间地域的教学方式，灵活多样的学习平台可以增加学生的参与度接受更多的教学资料，不利的一点是缺少面对面的交流互动无法鉴别学生完成作业的真实度。困难主要涉及网络稳定性网络教学平台设计的不合理还有学生端学习条件有好有坏不一致，其次是没有全面的网络在线课程的培训，多半是自己摸索或与同事探讨，难免事倍功半。	愿意。在线教学是线下课堂教学的有利补充，相当于提供了一个在线互动平台，可以与学生交流互动互通有无共享资料，作业评改也可以有很多方式，学生也可以随时上网学习并咨询老师。
88	2020/7/24 16:36:24	149sec	27.17.116.18(湖北-武汉)	Jianghan University	Female	11-15 years	Some experience	Asynchronous	Agree	Agree	Agree	Neutral	Agree	Agree	Agree	Agree	Agree	Agree	Agree	Agree	Agree	Agree	Agree	无	愿意
89	2020/7/24 16:40:01	110sec	171.113.192.212(湖北-武汉)	Jianghan University	Female	6-10 years	Some experience	Asynchronous	Agree	Agree	Agree	Neutral	Agree	Agree	Agree	Agree	Agree	Agree	Agree	Agree	Agree	Neutral	Agree	学生积极性不如传统课堂	可以开展混合式教学
90	2020/7/24 17:00:47	352sec	103.98.241.94(湖北-武汉)	Wuhan University of Technology	Female	More than 20 years	Almost no experience	Combination of the two	Agree	Agree	Agree	Strongly agree	Strongly agree	Agree	Strongly agree	Agree	Agree	Agree	Strongly agree	Strongly agree	Strongly agree	Agree	Agree	充分利用了已有网上教学平台，但学生不都能有畅通的网络支撑	可以结合线上线下混合式，弥补线下的不足
91	2020/7/24 17:01:37	806sec	103.216.42.46(北京-北京)	Wuhan College of Arts and Sciences	Female	11-15 years	Almost no experience	Combination of the two	Neutral	Neutral	Neutral	Neutral	Disagree	Disagree	Neutral	Agree	Neutral	Neutral	Agree	Agree	Agree	Agree	Agree	本学期在线大学英语教学让我学到了很多，及时调整了教学方法，有利于英语教师与时俱进，取长补短。	我愿意继续开展混合式大学英语教学，提高学生学习积极性，对促进大学英语教学改进也提供了机会。
92	2020/7/24 17:02:30	142sec	221.235.73.83(湖北-武汉)	Wuhan University of Technology	Female	More than 20 years	Almost no experience	Synchronous	Neutral	Agree	Strongly agree	Strongly agree	Strongly agree	Agree	Strongly agree	Agree	Strongly agree	Strongly agree	Strongly agree	Strongly agree	Strongly agree	Strongly agree	Strongly agree	无	无
93	2020/7/24 17:29:31	415sec	171.82.154.184(湖北-武汉)	Jianghan University	Female	More than 20 years	Some experience	Combination of the two	Neutral	Neutral	Neutral	Neutral	Neutral	Neutral	Neutral	Neutral	Neutral	Neutral	Disagree	Neutral	Neutral	Neutral	Neutral	学生可以较为灵活地安排学习时间，可以更好地发挥学习主体的作用。不能及时了解全班学生对教学内容的掌握情况	愿意
94	2020/7/24 17:30:05	321sec	117.152.80.195(湖北-武汉)	Huazhong Agricultural University	Female	11-15 years	Almost no experience	Synchronous	Strongly agree	Agree	Neutral	Neutral	Disagree	Agree	Strongly agree	Neutral	Neutral	Agree	Strongly agree	Strongly agree	Strongly agree	Neutral	Neutral	挑战与机遇并存。偶卡顿。	视情况而定。视学生需求而定。
95	2020/7/24 17:44:40	317sec	223.104.210.4(上海-上海)	Huazhong Agricultural University	Female	16-20 years	Almost no experience	Synchronous	Agree	Neutral	Neutral	Neutral	Disagree	Neutral	Agree	Agree	Agree	Agree	Agree	Agree	Agree	Agree	Agree	特殊时期的新尝试，备课时间较长，易受外界干扰，工作量增大	愿意
96	2020/7/24 17:47:33	49sec	117.136.52.219(湖北-武汉)	Huazhong Agricultural University	Female	16-20 years	Some experience	Synchronous	Agree	Agree	Agree	Agree	Agree	Agree	Agree	Agree	Agree	Agree	Agree	Agree	Agree	Agree	Agree	无	不一定
97	2020/7/24 17:47:57	107sec	27.18.104.90(湖北-武汉)	Hubei Institute of Fine Arts	Female	More than 20 years	Almost no experience	Combination of the two	Agree	Agree	Agree	Agree	Agree	Agree	Agree	Agree	Agree	Agree	Agree	Agree	Neutral	Agree	Agree	学生水平与学习兴趣存在差异	愿意。趋势。
98	2020/7/24 17:50:13	148sec	171.113.235.62(湖北-武汉)	Hubei Institute of Fine Arts	Male	11-15 years	Almost no experience	Asynchronous	Strongly agree	Neutral	Neutral	Neutral	Neutral	Neutral	Neutral	Neutral	Neutral	Neutral	Neutral	Neutral	Neutral	Neutral	Disagree	学习效果不行	不愿意，互动性差
99	2020/7/24 17:50:14	141sec	117.152.154.149(湖北-武汉)	Hubei Institute of Fine Arts	Female	11-15 years	Almost no experience	Combination of the two	Agree	Disagree	Agree	Agree	Neutral	Neutral	Neutral	Agree	Agree	Neutral	Neutral	Agree	Agree	Agree	Neutral	网络问题 学生管理问题	愿意 应该紧跟时代
100	2020/7/24 17:52:49	252sec	117.136.81.148(湖北-武汉)	Hubei Institute of Fine Arts	Female	16-20 years	Almost no experience	Combination of the two	Neutral	Neutral	Neutral	Neutral	Neutral	Disagree	Agree	Neutral	Neutral	Neutral	Neutral	Neutral	Neutral	Agree	Neutral	在线技术知识还需要学习	愿意，可以和传统教学方式互为补充。
101	2020/7/24 18:07:50	239sec	223.72.64.32(北京-北京)	Hubei Institute of Fine Arts	Female	More than 20 years	A lot experience	Synchronous	Strongly agree	Strongly agree	Agree	Neutral	Strongly agree	Disagree	Strongly agree	Strongly agree	Strongly agree	Strongly agree	Strongly agree	Strongly agree	Strongly agree	Strongly agree	Strongly agree	挺好。交流直接，效率高。困难是学生自律不足，约束困难。	在线好，混合亦佳。省时、高效、直接，互为补充。
102	2020/7/24 18:20:24	438sec	43.227.139.171(湖北-武汉)	Wuhan University of Technology	Female	16-20 years	Almost no experience	Synchronous	Strongly agree	Disagree	Agree	Disagree	Neutral	Disagree	Agree	Agree	Strongly agree	Strongly agree	Strongly agree	Agree	Agree	Strongly agree	Strongly agree	1. 无法有效了解学生的学习状态；2. 学生更愿意在聊天框进行书面交流，而非口头交流；3.大大增加备课时间；4.考核方式还需认真思考其合理性；	愿意继续开展，有利于提高学习效率，增强学习自主性，满足学生个性化学习需求，符合未来教育趋势
103	2020/7/24 18:24:35	228sec	171.113.181.64(湖北-武汉)	Wuhan University of Technology	Female	More than 20 years	A lot experience	Synchronous	Agree	Agree	Agree	Agree	Neutral	Neutral	Agree	Neutral	Neutral	Agree	Agree	Agree	Agree	Agree	Agree	学生的设备，网络的稳定性难以保证	混合式教学会尝试，毕竟英语线上资源比较多
104	2020/7/24 18:31:20	117sec	43.227.139.240(湖北-武汉)	Hubei Institute of Fine Arts	Female	6-10 years	A lot experience	Combination of the two	Strongly disagree	Disagree	Strongly disagree	Strongly disagree	Strongly disagree	Strongly disagree	Strongly disagree	Strongly disagree	Strongly disagree	Strongly disagree	Strongly disagree	Neutral	Neutral	Strongly disagree	Neutral	线上互动与监督有效性	不愿意，个人更喜欢传统课堂
105	2020/7/24 18:41:29	527sec	117.136.81.145(湖北-武汉)	Wuhan University of Technology	Female	More than 20 years	Some experience	Combination of the two	Agree	Agree	Agree	Agree	Agree	Agree	Agree	Agree	Neutral	Agree	Agree	Agree	Agree	Agree	Agree	绝大多数同学都是配合老师的网络教学，也注重他们的学习网络质量。但是少部分同学上课划水，或是是混日子的态度，让老师很着急。	愿意。 1.网络教学有网络教学的优势，学生可以利用碎片化时间进行学习。 2.程度慢的学生，可以在空余时间反复观看视频和学习材料。
106	2020/7/24 18:41:56	305sec	27.18.219.177(湖北-武汉)	Hubei Institute of Fine Arts	Female	11-15 years	Almost no experience	Synchronous	Agree	Agree	Agree	Agree	Neutral	Agree	Agree	Agree	Agree	Neutral	Agree	Agree	Agree	Neutral	Agree	在线学习如何提高学生的积极性，如何有效评估。	愿意。 这应该是未来发展的趋势吧。
107	2020/7/24 18:54:47	2288sec	117.151.106.249(湖北-武汉)	Wuhan University of Technology	Male	More than 20 years	Almost no experience	Synchronous	Strongly agree	Neutral	Strongly agree	Agree	Agree	Strongly agree	Agree	Strongly agree	Strongly agree	Strongly agree	Strongly agree	Agree	Neutral	Agree	Neutral	对学生要求较高，需要学生有主动性和自觉性。需要教师投入比面授课更多的时间和精力。	在硬件设备和软件环境得以确保的前提下，可以继续在线教学。
108	2020/7/24 19:05:01	533sec	171.113.197.134(湖北-武汉)	Wuhan University of Technology	Female	More than 20 years	Almost no experience	Synchronous	Agree	Agree	Agree	Agree	Agree	Agree	Agree	Agree	Agree	Agree	Agree	Agree	Agree	Neutral	Neutral	在线授课、批改作业、答疑、回复学生信息时间过长，眼睛疲劳，视力下降。	有条件在线下教学更好，条件不允许的话，线上教学也能接受。其实近几年一直在进行混合式教学。
109	2020/7/24 19:36:27	267sec	117.136.52.128(湖北-武汉)	Hubei Institute of Fine Arts	Male	11-15 years	Some experience	Synchronous	Agree	Strongly agree	Agree	Strongly agree	Strongly agree	Strongly agree	Strongly agree	Strongly agree	Strongly agree	Strongly agree	Strongly agree	Strongly agree	Strongly agree	Strongly agree	Strongly agree	在线教学效果比想象中理想；网络不畅，平台拥堵，个别学生自主学习积极性不高。	是。不受时间空间限制，方式更灵活。
110	2020/7/24 20:45:04	707sec	42.198.171.147(湖北-武汉)	Wuhan University of Technology	Female	More than 20 years	Almost no experience	Synchronous	Strongly agree	Strongly agree	Strongly agree	Strongly agree	Strongly agree	Strongly agree	Strongly agree	Strongly agree	Strongly agree	Strongly agree	Strongly agree	Strongly agree	Strongly agree	Strongly agree	Strongly agree	在一个合适的学生课外自学平台（比如U校园等）的配合下开展在线教学很符合任务驱动学习模式，在线教学利于师生间的及时全面的反馈，课堂不再是老师和部分同学的课堂。当然在在线教学中也会出现些困难，比如对学生是否一直在线的监控，学生作业和反馈信息的收集是个巨大的工作量，目前还没找到简便易行的方式。	愿意。合理利用网络拓展教学内容和教学形式，学生兴趣和需求也尽可能地得到满足。
111	2020/7/24 21:20:24	472sec	171.82.100.166(湖北-武汉)	Wuhan Textile University	Male	16-20 years	A lot experience	Combination of the two	Neutral	Neutral	Agree	Neutral	Neutral	Neutral	Agree	Agree	Agree	Agree	Agree	Agree	Agree	Agree	Agree	条条道路通罗马，不赞同多途径测评，专一门自己熟悉、学生乐于接受，网络稍快、容易掌握的网络APP进行教学。	愿意。因为网上教学相对来说更加灵活、轻松、自由、随意，而且在互不当面的网上更易批评或接受批评。
112	2020/7/24 21:33:14	147sec	171.113.245.195(湖北-武汉)	Wuhan Textile University	Female	11-15 years	Some experience	Combination of the two	Strongly disagree	Disagree	Disagree	Strongly disagree	Strongly disagree	Strongly disagree	Strongly disagree	Strongly disagree	Strongly disagree	Strongly disagree	Strongly disagree	Strongly disagree	Strongly disagree	Strongly disagree	Strongly disagree	学生的课堂参与度问题	愿意开展混合式教学，在线教学在学生学习监控方面还不够成熟，不适合自控力不好的学生
113	2020/7/24 21:38:33	345sec	171.43.227.104(湖北-武汉)	Wuhan University of Technology	Female	More than 20 years	Some experience	Combination of the two	Agree	Agree	Agree	Neutral	Agree	Neutral	Agree	Agree	Agree	Agree	Agree	Neutral	Neutral	Agree	Agree	在线教学不能有效地确认学生是不是积极参与。	可以开展混合式教学，线上教学知识输入量大，线下教学进行检查，可以督促学生学习。
114	2020/7/24 22:07:28	81sec	183.95.251.127(湖北-武汉)	Wuhan Textile University	Female	6-10 years	Some experience	Combination of the two	Agree	Agree	Agree	Agree	Agree	Agree	Agree	Agree	Agree	Agree	Agree	Agree	Agree	Agree	Agree	无	无
115	2020/7/24 22:08:10	219sec	171.113.183.246(湖北-武汉)	Wuhan University of Technology	Female	More than 20 years	Some experience	Combination of the two	Agree	Agree	Agree	Agree	Agree	Agree	Agree	Agree	Agree	Neutral	Agree	Agree	Agree	Agree	Agree	对于有些自制力差的学生并不能很好地掌控	愿意。
116	2020/7/24 22:13:00	337sec	117.136.52.201(湖北-武汉)	Wuhan University of Technology	Female	More than 20 years	Almost no experience	Synchronous	Agree	Agree	Agree	Agree	Neutral	Agree	Agree	Agree	Agree	Agree	Agree	Agree	Agree	Agree	Agree	可选用的平台各有所长，还是缺一集各家所长功能较为全面的平台。	愿意。在线教学打开一个新世界，在线教学期间对网络进行了前所未有的开发和有效利用。
117	2020/7/24 22:13:38	243sec	119.98.17.241(湖北-武汉)	Wuhan University of Technology	Female	More than 20 years	Almost no experience	Synchronous	Agree	Strongly agree	Agree	Agree	Agree	Neutral	Strongly agree	Strongly agree	Strongly agree	Strongly agree	Strongly agree	Strongly agree	Strongly agree	Strongly agree	Strongly agree	我很适应也很喜欢在线教学。除了在疫情期间某天备课的时候电脑突然故障，花了大量时间处理之外，几乎没有遇到什么困难。	愿意。在线教学有它自身的优势。
118	2020/7/25 7:48:50	398sec	111.60.124.23(湖北-武汉)	Wuhan College of Arts and Sciences	Female	11-15 years	Almost no experience	Synchronous	Agree	Agree	Neutral	Strongly agree	Agree	Agree	Neutral	Neutral	Neutral	Disagree	Neutral	Strongly disagree	Strongly disagree	Agree	Strongly disagree	难以得到学生反馈，无法有效交流，不确定学生是否专注课堂。	不太愿意。学生自律性差，在线教学约束力没有课堂教学强，学习效果不佳。
119	2020/7/25 8:24:48	398sec	113.57.25.209(湖北-武汉)	Jianghan University	Female	More than 20 years	Some experience	Asynchronous	Neutral	Neutral	Agree	Agree	Neutral	Agree	Agree	Agree	Neutral	Agree	Agree	Agree	Agree	Agree	Agree	师生互动不如线下，沟通耗费大量时间，几乎没有自己时间，随时随地有学生的疑问留言需要回复，以至精神疲惫	可以，虽然付出多，但学生品的选择多，能接触更多知识信息
120	2020/7/25 9:13:02	82sec	27.17.76.173(湖北-武汉)	Huazhong Agricultural University	Female	6-10 years	Some experience	Synchronous	Agree	Agree	Neutral	Agree	Agree	Agree	Agree	Agree	Agree	Neutral	Agree	Neutral	Neutral	Neutral	Agree	无	无
121	2020/7/25 9:48:12	85sec	117.136.52.193(湖北-武汉)	Wuhan Business University	Female	11-15 years	Some experience	Combination of the two	Agree	Agree	Agree	Neutral	Neutral	Neutral	Neutral	Neutral	Neutral	Neutral	Neutral	Neutral	Neutral	Neutral	Neutral	课程评价体系	愿意。混合式教学学生比较接受。
122	2020/7/25 9:58:58	531sec	117.154.5.109(湖北-武汉)	Wuhan Business University	Female	0-5 years	Some experience	Synchronous	Strongly disagree	Strongly agree	Strongly agree	Strongly agree	Strongly agree	Strongly agree	Strongly agree	Strongly agree	Strongly agree	Neutral	Strongly agree	Agree	Neutral	Agree	Agree	看法：此次在线教学来的太突然，还是存在很多不足和遗憾的，不论是教师本身、学生资料还是社会硬件，前期准备工作均较欠缺。但是整个过程结束之后回头再看发现整体还是较为圆满。 困难：前期没有上课材料，找到材料之后，但已经快要开学了，所以备课时间稍有仓促；实际课程中，学生存在挂机的情况，人没有真正的去听课；个别时候会出现卡顿；师生互动受网络影响，比较难以开展；课后作业批阅比较困难。	愿意开展，但是不希望占比过大或者完全取代传统教学。 原因：网络资源丰富；师生沟通方便；丰富传统教学模式。
123	2020/7/25 10:00:33	561sec	59.175.7.97(湖北-武汉)	Wuhan Business University	Male	6-10 years	Almost no experience	Synchronous	Neutral	Agree	Agree	Disagree	Disagree	Disagree	Agree	Neutral	Neutral	Neutral	Agree	Neutral	Neutral	Neutral	Neutral	教学效果有待商榷，尤其对于学习动机低、自制力低的同学。语音互动受师生网络条件限制。课上播放视频，效果大打折扣。	愿意混合式。根据课程教学安排与课堂教学实际，适度安排线上或录课教学。
124	2020/7/25 10:01:37	126sec	111.60.99.100(湖北-武汉)	Wuhan Business University	Female	0-5 years	Some experience	Combination of the two	Agree	Agree	Neutral	Neutral	Agree	Agree	Agree	Agree	Agree	Agree	Neutral	Neutral	Neutral	Agree	Neutral	学生参与度不够	愿意
125	2020/7/25 10:12:25	726sec	27.18.238.197(湖北-武汉)	Wuhan Business University	Female	11-15 years	Almost no experience	Synchronous	Strongly agree	Agree	Agree	Agree	Agree	Agree	Agree	Strongly agree	Agree	Agree	Strongly agree	Agree	Neutral	Neutral	Agree	如何管理学生，很多学生经常挂机，没有真正参与课堂。如何让学生参与课堂活动。课堂互动不好开展，特别是口头任务，有的学生不好意思开麦。	遇到特殊原因还是愿意继续开展，还是有很多好处，比如有些信息比较好分享，不用考虑后排学生是否能看得到黑板。
126	2020/7/25 10:15:14	136sec	27.17.104.88(湖北-武汉)	Wuhan Business University	Female	16-20 years	Almost no experience	Synchronous	Agree	Agree	Neutral	Neutral	Neutral	Disagree	Agree	Agree	Agree	Agree	Agree	Neutral	Disagree	Neutral	Neutral	网络问题， 学生在线不可控	可以尝试
127	2020/7/25 10:22:06	502sec	171.82.136.113(湖北-武汉)	Wuhan Business University	Female	0-5 years	Almost no experience	Combination of the two	Strongly agree	Strongly agree	Neutral	Strongly agree	Strongly agree	Agree	Agree	Neutral	Agree	Agree	Agree	Neutral	Neutral	Neutral	Neutral	学生互动较差，点人有的不回答，或者在干别的事	愿意，线上可以把一些死记硬背的教学内容放上去，而且可以追踪学生的学习情况。线下可以对线上进行巩固。个人认为纯线上或者纯线下都不太好，混合式是最有效的
128	2020/7/25 10:28:44	159sec	171.113.73.179(湖北-武汉)	Wuhan Business University	Female	0-5 years	Almost no experience	Combination of the two	Neutral	Neutral	Neutral	Neutral	Neutral	Agree	Agree	Agree	Neutral	Neutral	Neutral	Neutral	Disagree	Neutral	Agree	感觉开启了人生教学的新纪元，充满挑战，也充满了无限可能 困难: 网络不稳定，学生参与度无法有效监测	愿意 新的可能性，也有新的收获，为后期传统教学提供了更多的可能性
129	2020/7/25 10:33:21	265sec	27.17.175.188(湖北-武汉)	Wuhan Business University	Female	16-20 years	Almost no experience	Combination of the two	Strongly agree	Agree	Agree	Strongly agree	Strongly agree	Neutral	Strongly agree	Strongly agree	Neutral	Agree	Strongly agree	Agree	Agree	Strongly agree	Strongly agree	无法更有效监控学生学习情况，学生在线学习时间长了会产生倦怠感，暂时没有找到更好的办法激励学生学习	愿意，可以节省上下班路上的时间，学习方法更灵活，可以培养学生的学习自觉性
130	2020/7/25 10:36:59	187sec	27.18.128.166(湖北-武汉)	Wuhan Business University	Female	6-10 years	Almost no experience	Combination of the two	Neutral	Disagree	Disagree	Disagree	Disagree	Strongly disagree	Strongly agree	Neutral	Agree	Disagree	Neutral	Disagree	Disagree	Disagree	Disagree	网络条件限制，无法及时把握课堂学习效果。	不愿意。
131	2020/7/25 10:40:23	152sec	111.60.2.250(湖北-武汉)	Wuhan Business University	Female	More than 20 years	Almost no experience	Combination of the two	Neutral	Agree	Neutral	Agree	Agree	Neutral	Agree	Neutral	Neutral	Neutral	Agree	Agree	Agree	Agree	Agree	对于有自觉性的孩子来说，这种方式更方便	是
132	2020/7/25 13:12:44	134sec	36.63.58.120(安徽-安庆)	Huazhong Agricultural University	Female	11-15 years	Almost no experience	Synchronous	Strongly agree	Strongly agree	Strongly agree	Strongly agree	Strongly agree	Strongly agree	Strongly agree	Strongly agree	Strongly agree	Strongly agree	Strongly agree	Strongly agree	Strongly agree	Strongly agree	Strongly agree	教学方法有待提高	愿意。利用网络资源是大势所趋。
133	2020/7/25 14:45:17	223sec	117.152.145.131(湖北-武汉)	Jianghan University	Female	More than 20 years	Almost no experience	Combination of the two	Strongly agree	Strongly agree	Neutral	Neutral	Neutral	Neutral	Agree	Agree	Neutral	Neutral	Agree	Agree	Agree	Agree	Agree	不易掌握学生的真实学习情况	愿意，家离学校很远，可以节约很多在路上的时间
134	2020/7/25 18:59:22	408sec	171.83.59.89(湖北-武汉)	Jianghan University	Male	16-20 years	A lot experience	Synchronous	Neutral	Disagree	Neutral	Neutral	Neutral	Neutral	Agree	Neutral	Neutral	Agree	Agree	Neutral	Neutral	Agree	Agree	资源准备不足，网络稳定不够	愿意，能更有效的进行教学组织，使课堂教育更具效率
135	2020/7/25 20:30:25	252sec	49.222.159.244(湖北-武汉)	Jianghan University	Female	More than 20 years	Almost no experience	Combination of the two	Neutral	Neutral	Neutral	Neutral	Neutral	Neutral	Neutral	Neutral	Neutral	Neutral	Neutral	Neutral	Neutral	Neutral	Neutral	基本实现了停课不停学的目标，但学生的实际学习效果算不上很好。	可以偶尔采取在线教学，但面对面授课，教师才能获得最直接的教学效果反馈。
136	2020/7/25 21:43:55	1067sec	111.60.0.67(湖北-武汉)	Jianghan University	Male	More than 20 years	Some experience	Synchronous	Agree	Agree	Agree	Agree	Agree	Neutral	Agree	Agree	Agree	Neutral	Agree	Neutral	Agree	Agree	Agree	从学生参与课堂的角度看，比传统课堂便利很多。如果将教育视为一种服务，则受众（学生）的获得感、满足感可能劣于传统课堂。又因为在线教学是在虚拟空间内实施，教师的教学热情、对学生的感性熏陶可能大打折扣。	更倾向于混合式。在线教学有突出的优势，但网络空间的虚无与传统的“言传身教”理念抵触，完全采用在线方式而抛弃传统课堂影响的肯定不只是教学效果。
137	2020/7/26 7:42:33	423sec	117.151.109.237(湖北-武汉)	Wuhan Business University	Female	0-5 years	Almost no experience	Combination of the two	Agree	Neutral	Agree	Disagree	Neutral	Agree	Agree	Neutral	Neutral	Neutral	Agree	Agree	Neutral	Neutral	Neutral	是一种特殊情况下的特殊解决方式，比起线下教学，教学效果大打折扣。 困难主要是网络不稳定;无法和学生面对面交流;教学效果没法保证。	仅仅在线的，不愿意。但时间 地点等条件限制的情况下，还是比较愿意的。毕竟在线教学节约了时间成本。
138	2020/7/26 15:01:26	943sec	171.43.234.47(湖北-武汉)	Wuhan University of Technology	Female	More than 20 years	Almost no experience	Synchronous	Neutral	Neutral	Agree	Agree	Agree	Agree	Agree	Agree	Agree	Strongly agree	Strongly agree	Strongly agree	Strongly agree	Strongly agree	Strongly agree	主要是网络、电脑和软件方面的问题。 学生和教师都不能保证自己一方的网络运行会一直顺畅。 电脑在使用软件时授课会出现不明原因或突然出现的自己又无法排解的音量大小或杂音的问题。 甚至于教师端讲课输入看似一切正常，学生接收端却出现卡顿的情况。	是的，网络教学在互动方面比传统教学更有优势。 网络教学的语音发言可以相当于传统教学的课堂发言，而码字发言，全班学生可以同时参与，发言量更大。 但缺点是发言的原创性难以保障。
139	2020/7/27 15:55:27	469sec	20.194.19.247(国外-美国)	Hubei University	Female	0-5 years	Almost no experience	Combination of the two	Strongly disagree	Strongly disagree	Strongly disagree	Strongly disagree	Strongly disagree	Strongly disagree	Strongly disagree	Strongly disagree	Strongly disagree	Strongly disagree	Strongly disagree	Strongly disagree	Strongly disagree	Strongly disagree	Strongly disagree	在线教学虽然是在特殊情况下的应急备案，但也解锁了新的可能性。学生端如能正常使用各种学习所使用的软件，就能更便捷地接触和使用各类学习资料，并丰富课堂趣味性；教师也充分学习和应用了各种新的教学技术，即使在实体课堂中，部分技术也相当实用。困难主要集中于部分学生在硬件和技术方面并不能完全达到学习要求，因此不利于考勤和部分课堂活动的开展。	愿意。将线上和线下教学的优势有机地结合起来后，将更利于学生学习、方便教师开展教学活动。
140	2020/7/27 15:59:10	505sec	175.189.3.59(湖北-武汉)	Hubei University	Male	More than 20 years	Some experience	Combination of the two	Agree	Neutral	Agree	Strongly agree	Strongly agree	Agree	Agree	Strongly agree	Strongly agree	Agree	Neutral	Neutral	Disagree	Strongly agree	Neutral	在线大学英语教学不能代替线上授课，不能作为长期的主要教学方式。困难有：师生互动困难；师生交流困难；无法监督学生的课堂学习；技术故障；	愿意。在线教学可以弥补课堂授课的一些不足。
141	2020/7/27 16:14:14	179sec	153.0.2.173(海南-海口)	Hubei University	Female	0-5 years	Almost no experience	Combination of the two	Agree	Agree	Agree	Strongly agree	Agree	Neutral	Strongly agree	Neutral	Agree	Agree	Agree	Agree	Neutral	Strongly agree	Agree	线上教学更为灵活，方式新颖。但需要探索与学生的互动方式。	愿意。在线或混合式更灵活，也可更好记录学生的学习轨迹
142	2020/7/27 17:12:37	44sec	117.136.52.67(湖北-武汉)	Hubei University	Male	0-5 years	Some experience	Synchronous	Agree	Neutral	Neutral	Agree	Neutral	Agree	Agree	Agree	Agree	Agree	Agree	Agree	Agree	Agree	Agree	督促学生完成任务较难	愿意。大势所趋。
143	2020/7/27 17:52:27	118sec	171.113.113.52(湖北-武汉)	Hubei University	Female	0-5 years	Almost no experience	Combination of the two	Strongly agree	Neutral	Agree	Agree	Agree	Agree	Agree	Agree	Agree	Agree	Strongly agree	Agree	Agree	Agree	Agree	如何调动学生积极性，如何得到学生课堂有效反馈	线上线下混合式，结合双方优点
144	2020/7/27 22:00:37	102sec	117.136.89.217(湖南-常德)	Hubei University	Female	0-5 years	Almost no experience	Synchronous	Neutral	Agree	Neutral	Neutral	Neutral	Neutral	Agree	Agree	Strongly agree	Agree	Neutral	Neutral	Neutral	Neutral	Neutral	无法让学生参与课堂	会考虑，但是要想办法让学生配合
145	2020/7/28 6:01:16	337sec	39.128.224.102(云南-丽江)	Wuhan College of Arts and Sciences	Female	More than 20 years	Almost no experience	Combination of the two	Neutral	Agree	Agree	Agree	Neutral	Disagree	Agree	Agree	Agree	Agree	Agree	Agree	Neutral	Neutral	Agree	需要教学考核考察软件。	适应信息时代的发展。
146	2020/7/30 11:14:14	212sec	171.41.155.190(湖北-荆门)	Wuhan Business University	Female	0-5 years	Almost no experience	Asynchronous	Agree	Agree	Agree	Neutral	Neutral	Neutral	Agree	Neutral	Neutral	Neutral	Agree	Neutral	Neutral	Neutral	Agree	学生不配合，参与度不高	愿意 时间地点灵活方便
147	2020/7/30 11:18:41	219sec	171.113.192.128(湖北-武汉)	Wuhan Business University	Female	6-10 years	Some experience	Synchronous	Agree	Agree	Agree	Disagree	Agree	Agree	Agree	Agree	Agree	Neutral	Agree	Disagree	Neutral	Agree	Agree	疫情期开展的线上教学效果还是比较好，最大的困难就是互动效果不好，无法监控学生同步课堂的参与情况。	愿意继续开展混合式大学英语教学，因为时间比较灵活，而且线上线下结合可以结合两者的优势，造福学生和老师。
148	2020/7/30 11:27:46	615sec	183.95.36.2(湖北-荆门)	Wuhan Business University	Male	0-5 years	Some experience	Combination of the two	Strongly agree	Agree	Agree	Agree	Strongly disagree	Agree	Agree	Strongly agree	Agree	Agree	Agree	Neutral	Neutral	Disagree	Neutral	由于防疫工作的需要，绝大多数的课程是很少有充足的时间备课和线上教学的。在后期的教学实施中，学生的参与度较低，师生互动较低，教学效果很难评测， 作业的由于很多是图片，批改也不太方便。总体来说，在线英语教学是一个应急的备案，不太觉得能长期的实行。	作为备案，是可以在此开展在线教学。如果需要利用在线资源辅助线下教学的话，十分愿意才去混合式教学。
149	2020/7/30 11:29:12	249sec	113.57.27.94(湖北-武汉)	Wuhan Business University	Female	11-15 years	Some experience	Combination of the two	Strongly agree	Agree	Neutral	Neutral	Neutral	Neutral	Neutral	Agree	Neutral	Neutral	Agree	Agree	Neutral	Agree	Agree	基本上能完成教学任务，但与学生互动不如线下课堂频繁，对于学生学习效果不易把握。	愿意，可将线上做为线下的补充，方便资料等的上传和实时讨论
150	2020/7/30 12:00:29	482sec	171.43.234.189(湖北-武汉)	Wuhan Business University	Male	More than 20 years	Almost no experience	Synchronous	Strongly agree	Strongly agree	Neutral	Strongly agree	Neutral	Strongly disagree	Strongly agree	Strongly agree	Neutral	Agree	Strongly agree	Agree	Agree	Strongly agree	Strongly agree	无法监督学生的在线学习情况，电脑软件设计的互动性有待加强。	愿意，教师有更多的自由度，辅助资料查询便捷，课后作业批阅更高效。
151	2020/7/30 15:24:28	876sec	171.114.169.152(湖北-咸宁)	Wuhan Business University	Female	More than 20 years	Almost no experience	Synchronous	Disagree	Neutral	Neutral	Neutral	Agree	Disagree	Strongly agree	Agree	Agree	Agree	Agree	Agree	Agree	Agree	Agree	线上教学中出勤、作业的记录，高效易行节约时间。 线上教学的效果，与学生的自律性密不可分。	愿意，因为混合式大学英语教学更能取长补短。
152	2020/7/30 20:37:19	164sec	171.113.194.2(湖北-武汉)	Wuhan Business University	Female	More than 20 years	Almost no experience	Synchronous	Strongly agree	Agree	Agree	Strongly agree	Agree	Strongly agree	Agree	Neutral	Neutral	Neutral	Neutral	Neutral	Neutral	Disagree	Neutral	无法监控学生的学习。学生提交的电子作业批阅费劲。	开展混合式教学。这是趋势。
